# Supplementary material for: Chromatin accessibility profile and the role of PeAtf1 transcription factor in the postharvest pathogen Penicillium expansum
Source: Hortic Res. 2024 Sep 20;12(1):uhae264. doi: 10.1093/hr/uhae264 (PMC11718402; doi:10.1093/hr/uhae264)
Supplement: Web_Material_uhae264 [file web_material_uhae264.zip]

Archive with 12 entries (12 files):
- Supplementary File 1 Lesion diameter of different strains in apples.xlsx
- Supplementary File 2 Colony diameter of different strains on PDA.xlsx
- Supplementary File 3 Spore germination rate of different strains on PDA.xlsx
- Supplementary File 4 The biosmass of different strains on PDA.xlsx
- Supplementary File 5 Spore prodcution ability of different strains on PDA.xlsx
- Supplementary File 6 Colony diameter of different strains under various stresses.xlsx
- Supplementary File 7 The relative expression of oxidative stress-related genes in different strains.xlsx
- Supplementary File 8 Peaks enriched in VG samples by ATAC-seq.xls
- Supplementary File 9 Peaks enriched in IF samples by ATAC-seq.xls
- Supplementary file for review.docx
- Supplementary Table S1 Sequence of primer pairs used for the gene knockout and complementation of PeAtf1 in P. expansum.docx
- Supplementary Table S2 Sequence of primer pairs used for the qPCR of oxidative-stress response genes.docx
