# Supplementary material for: Chromatin accessibility profile and the role of PeAtf1 transcription factor in the postharvest pathogen Penicillium expansum
Source: Hortic Res. 2024 Sep 20;12(1):uhae264. doi: 10.1093/hr/uhae264 (PMC11718402; doi:10.1093/hr/uhae264)
Supplement: Web_Material_uhae264 [file web_material_uhae264.zip › Supplementary File 1 Lesion diameter of different strains in apples.xlsx]

## Sheet: Sheet1
Supplementary File 1 Lesion diameter of different strains in apples
Strains	3 dpi	5 dpi	7 dpi
Wild Type	23.14	33.68	44.95
Wild Type	22.97	34.315	43.71
Wild Type	21.86	34.99	43.31
Wild Type	20.875	31.27	38.595
Wild Type	20.795	32.91	42.24
Wild Type	19.78	31.49	39.88
Wild Type	19.17	27.835	36.3
Wild Type	19.275	26.28	33.23
Wild Type	19.235	27.32	34.8
Wild Type	22.65	31.825	42.275
Wild Type	22.11	34.31	42.125
Wild Type	22.845	34.65	42.705
Wild Type	22.625	35.385	42.985
Wild Type	21.495	34.215	45.005
Wild Type	22.72	34.345	44.205
Wild Type	21.36	32.685	41.2
Wild Type	21.4	32.18	42.855
Wild Type	21.42	30.56	42.04
△PeAtf1-1	20.56	27.055	32.255
△PeAtf1-1	18.69	24.66	36.76
△PeAtf1-1	19.575	25.695	35.425
△PeAtf1-1	20.395	30.03	39.735
△PeAtf1-1	21.305	29.195	41.425
△PeAtf1-1	19.965	30.265	42.06
△PeAtf1-1	19.825	27.835	39.635
△PeAtf1-1	19.91	28.945	38.055
△PeAtf1-1	21.27	31.315	44.485
△PeAtf1-1	22.43	32.7	45.825
△PeAtf1-1	20.65	31.395	41.885
△PeAtf1-1	21.23	31.01	45.58
△PeAtf1-1	21.18	31.03	40.405
△PeAtf1-1	22.185	29.58	40.995
△PeAtf1-1	21.365	28.475	42.14
△PeAtf1-1	21.715	35.755	45.76
△PeAtf1-1	22.59	32.275	42.645
△PeAtf1-1	22.25	32.71	45.01
△PeAtf1-2	19.74	34.84	36.27
△PeAtf1-2	22.06	34.66	35.18
△PeAtf1-2	19.13	30.3	49.73
△PeAtf1-2	21.26	34.67	38.93
△PeAtf1-2	22.26	31.96	40.05
△PeAtf1-2	22.4	33.6	36.51
△PeAtf1-2	18.53	27.5	41.15
△PeAtf1-2	21.47	25.81	45.07
△PeAtf1-2	22.41	30.62	36.59
△PeAtf1-2	20.8	27.12	43.09
△PeAtf1-2	21.33	29.67	35.36
△PeAtf1-2	21.1	32.58	41.81
△PeAtf1-2	22.09	31.17	36.16
△PeAtf1-2	22.34	32.71	38.07
△PeAtf1-2	20.15	33.74	41.9
△PeAtf1-2	19.57	32.04	37.2
△PeAtf1-2	19.37	33.315	49.22
△PeAtf1-2	22.18	26.68	40.57
△PeAtf1-3	21.885	30.09	43.885
△PeAtf1-3	21.14	36.13	43.54
△PeAtf1-3	19.735	36.28	43.525
△PeAtf1-3	20.65	33.14	42.28
△PeAtf1-3	21.53	35.99	43.795
△PeAtf1-3	20.08	29.83	41.26
△PeAtf1-3	21.5	25.85	38.19
△PeAtf1-3	21.375	30.71	42.155
△PeAtf1-3	21.69	26.5	37.49
△PeAtf1-3	21.46	25.49	42.88
△PeAtf1-3	19.88	28.6	42.21
△PeAtf1-3	20.74	26.32	43.08
△PeAtf1-3	20.58	26.59	37.04
△PeAtf1-3	21.7	27.99	45.25
△PeAtf1-3	21.06	29.48	42.775
△PeAtf1-3	20.2	32.48	43.7
△PeAtf1-3	21.855	25.62	45.42
△PeAtf1-3	19.62	32.75	38.4
PeAtf1C	23.22	29.93	41.14
PeAtf1C	22.65	31.81	40.75
PeAtf1C	21.93	34.94	39.09
PeAtf1C	21.65	33.94	37.43
PeAtf1C	21.82	33.62	39.22
PeAtf1C	21.08	31.05	43.41
PeAtf1C	22.68	27.11	42.81
PeAtf1C	22.43	32.1	37.71
PeAtf1C	20.51	29.25	42.98
PeAtf1C	20.03	32.28	34.74
PeAtf1C	22.82	27.99	42.88
PeAtf1C	21.11	28.87	40.83
PeAtf1C	22.17	28.85	41.59
PeAtf1C	21.21	32.88	39.86
PeAtf1C	22.62	32.72	38.59
PeAtf1C	21.33	29.2	43.38
PeAtf1C	20.54	32.31	38.76
PeAtf1C	20.49	31.28	42.45
