# Supplementary material for: Chromatin accessibility profile and the role of PeAtf1 transcription factor in the postharvest pathogen Penicillium expansum
Source: Hortic Res. 2024 Sep 20;12(1):uhae264. doi: 10.1093/hr/uhae264 (PMC11718402; doi:10.1093/hr/uhae264)
Supplement: Web_Material_uhae264 [file web_material_uhae264.zip › Supplementary File 2 Colony diameter of different strains on PDA.xlsx]

## Sheet: Sheet1
Supplementary File 2 Colony diameter of different strains on PDA
Strains	3 dpi	5 dpi	7 dpi
Wild Type	21.87	33.78	43.18
Wild Type	22.51	33.61	44.41
Wild Type	21.94	33.89	43.4
Wild Type	21.72	33.065	43.805
Wild Type	21.885	33.57	42.365
△PeAtf1-1	21.22	31.595	40.64
△PeAtf1-1	20.925	31.73	41.455
△PeAtf1-1	20.635	31.11	40.09
△PeAtf1-1	20.99	32.205	41.485
△PeAtf1-1	21.71	32.22	43.05
△PeAtf1-2	20.88	31.96	40.39
△PeAtf1-2	20.9	32.39	40.32
△PeAtf1-2	20.84	31.74	40.185
△PeAtf1-2	20.385	31.04	40.27
△PeAtf1-2	21.14	31.595	41.75
△PeAtf1-3	20.29	31.4	40.175
△PeAtf1-3	20.67	32.31	40.1
△PeAtf1-3	20.94	32.08	42.23
△PeAtf1-3	20.095	31.99	40.74
△PeAtf1-3	21.015	31.95	40.01
PeAtf1C	21.67	33.11	43.475
PeAtf1C	21.8	33.135	43.78
PeAtf1C	21.885	33.15	43.25
PeAtf1C	21.49	33.04	42.03
PeAtf1C	21.03	33.65	42.66
