# Supplementary material for: Chromatin accessibility profile and the role of PeAtf1 transcription factor in the postharvest pathogen Penicillium expansum
Source: Hortic Res. 2024 Sep 20;12(1):uhae264. doi: 10.1093/hr/uhae264 (PMC11718402; doi:10.1093/hr/uhae264)
Supplement: Web_Material_uhae264 [file web_material_uhae264.zip › Supplementary File 3 Spore germination rate of different strains on PDA.xlsx]

## Sheet: Sheet1
Supplementary File 3 Spore germination rate of different strains on PDA
hpi	Wild Type			△ PeAtf1-1			△ PeAtf1-2			△ PeAtf1-3			PeAtf1C
6	0	0	0	0	0	0	0	0	0	0	0	0	0	0	0
7	15	12	16	0	0	0	0	0	0	0	0	0	13	12	15
8	50	49	45	8	7	11	14	10	9	7	11	8	47	55	60
9	81	80	87	29	30	30	33	30	32	30	34	29	78	79	85
10	91	92	93	39	40	38	40	46	40	40	38	45	90	85	86
11	93	95	98	70	66	70	70	72	74	67	71	68	89	86	95
12	98	97	100	81	80	80	82	81	82	86	81	80	95	98	97
