# Supplementary material for: Chromatin accessibility profile and the role of PeAtf1 transcription factor in the postharvest pathogen Penicillium expansum
Source: Hortic Res. 2024 Sep 20;12(1):uhae264. doi: 10.1093/hr/uhae264 (PMC11718402; doi:10.1093/hr/uhae264)
Supplement: Web_Material_uhae264 [file web_material_uhae264.zip › Supplementary File 4 The biosmass of different strains on PDA.xlsx]

## Sheet: Sheet1
Supplementary File 4 The biosmass of different strains on PDA
Wild Type	△ PeAtf1-1	△ PeAtf1-2	△ PeAtf1-3	PeAtf1C
28.1	22.8	21.6	23.6	22
22.2	22	24.5	22.3	26.9
29.9	23.5	20.4	21.6	28.7
25.6	23.7	21.6	22.2	23.5
25.6	23.1	24.1	24.8	26.2
