# Supplementary material for: Chromatin accessibility profile and the role of PeAtf1 transcription factor in the postharvest pathogen Penicillium expansum
Source: Hortic Res. 2024 Sep 20;12(1):uhae264. doi: 10.1093/hr/uhae264 (PMC11718402; doi:10.1093/hr/uhae264)
Supplement: Web_Material_uhae264 [file web_material_uhae264.zip › Supplementary File 5 Spore prodcution ability of different strains on PDA.xlsx]

## Sheet: Sheet1
Supplementary File 5 Spore prodcution ability of different strains on PDA
Strains	Spore production 10^6	Biomass mg	Spore prodcution ability 10^6 spores/mg
WT	1058.8	28.2	37.54
WT	877.1	23.5	37.32
WT	1108.8	28	39.6
WT	922.2	24.4	37.8
WT	953	21.9	43.52
△PeAtf1-1	428.8	21.6	19.85
△PeAtf1-1	418.5	22.6	18.52
△PeAtf1-1	532.2	24.2	21.99
△PeAtf1-1	553.1	22.1	25.03
△PeAtf1-1	550	24	22.92
△PeAtf1-2	549	21.5	25.54
△PeAtf1-2	659.9	24.6	26.82
△PeAtf1-2	555.7	21.2	26.21
△PeAtf1-2	508	22.3	22.78
△PeAtf1-2	554.6	24.4	22.73
△PeAtf1-3	551.1	24.2	22.77
△PeAtf1-3	543.2	22.7	23.93
△PeAtf1-3	454.1	21.4	21.22
△PeAtf1-3	453.6	22.9	19.81
△PeAtf1-3	579.3	25	23.17
PeAtf1C	901.3	21.5	41.92
PeAtf1C	1161.2	26.4	43.99
PeAtf1C	1173.7	28.4	41.33
PeAtf1C	882.2	24.1	36.6
PeAtf1C	862.6	26.1	33.05
