# Supplementary material for: Chromatin accessibility profile and the role of PeAtf1 transcription factor in the postharvest pathogen Penicillium expansum
Source: Hortic Res. 2024 Sep 20;12(1):uhae264. doi: 10.1093/hr/uhae264 (PMC11718402; doi:10.1093/hr/uhae264)
Supplement: Web_Material_uhae264 [file web_material_uhae264.zip › Supplementary File 6 Colony diameter of different strains under various stresses.xlsx]

## Sheet: Sheet1
Supplementary File 6 Colony diameter of different strains under various stresses
Strains	PDA	Average-PDA	Inhibition rate-NaCl	Colony diameter-NaCl	Inhibition rate-CR	Colony diameter-CR	Inhibition rate-SDS	Colony diameter-SDS	Inhibition rate-H2O2	Colony diameter-H2O2	Inhibition rate-4℃	Colony diameter-4℃
WT	36.48	37.34	18.84	30.3	11.87	32.91	13.91	32.14	7.76	34.44	41.5	21.84
WT	38.35	37.34	18.56	30.41	7.4	34.58	13.37	32.35	7.79	34.43	41.56	21.82
WT	37.19	37.34	19.08	30.21	9.54	33.78	14.34	31.99	7.78	34.43	41.44	21.87
△PeAtf1-1	31.11	30.08	23.31	23.07	-2.66	30.88	8.01	27.67	-5.07	31.6	40.56	17.88
△PeAtf1-1	29.76	30.08	23.69	22.95	-2.66	30.88	7.88	27.71	-3.47	31.12	43.05	17.13
△PeAtf1-1	29.37	30.08	21.5	23.61	-1.25	30.46	7.96	27.69	-4.45	31.42	41.55	17.58
△PeAtf1-2	31.92	30.73	23.79	23.42	-2.44	31.48	8.43	28.14	-5.08	32.29	40.36	18.33
△PeAtf1-2	29.45	30.73	23.41	23.53	-2.72	31.56	7.57	28.4	-3.68	31.86	43.89	17.24
△PeAtf1-2	30.81	30.73	21.17	24.22	-0.65	30.93	7.99	28.27	-4.82	32.21	41.27	18.05
△PeAtf1-3	31.03	29.98	23.24	23.02	-2.87	30.84	8.08	27.56	-5.32	31.58	40.57	17.82
△PeAtf1-3	29.08	29.98	22.96	23.1	-2.01	30.59	7.57	27.71	-3.78	31.12	43.62	16.9
△PeAtf1-3	29.84	29.98	22.46	23.25	-1.79	30.52	7.79	27.65	-4.64	31.37	42.43	17.26
PeAtf1C	37.88	37.31	18.24	30.51	7.9	34.37	13.57	32.25	7.72	34.43	41.84	21.7
PeAtf1C	37.54	37.31	18.55	30.39	9.64	33.72	13.05	32.44	7.28	34.6	41.7	21.75
PeAtf1C	36.52	37.31	18.04	30.58	10.32	33.46	13.11	32.42	8.55	34.12	41.28	21.91
