# Supplementary material for: Chromatin accessibility profile and the role of PeAtf1 transcription factor in the postharvest pathogen Penicillium expansum
Source: Hortic Res. 2024 Sep 20;12(1):uhae264. doi: 10.1093/hr/uhae264 (PMC11718402; doi:10.1093/hr/uhae264)
Supplement: Web_Material_uhae264 [file web_material_uhae264.zip › Supplementary File 7 The relative expression of oxidative stress-related genes in different strains.xlsx]

## Sheet: Sheet1
Supplementary File 7 The relative expression of oxidative stress-related genes in different strains
Gene	Wild Type			△ PeAtf1			PeAtf1C
PeAP1	0.93	1.05	1.08	1.96	1.73	1.88	1.05	1.02	0.95
PeSOD	0.93	1.06	0.9	1.49	1.37	1.5	0.96	0.98	0.9
PeGSH-Px	1.14	1	1.03	1.78	1.66	1.64	1.13	0.89	0.98
PeCAT	0.89	1.05	1.12	1.25	1.34	1.37	0.95	1.07	1.08
PeKatG	1.17	0.95	1.01	1.02	0.91	1.16	0.94	0.98	1.05
PeNOX1	1.03	1.08	0.91	4.58	4.14	4.69	0.98	1.02	0.99
PeNOX2	1	0.99	1.06	5.21	5.36	5.42	1.06	1.05	0.99
PeNDH1	0.96	0.95	1.11	6.78	6.32	6.54	0.91	1.12	0.94
PeGST	1.05	1.01	0.97	4.17	4.26	4.53	1.06	0.98	0.97
