# Supplementary material for: Chromatin accessibility profile and the role of PeAtf1 transcription factor in the postharvest pathogen Penicillium expansum
Source: Hortic Res. 2024 Sep 20;12(1):uhae264. doi: 10.1093/hr/uhae264 (PMC11718402; doi:10.1093/hr/uhae264)
Supplement: Web_Material_uhae264 [file web_material_uhae264.zip › Supplementary File 8 Peaks enriched in VG samples by ATAC-seq.xls]

peak_name	chr	start	end	length	abs_summit	pileup	fold_enrichment	annotation	anno_geneStart	anno_geneEnd	anno_geneLength	anno_geneStrand	anno_GeneId	anno_TranscriptId	dist_geneStart	dist_geneEnd	dist_geneLength	dist_geneStrand	dist_geneId	dist_transcriptId	distToTSS
C_peak_1	NW_015971156.1	10927	11276	350	11103	.	4.56257	Promoter (<=1kb)	8545	11007	2463	-	ncbi_27673833	XM_016738414.1	8545	11007	2463	-	ncbi_27673833	XM_016738414.1	-96
C_peak_2	NW_015971156.1	14203	14907	705	14347	.	4.71199	Promoter (<=1kb)	13367	14182	816	-	ncbi_27673835	XM_016738416.1	13367	14182	816	-	ncbi_27673835	XM_016738416.1	-165
C_peak_3	NW_015971156.1	30551	31382	832	31079	.	4.38824	Promoter (<=1kb)	30459	30984	526	-	ncbi_27673844	XM_016738425.1	30459	30984	526	-	ncbi_27673844	XM_016738425.1	-95
C_peak_4	NW_015971156.1	35521	36110	590	35863	.	4.06309	Exon (XM_016738428.1/ncbi_27673847, exon 1 of 1)	35178	36212	1035	-	ncbi_27673847	XM_016738428.1	35178	36212	1035	-	ncbi_27673847	XM_016738428.1	349
C_peak_5	NW_015971156.1	36255	38356	2102	37534	.	5.17054	Promoter (<=1kb)	38183	39249	1067	+	ncbi_27673848	XM_016738429.1	38183	39249	1067	+	ncbi_27673848	XM_016738429.1	-649
C_peak_6	NW_015971156.1	38788	39379	592	38984	.	2.59161	Exon (XM_016738429.1/ncbi_27673848, exon 2 of 2)	38183	39249	1067	+	ncbi_27673848	XM_016738429.1	38183	39249	1067	+	ncbi_27673848	XM_016738429.1	801
C_peak_7	NW_015971156.1	39729	40783	1055	40178	.	4.48681	Exon (XM_016738430.1/ncbi_27673849, exon 1 of 1)	39839	40531	693	-	ncbi_27673849	XM_016738430.1	39839	40531	693	-	ncbi_27673849	XM_016738430.1	353
C_peak_8	NW_015971156.1	47024	47489	466	47234	.	4.27478	Exon (XM_016738433.1/ncbi_27673852, exon 2 of 2)	45057	47365	2309	+	ncbi_27673852	XM_016738433.1	45057	47365	2309	+	ncbi_27673852	XM_016738433.1	2177
C_peak_9	NW_015971156.1	47581	48878	1298	48420	.	5.46239	Promoter (<=1kb)	47597	48322	726	-	ncbi_27673853	XM_016738434.1	47597	48322	726	-	ncbi_27673853	XM_016738434.1	-98
C_peak_10	NW_015971156.1	52159	52920	762	52649	.	4.96835	Promoter (<=1kb)	50486	51972	1487	-	ncbi_27673855	XM_016738436.1	50486	51972	1487	-	ncbi_27673855	XM_016738436.1	-677
C_peak_11	NW_015971156.1	55768	56390	623	56233	.	2.62378	Promoter (1-2kb)	53018	55005	1988	-	ncbi_27673856	XM_016738437.1	53018	55005	1988	-	ncbi_27673856	XM_016738437.1	-1228
C_peak_12	NW_015971156.1	62092	62679	588	62528	.	6.51317	Promoter (<=1kb)	60266	62133	1868	-	ncbi_27673858	XM_016738439.1	60266	62133	1868	-	ncbi_27673858	XM_016738439.1	-395
C_peak_13	NW_015971156.1	63020	63425	406	63249	.	4.158	Promoter (<=1kb)	63681	66334	2654	+	ncbi_27673859	XM_016738440.1	63681	66334	2654	+	ncbi_27673859	XM_016738440.1	-432
C_peak_14	NW_015971156.1	75740	76296	557	76124	.	5.22008	Promoter (<=1kb)	73569	75243	1675	-	ncbi_27673863	XM_016738444.1	73569	75243	1675	-	ncbi_27673863	XM_016738444.1	-881
C_peak_15	NW_015971156.1	78580	78876	297	78709	.	4.53936	Promoter (<=1kb)	76481	78539	2059	-	ncbi_27673864	XM_016738445.1	76481	78539	2059	-	ncbi_27673864	XM_016738445.1	-170
C_peak_16	NW_015971156.1	95516	95908	393	95676	.	2.81941	Downstream (<1kb)	94144	95502	1359	+	ncbi_27673872	XM_016738453.1	94144	95502	1359	+	ncbi_27673872	XM_016738453.1	1532
C_peak_17	NW_015971156.1	118028	118349	322	118199	.	4.59062	Promoter (<=1kb)	116998	117607	610	-	ncbi_27673879	XM_016738460.1	116998	117607	610	-	ncbi_27673879	XM_016738460.1	-592
C_peak_18	NW_015971156.1	121797	122820	1024	122265	.	6.36869	Intron (XM_016738462.1/ncbi_27673881, intron 6 of 6)	121008	122596	1589	+	ncbi_27673881	XM_016738462.1	121008	122596	1589	+	ncbi_27673881	XM_016738462.1	1257
C_peak_19	NW_015971156.1	125683	126188	506	126028	.	5.13954	Promoter (<=1kb)	123411	125414	2004	-	ncbi_27673882	XM_016738463.1	123411	125414	2004	-	ncbi_27673882	XM_016738463.1	-614
C_peak_20	NW_015971156.1	140171	140406	236	140292	.	4.33138	Distal Intergenic	-	-	-	-	-	-	138206	139624	1419	+	ncbi_27673886	XM_016738467.1	2086
C_peak_21	NW_015971157.1	1425	1753	329	1606	.	4.46002	Promoter (1-2kb)	3532	4617	1086	+	ncbi_27673760	XM_016738341.1	3532	4617	1086	+	ncbi_27673760	XM_016738341.1	-1926
C_peak_22	NW_015971157.1	14075	14796	722	14463	.	5.11317	Promoter (<=1kb)	14624	15667	1044	+	ncbi_27673764	XM_016738345.1	14624	15667	1044	+	ncbi_27673764	XM_016738345.1	-161
C_peak_23	NW_015971157.1	19163	19624	462	19507	.	4.23321	Promoter (<=1kb)	19822	20691	870	+	ncbi_27673766	XM_016738347.1	19822	20691	870	+	ncbi_27673766	XM_016738347.1	-315
C_peak_24	NW_015971157.1	23723	24541	819	24102	.	5.75568	Promoter (<=1kb)	24455	26323	1869	+	ncbi_27673768	XM_016738349.1	24455	26323	1869	+	ncbi_27673768	XM_016738349.1	-353
C_peak_25	NW_015971157.1	28459	28740	282	28603	.	2.91931	Promoter (<=1kb)	29212	30778	1567	+	ncbi_27673770	XM_016738351.1	29212	30778	1567	+	ncbi_27673770	XM_016738351.1	-609
C_peak_26	NW_015971157.1	41425	42237	813	41727	.	4.15728	Downstream (<1kb)	39295	41344	2050	+	ncbi_27673774	XM_016738355.1	39295	41344	2050	+	ncbi_27673774	XM_016738355.1	2432
C_peak_27	NW_015971157.1	45647	46134	488	45986	.	4.68397	Promoter (<=1kb)	46167	48311	2145	+	ncbi_27673776	XM_016738357.1	46167	48311	2145	+	ncbi_27673776	XM_016738357.1	-181
C_peak_28	NW_015971157.1	48763	49396	634	49235	.	5.47158	Promoter (<=1kb)	49737	50346	610	+	ncbi_27673777	XM_016738358.1	49737	50346	610	+	ncbi_27673777	XM_016738358.1	-502
C_peak_29	NW_015971157.1	49505	49775	271	49650	.	4.13515	Promoter (<=1kb)	49737	50346	610	+	ncbi_27673777	XM_016738358.1	49737	50346	610	+	ncbi_27673777	XM_016738358.1	-87
C_peak_30	NW_015971157.1	50693	51475	783	51084	.	5.15	Downstream (1-2kb)	49737	50346	610	+	ncbi_27673777	XM_016738358.1	49737	50346	610	+	ncbi_27673777	XM_016738358.1	1347
C_peak_31	NW_015971157.1	55792	56993	1202	56436	.	4.43706	Downstream (<1kb)	57222	59963	2742	-	ncbi_27673780	XM_016738361.1	53275	53688	414	-	ncbi_27673779	XM_016738360.1	-2748
C_peak_32	NW_015971157.1	60026	60902	877	60509	.	6.13009	Promoter (<=1kb)	60729	61680	952	+	ncbi_27673781	XM_016738362.1	60729	61680	952	+	ncbi_27673781	XM_016738362.1	-220
C_peak_33	NW_015971157.1	63917	64920	1004	64298	.	5.01041	Promoter (<=1kb)	62001	64018	2018	-	ncbi_27673782	XM_016738363.1	62001	64018	2018	-	ncbi_27673782	XM_016738363.1	-280
C_peak_34	NW_015971157.1	66972	67269	298	67121	.	2.76234	Promoter (<=1kb)	66024	66998	975	-	ncbi_27673784	XM_016738365.1	66024	66998	975	-	ncbi_27673784	XM_016738365.1	-123
C_peak_35	NW_015971157.1	75448	76065	618	75878	.	2.84994	Downstream (1-2kb)	77379	78341	963	-	ncbi_27673788	XM_016738369.1	77379	78341	963	-	ncbi_27673788	XM_016738369.1	2463
C_peak_36	NW_015971157.1	78723	79346	624	79067	.	4.22468	Promoter (<=1kb)	77379	78341	963	-	ncbi_27673788	XM_016738369.1	77379	78341	963	-	ncbi_27673788	XM_016738369.1	-726
C_peak_37	NW_015971157.1	79529	80973	1445	79703	.	4.72552	Promoter (1-2kb)	77379	78341	963	-	ncbi_27673788	XM_016738369.1	77379	78341	963	-	ncbi_27673788	XM_016738369.1	-1362
C_peak_38	NW_015971157.1	88036	90755	2720	89960	.	8.29363	Promoter (<=1kb)	90852	93670	2819	+	ncbi_27673791	XM_016738372.1	90852	93670	2819	+	ncbi_27673791	XM_016738372.1	-892
C_peak_39	NW_015971157.1	95409	96054	646	95751	.	5.9726	Promoter (<=1kb)	94376	95562	1187	-	ncbi_27673792	XM_016738373.1	94376	95562	1187	-	ncbi_27673792	XM_016738373.1	-189
C_peak_40	NW_015971157.1	104028	104625	598	104410	.	5.08282	Promoter (<=1kb)	104757	104960	204	+	ncbi_27673797	XM_016738378.1	104757	104960	204	+	ncbi_27673797	XM_016738378.1	-347
C_peak_41	NW_015971157.1	106286	106815	530	106592	.	5.55525	Exon (XM_016738379.1/ncbi_27673798, exon 3 of 4)	105359	108888	3530	-	ncbi_27673798	XM_016738379.1	105359	108888	3530	-	ncbi_27673798	XM_016738379.1	2296
C_peak_42	NW_015971157.1	109062	109587	526	109229	.	5.54804	Promoter (<=1kb)	109499	110153	655	+	ncbi_27673799	XM_016738380.1	109499	110153	655	+	ncbi_27673799	XM_016738380.1	-270
C_peak_43	NW_015971157.1	120390	120638	249	120577	.	2.64747	Promoter (<=1kb)	117795	120365	2571	-	ncbi_27673802	XM_016738383.1	117795	120365	2571	-	ncbi_27673802	XM_016738383.1	-212
C_peak_44	NW_015971157.1	120787	121034	248	120888	.	3.18458	Promoter (<=1kb)	121084	122337	1254	+	ncbi_27673803	XM_016738384.1	121084	122337	1254	+	ncbi_27673803	XM_016738384.1	-196
C_peak_45	NW_015971157.1	126883	127668	786	127343	.	5.03918	Promoter (<=1kb)	127873	134755	6883	+	ncbi_27673806	XM_016738387.1	127873	134755	6883	+	ncbi_27673806	XM_016738387.1	-530
C_peak_46	NW_015971157.1	134877	135362	486	135026	.	4.45399	Downstream (<1kb)	135762	137463	1702	-	ncbi_27673807	XM_016738388.1	135762	137463	1702	-	ncbi_27673807	XM_016738388.1	2437
C_peak_47	NW_015971157.1	140943	141180	238	141044	.	4.44527	Promoter (<=1kb)	138759	140935	2177	-	ncbi_27673809	XM_016738390.1	138759	140935	2177	-	ncbi_27673809	XM_016738390.1	-109
C_peak_48	NW_015971157.1	142422	143410	989	142744	.	4.97825	Promoter (<=1kb)	143551	145177	1627	+	ncbi_27673811	XM_016738392.1	143551	145177	1627	+	ncbi_27673811	XM_016738392.1	-807
C_peak_49	NW_015971157.1	149665	150619	955	149962	.	4.9814	Promoter (<=1kb)	146376	149789	3414	-	ncbi_27673812	XM_016738393.1	146376	149789	3414	-	ncbi_27673812	XM_016738393.1	-173
C_peak_50	NW_015971157.1	155839	156146	308	155975	.	2.58872	Promoter (<=1kb)	156232	157133	902	+	ncbi_27673814	XM_016738395.1	156232	157133	902	+	ncbi_27673814	XM_016738395.1	-257
C_peak_51	NW_015971157.1	161569	162226	658	161864	.	4.54707	Promoter (<=1kb)	162122	163655	1534	+	ncbi_27673817	XM_016738398.1	162122	163655	1534	+	ncbi_27673817	XM_016738398.1	-258
C_peak_52	NW_015971157.1	164005	164419	415	164250	.	4.35723	Downstream (<1kb)	162122	163655	1534	+	ncbi_27673817	XM_016738398.1	162122	163655	1534	+	ncbi_27673817	XM_016738398.1	2128
C_peak_53	NW_015971157.1	177907	178554	648	178247	.	4.99929	Promoter (<=1kb)	178542	179667	1126	+	ncbi_27673824	XM_016738405.1	178542	179667	1126	+	ncbi_27673824	XM_016738405.1	-295
C_peak_54	NW_015971157.1	179821	180171	351	180009	.	4.48255	Promoter (<=1kb)	180313	182139	1827	+	ncbi_27673825	XM_016738406.1	180313	182139	1827	+	ncbi_27673825	XM_016738406.1	-304
C_peak_55	NW_015971157.1	186108	188746	2639	186750	.	5.58564	Promoter (<=1kb)	184232	186045	1814	-	ncbi_27673827	XM_016738408.1	184232	186045	1814	-	ncbi_27673827	XM_016738408.1	-705
C_peak_56	NW_015971157.1	193779	194334	556	193957	.	5.16665	Promoter (<=1kb)	192326	193394	1069	-	ncbi_27673829	XM_016738410.1	192326	193394	1069	-	ncbi_27673829	XM_016738410.1	-563
C_peak_57	NW_015971157.1	194539	194849	311	194708	.	4.01267	Promoter (<=1kb)	194978	197237	2260	+	ncbi_27673830	XM_016738411.1	194978	197237	2260	+	ncbi_27673830	XM_016738411.1	-270
C_peak_58	NW_015971157.1	32994	33408	415	33215	.	2.61016	Intron (XM_016738352.1/ncbi_27673771, intron 3 of 4)	31070	34178	3109	-	ncbi_27673771	XM_016738352.1	31070	34178	3109	-	ncbi_27673771	XM_016738352.1	963
C_peak_59	NW_015971157.1	173648	173866	219	173756	.	2.54487	Exon (XM_016738401.1/ncbi_27673820, exon 1 of 1)	173291	174031	741	-	ncbi_27673820	XM_016738401.1	173291	174031	741	-	ncbi_27673820	XM_016738401.1	275
C_peak_60	NW_015971169.1	4565	5852	1288	5225	.	5.34978	Downstream (<1kb)	5927	7916	1990	-	ncbi_27676828	XM_016741409.1	5927	7916	1990	-	ncbi_27676828	XM_016741409.1	2691
C_peak_61	NW_015971169.1	8160	9167	1008	8517	.	4.57521	Promoter (<=1kb)	5927	7916	1990	-	ncbi_27676828	XM_016741409.1	5927	7916	1990	-	ncbi_27676828	XM_016741409.1	-601
C_peak_62	NW_015971169.1	15284	15867	584	15532	.	5.10067	Intron (XM_016741412.1/ncbi_27676831, intron 5 of 8)	14573	16994	2422	-	ncbi_27676831	XM_016741412.1	14573	16994	2422	-	ncbi_27676831	XM_016741412.1	1462
C_peak_63	NW_015971169.1	16858	17350	493	17181	.	2.9021	Promoter (<=1kb)	14573	16994	2422	-	ncbi_27676831	XM_016741412.1	14573	16994	2422	-	ncbi_27676831	XM_016741412.1	-187
C_peak_64	NW_015971169.1	18734	19202	469	18997	.	4.05307	Promoter (<=1kb)	17526	18558	1033	-	ncbi_27676832	XM_016741413.1	17526	18558	1033	-	ncbi_27676832	XM_016741413.1	-439
C_peak_65	NW_015971169.1	23227	24923	1697	24081	.	6.04186	Exon (XM_016741415.1/ncbi_27676834, exon 3 of 4)	23734	24532	799	+	ncbi_27676834	XM_016741415.1	23734	24532	799	+	ncbi_27676834	XM_016741415.1	347
C_peak_66	NW_015971169.1	37592	39119	1528	38445	.	6.72764	Promoter (<=1kb)	38906	45086	6181	+	ncbi_27676837	XM_016741418.1	38906	45086	6181	+	ncbi_27676837	XM_016741418.1	-461
C_peak_67	NW_015971169.1	48028	48678	651	48490	.	5.18695	Promoter (<=1kb)	45349	48305	2957	-	ncbi_27676838	XM_016741419.1	45349	48305	2957	-	ncbi_27676838	XM_016741419.1	-185
C_peak_68	NW_015971169.1	50482	51217	736	50911	.	5.00025	Promoter (<=1kb)	48842	50434	1593	-	ncbi_27676839	XM_016741420.1	48842	50434	1593	-	ncbi_27676839	XM_016741420.1	-477
C_peak_69	NW_015971169.1	59042	60280	1239	59443	.	5.70997	Promoter (<=1kb)	60157	62168	2012	+	ncbi_27676842	XM_016741423.1	60157	62168	2012	+	ncbi_27676842	XM_016741423.1	-714
C_peak_70	NW_015971169.1	67872	68333	462	68196	.	3.11999	Promoter (<=1kb)	64238	68017	3780	-	ncbi_27676844	XM_016741425.1	64238	68017	3780	-	ncbi_27676844	XM_016741425.1	-179
C_peak_71	NW_015971169.1	73132	73406	275	73258	.	4.43223	Promoter (<=1kb)	70328	72980	2653	-	ncbi_27676846	XM_016741427.1	70328	72980	2653	-	ncbi_27676846	XM_016741427.1	-278
C_peak_72	NW_015971169.1	77993	78385	393	78201	.	4.29343	Promoter (<=1kb)	78845	79536	692	+	ncbi_27676847	XM_016741428.1	78845	79536	692	+	ncbi_27676847	XM_016741428.1	-644
C_peak_73	NW_015971169.1	86045	86355	311	86180	.	4.59763	Promoter (<=1kb)	84885	85910	1026	-	ncbi_27676850	XM_016741431.1	84885	85910	1026	-	ncbi_27676850	XM_016741431.1	-270
C_peak_74	NW_015971169.1	102111	102782	672	102369	.	4.3614	Promoter (<=1kb)	98682	102100	3419	-	ncbi_27676857	XM_016741438.1	98682	102100	3419	-	ncbi_27676857	XM_016741438.1	-269
C_peak_75	NW_015971169.1	115901	116202	302	116054	.	2.74976	Promoter (<=1kb)	114296	115968	1673	-	ncbi_27676862	XM_016741443.1	114296	115968	1673	-	ncbi_27676862	XM_016741443.1	-86
C_peak_76	NW_015971169.1	130995	131437	443	131259	.	2.7101	Promoter (<=1kb)	129589	131183	1595	-	ncbi_27676868	XM_016741449.1	129589	131183	1595	-	ncbi_27676868	XM_016741449.1	-76
C_peak_77	NW_015971169.1	133495	133744	250	133620	.	2.7459	Promoter (<=1kb)	131453	133534	2082	-	ncbi_27676869	XM_016741450.1	131453	133534	2082	-	ncbi_27676869	XM_016741450.1	-86
C_peak_78	NW_015971169.1	138105	138888	784	138216	.	4.84385	Promoter (<=1kb)	137059	138121	1063	-	ncbi_27676871	XM_016741452.1	137059	138121	1063	-	ncbi_27676871	XM_016741452.1	-95
C_peak_79	NW_015971169.1	139719	140830	1112	140318	.	6.77122	Promoter (<=1kb)	138495	139782	1288	-	ncbi_27676872	XM_016741453.1	138495	139782	1288	-	ncbi_27676872	XM_016741453.1	-536
C_peak_80	NW_015971169.1	144241	144622	382	144397	.	4.45416	Promoter (<=1kb)	140474	143847	3374	-	ncbi_27676873	XM_016741454.1	140474	143847	3374	-	ncbi_27676873	XM_016741454.1	-550
C_peak_81	NW_015971169.1	145238	145940	703	145590	.	5.12599	Promoter (1-2kb)	140474	143847	3374	-	ncbi_27676873	XM_016741454.1	140474	143847	3374	-	ncbi_27676873	XM_016741454.1	-1743
C_peak_82	NW_015971169.1	147683	148063	381	147794	.	3.9215	Promoter (<=1kb)	145764	147699	1936	-	ncbi_27676874	XM_016741455.1	145764	147699	1936	-	ncbi_27676874	XM_016741455.1	-95
C_peak_83	NW_015971169.1	151247	151547	301	151373	.	4.12873	Exon (XM_016741457.1/ncbi_27676876, exon 4 of 4)	150390	153987	3598	-	ncbi_27676876	XM_016741457.1	150390	153987	3598	-	ncbi_27676876	XM_016741457.1	2614
C_peak_84	NW_015971169.1	153024	153369	346	153240	.	4.39159	Exon (XM_016741457.1/ncbi_27676876, exon 3 of 4)	150390	153987	3598	-	ncbi_27676876	XM_016741457.1	150390	153987	3598	-	ncbi_27676876	XM_016741457.1	747
C_peak_85	NW_015971169.1	156846	157157	312	156989	.	4.55579	Promoter (<=1kb)	155263	156802	1540	-	ncbi_27676877	XM_016741458.1	155263	156802	1540	-	ncbi_27676877	XM_016741458.1	-187
C_peak_86	NW_015971169.1	158447	159423	977	158725	.	4.83871	Promoter (<=1kb)	159563	162053	2491	+	ncbi_27676879	XM_016741460.1	159563	162053	2491	+	ncbi_27676879	XM_016741460.1	-838
C_peak_87	NW_015971169.1	168968	169268	301	169090	.	3.92523	Promoter (<=1kb)	164486	169034	4549	-	ncbi_27676880	XM_016741461.1	164486	169034	4549	-	ncbi_27676880	XM_016741461.1	-56
C_peak_88	NW_015971169.1	171712	174225	2514	172865	.	7.71217	Promoter (1-2kb)	169959	171555	1597	-	ncbi_27676881	XM_016741462.1	169959	171555	1597	-	ncbi_27676881	XM_016741462.1	-1310
C_peak_89	NW_015971169.1	174466	175006	541	174706	.	2.47776	Exon (XM_016741463.1/ncbi_27676882, exon 5 of 5)	172883	175576	2694	-	ncbi_27676882	XM_016741463.1	172883	175576	2694	-	ncbi_27676882	XM_016741463.1	870
C_peak_90	NW_015971169.1	175684	176041	358	175853	.	5.08074	Promoter (<=1kb)	172883	175576	2694	-	ncbi_27676882	XM_016741463.1	172883	175576	2694	-	ncbi_27676882	XM_016741463.1	-277
C_peak_91	NW_015971169.1	180179	180701	523	180514	.	4.06987	Promoter (<=1kb)	180721	181626	906	+	ncbi_27676885	XM_016741466.1	180721	181626	906	+	ncbi_27676885	XM_016741466.1	-207
C_peak_92	NW_015971169.1	183345	184003	659	183777	.	4.76058	Promoter (<=1kb)	182229	183647	1419	-	ncbi_27676886	XM_016741467.1	182229	183647	1419	-	ncbi_27676886	XM_016741467.1	-130
C_peak_93	NW_015971169.1	185043	185330	288	185193	.	2.71084	Promoter (<=1kb)	184195	185087	893	-	ncbi_27676887	XM_016741468.1	184195	185087	893	-	ncbi_27676887	XM_016741468.1	-106
C_peak_94	NW_015971169.1	191114	191607	494	191422	.	5.3429	Promoter (1-2kb)	187713	189686	1974	-	ncbi_27676889	XM_016741470.1	187713	189686	1974	-	ncbi_27676889	XM_016741470.1	-1736
C_peak_95	NW_015971169.1	197033	198685	1653	197189	.	5.3763	Promoter (<=1kb)	191714	196888	5175	-	ncbi_27676890	XM_016741471.1	191714	196888	5175	-	ncbi_27676890	XM_016741471.1	-301
C_peak_96	NW_015971169.1	200428	200973	546	200551	.	4.56184	Promoter (<=1kb)	201176	203898	2723	+	ncbi_27676891	XM_016741472.1	201176	203898	2723	+	ncbi_27676891	XM_016741472.1	-625
C_peak_97	NW_015971169.1	205505	207971	2467	206754	.	6.03547	Promoter (<=1kb)	207551	208003	453	+	ncbi_27676893	XM_016741474.1	207551	208003	453	+	ncbi_27676893	XM_016741474.1	-797
C_peak_98	NW_015971169.1	208151	209071	921	208661	.	4.47951	Downstream (<1kb)	207551	208003	453	+	ncbi_27676893	XM_016741474.1	207551	208003	453	+	ncbi_27676893	XM_016741474.1	1110
C_peak_99	NW_015971169.1	215851	216153	303	215982	.	4.33766	Promoter (<=1kb)	214732	215877	1146	-	ncbi_27676898	XM_016741479.1	214732	215877	1146	-	ncbi_27676898	XM_016741479.1	-105
C_peak_100	NW_015971169.1	218975	219304	330	219121	.	2.5626	Promoter (<=1kb)	219181	220550	1370	+	ncbi_27676900	XM_016741481.1	219181	220550	1370	+	ncbi_27676900	XM_016741481.1	-60
C_peak_101	NW_015971169.1	225435	225870	436	225748	.	2.65497	Promoter (<=1kb)	223877	225192	1316	-	ncbi_27676903	XM_016741484.1	223877	225192	1316	-	ncbi_27676903	XM_016741484.1	-556
C_peak_102	NW_015971169.1	248860	249667	808	249417	.	5.61325	Promoter (<=1kb)	249568	250156	589	+	ncbi_27676915	XM_016741496.1	249568	250156	589	+	ncbi_27676915	XM_016741496.1	-151
C_peak_103	NW_015971169.1	250882	251128	247	251045	.	2.63006	Promoter (<=1kb)	251366	253059	1694	+	ncbi_27676916	XM_016741497.1	251366	253059	1694	+	ncbi_27676916	XM_016741497.1	-321
C_peak_104	NW_015971169.1	256430	257681	1252	257362	.	6.40134	Promoter (<=1kb)	257664	259301	1638	+	ncbi_27676918	XM_016741499.1	257664	259301	1638	+	ncbi_27676918	XM_016741499.1	-302
C_peak_105	NW_015971170.1	30166	30533	368	30368	.	4.69362	Promoter (<=1kb)	30674	32299	1626	+	ncbi_27676930	XM_016741511.1	30674	32299	1626	+	ncbi_27676930	XM_016741511.1	-306
C_peak_106	NW_015971170.1	40062	40411	350	40225	.	4.83027	Promoter (<=1kb)	39390	39782	393	-	ncbi_27676934	XM_016741515.1	39390	39782	393	-	ncbi_27676934	XM_016741515.1	-443
C_peak_107	NW_015971170.1	79428	80837	1410	79828	.	6.10169	Promoter (<=1kb)	77717	79172	1456	-	ncbi_27676944	XM_016741525.1	77717	79172	1456	-	ncbi_27676944	XM_016741525.1	-656
C_peak_108	NW_015971170.1	82467	83287	821	82987	.	7.62737	Promoter (<=1kb)	83501	85046	1546	+	ncbi_27676946	XM_016741527.1	83501	85046	1546	+	ncbi_27676946	XM_016741527.1	-514
C_peak_109	NW_015971170.1	85514	85877	364	85679	.	4.82445	Promoter (<=1kb)	85980	87170	1191	+	ncbi_27676947	XM_016741528.1	85980	87170	1191	+	ncbi_27676947	XM_016741528.1	-301
C_peak_110	NW_015971170.1	108480	108962	483	108831	.	3.24431	Promoter (<=1kb)	109022	109855	834	+	ncbi_27676955	XM_016741536.1	109022	109855	834	+	ncbi_27676955	XM_016741536.1	-191
C_peak_111	NW_015971170.1	110034	110392	359	110232	.	2.45063	Promoter (<=1kb)	110446	111222	777	+	ncbi_27676956	XM_016741537.1	110446	111222	777	+	ncbi_27676956	XM_016741537.1	-214
C_peak_112	NW_015971170.1	128741	129472	732	129151	.	5.36321	Promoter (<=1kb)	129293	129851	559	+	ncbi_27676963	XM_016741544.1	129293	129851	559	+	ncbi_27676963	XM_016741544.1	-142
C_peak_113	NW_015971170.1	133656	133918	263	133796	.	3.0813	Promoter (1-2kb)	130132	132304	2173	-	ncbi_27676964	XM_016741545.1	130132	132304	2173	-	ncbi_27676964	XM_016741545.1	-1492
C_peak_114	NW_015971170.1	146367	148991	2625	147830	.	5.41262	Promoter (1-2kb)	144569	146412	1844	-	ncbi_27676969	XM_016741550.1	144569	146412	1844	-	ncbi_27676969	XM_016741550.1	-1418
C_peak_115	NW_015971170.1	152331	152769	439	152487	.	5.0245	Intron (XM_016741551.1/ncbi_27676970, intron 7 of 8)	149890	154757	4868	+	ncbi_27676970	XM_016741551.1	149890	154757	4868	+	ncbi_27676970	XM_016741551.1	2597
C_peak_116	NW_015971170.1	160485	160859	375	160663	.	3.99694	Exon (XM_016741554.1/ncbi_27676973, exon 1 of 3)	160653	161505	853	+	ncbi_27676973	XM_016741554.1	160653	161505	853	+	ncbi_27676973	XM_016741554.1	10
C_peak_117	NW_015971170.1	161676	162558	883	162120	.	2.69245	Exon (XM_016741555.1/ncbi_27676974, exon 2 of 3)	161972	163127	1156	+	ncbi_27676974	XM_016741555.1	161972	163127	1156	+	ncbi_27676974	XM_016741555.1	148
C_peak_118	NW_015971170.1	163148	163468	321	163397	.	2.78459	Promoter (<=1kb)	163769	164573	805	+	ncbi_27676975	XM_016741556.1	163769	164573	805	+	ncbi_27676975	XM_016741556.1	-372
C_peak_119	NW_015971170.1	168179	168485	307	168330	.	2.59284	Promoter (<=1kb)	167368	168192	825	-	ncbi_27676977	XM_016741558.1	167368	168192	825	-	ncbi_27676977	XM_016741558.1	-138
C_peak_120	NW_015971170.1	169056	169777	722	169395	.	4.52341	Promoter (<=1kb)	169864	171024	1161	+	ncbi_27676978	XM_016741559.1	169864	171024	1161	+	ncbi_27676978	XM_016741559.1	-469
C_peak_121	NW_015971170.1	174815	176612	1798	176017	.	7.05811	Promoter (<=1kb)	176730	178110	1381	+	ncbi_27676980	XM_016741561.1	176730	178110	1381	+	ncbi_27676980	XM_016741561.1	-713
C_peak_122	NW_015971170.1	182126	183170	1045	182594	.	5.14752	Promoter (<=1kb)	183016	185146	2131	+	ncbi_27676983	XM_016741564.1	183016	185146	2131	+	ncbi_27676983	XM_016741564.1	-422
C_peak_123	NW_015971170.1	192126	192938	813	192670	.	5.48485	Promoter (<=1kb)	192861	193872	1012	+	ncbi_27676985	XM_016741566.1	192861	193872	1012	+	ncbi_27676985	XM_016741566.1	-191
C_peak_124	NW_015971170.1	214174	215592	1419	214578	.	5.78853	Promoter (<=1kb)	213335	214241	907	-	ncbi_27676994	XM_016741575.1	213335	214241	907	-	ncbi_27676994	XM_016741575.1	-337
C_peak_125	NW_015971170.1	218719	218981	263	218873	.	2.76816	Promoter (<=1kb)	219049	220255	1207	+	ncbi_27676996	XM_016741577.1	219049	220255	1207	+	ncbi_27676996	XM_016741577.1	-176
C_peak_126	NW_015971170.1	225783	226400	618	225985	.	2.66656	Promoter (<=1kb)	222851	225109	2259	-	ncbi_27676998	XM_016741579.1	222851	225109	2259	-	ncbi_27676998	XM_016741579.1	-876
C_peak_127	NW_015971170.1	230375	230660	286	230525	.	2.89536	Promoter (<=1kb)	230831	233944	3114	+	ncbi_27677001	XM_016741582.1	230831	233944	3114	+	ncbi_27677001	XM_016741582.1	-306
C_peak_128	NW_015971170.1	235792	236466	675	236201	.	4.35121	Promoter (<=1kb)	236389	237340	952	+	ncbi_27677003	XM_016741584.1	236389	237340	952	+	ncbi_27677003	XM_016741584.1	-188
C_peak_129	NW_015971170.1	245348	245905	558	245533	.	2.76112	Exon (XM_016741588.1/ncbi_27677007, exon 2 of 2)	245367	246688	1322	-	ncbi_27677007	XM_016741588.1	245367	246688	1322	-	ncbi_27677007	XM_016741588.1	1155
C_peak_130	NW_015971170.1	246725	247208	484	247076	.	4.8506	Promoter (<=1kb)	245367	246688	1322	-	ncbi_27677007	XM_016741588.1	245367	246688	1322	-	ncbi_27677007	XM_016741588.1	-388
C_peak_131	NW_015971171.1	11007	11256	250	11120	.	2.80322	Promoter (<=1kb)	8565	10760	2196	-	ncbi_27677012	XM_016741593.1	8565	10760	2196	-	ncbi_27677012	XM_016741593.1	-360
C_peak_132	NW_015971171.1	14035	15107	1073	14987	.	4.77899	Promoter (1-2kb)	12012	13758	1747	-	ncbi_27677013	XM_016741594.1	12012	13758	1747	-	ncbi_27677013	XM_016741594.1	-1229
C_peak_133	NW_015971171.1	19411	19843	433	19558	.	4.82092	Promoter (<=1kb)	19640	21303	1664	+	ncbi_27677014	XM_016741595.1	19640	21303	1664	+	ncbi_27677014	XM_016741595.1	-82
C_peak_134	NW_015971171.1	24019	25949	1931	24570	.	5.22379	Promoter (<=1kb)	23878	24513	636	-	ncbi_27677016	XM_016741597.1	23878	24513	636	-	ncbi_27677016	XM_016741597.1	-57
C_peak_135	NW_015971171.1	26234	26661	428	26502	.	2.59683	Exon (XM_016741598.1/ncbi_27677017, exon 6 of 6)	26068	31623	5556	-	ncbi_27677017	XM_016741598.1	26068	31623	5556	-	ncbi_27677017	XM_016741598.1	5121
C_peak_136	NW_015971172.1	7331	7936	606	7505	.	4.23315	Promoter (<=1kb)	6185	7246	1062	-	ncbi_27677021	XM_016741602.1	6185	7246	1062	-	ncbi_27677021	XM_016741602.1	-259
C_peak_137	NW_015971172.1	8159	8421	263	8249	.	2.61144	Promoter (1-2kb)	6185	7246	1062	-	ncbi_27677021	XM_016741602.1	6185	7246	1062	-	ncbi_27677021	XM_016741602.1	-1003
C_peak_138	NW_015971172.1	12901	14955	2055	13806	.	7.36966	Downstream (2-3kb)	11520	12983	1464	+	ncbi_27677023	XM_016741604.1	11520	12983	1464	+	ncbi_27677023	XM_016741604.1	2286
C_peak_139	NW_015971172.1	15041	15358	318	15150	.	2.61978	Downstream (1-2kb)	16591	16886	296	-	ncbi_27677024	XM_016741605.1	16591	16886	296	-	ncbi_27677024	XM_016741605.1	1736
C_peak_140	NW_015971172.1	17430	17916	487	17751	.	3.77318	Promoter (<=1kb)	16591	16886	296	-	ncbi_27677024	XM_016741605.1	16591	16886	296	-	ncbi_27677024	XM_016741605.1	-865
C_peak_141	NW_015971172.1	18875	19316	442	19169	.	3.71966	Downstream (<1kb)	19898	21226	1329	-	ncbi_27677025	XM_016741606.1	19898	21226	1329	-	ncbi_27677025	XM_016741606.1	2057
C_peak_142	NW_015971172.1	21023	21939	917	21485	.	6.77275	Promoter (<=1kb)	19898	21226	1329	-	ncbi_27677025	XM_016741606.1	19898	21226	1329	-	ncbi_27677025	XM_016741606.1	-259
C_peak_143	NW_015971172.1	40048	41412	1365	40956	.	5.62051	Promoter (<=1kb)	41293	42999	1707	+	ncbi_27677031	XM_016741612.1	41293	42999	1707	+	ncbi_27677031	XM_016741612.1	-337
C_peak_144	NW_015971172.1	50305	50684	380	50454	.	2.70335	Promoter (<=1kb)	49636	50265	630	-	ncbi_27677034	XM_016741615.1	49636	50265	630	-	ncbi_27677034	XM_016741615.1	-189
C_peak_145	NW_015971172.1	50774	51153	380	51002	.	2.58797	Promoter (<=1kb)	51270	52516	1247	+	ncbi_27677035	XM_016741616.1	51270	52516	1247	+	ncbi_27677035	XM_016741616.1	-268
C_peak_146	NW_015971172.1	59769	60458	690	60109	.	5.46672	Promoter (<=1kb)	60306	61542	1237	+	ncbi_27677037	XM_016741618.1	60306	61542	1237	+	ncbi_27677037	XM_016741618.1	-197
C_peak_147	NW_015971172.1	73483	74335	853	73603	.	4.73448	Promoter (<=1kb)	67831	73226	5396	-	ncbi_27677039	XM_016741620.1	67831	73226	5396	-	ncbi_27677039	XM_016741620.1	-377
C_peak_148	NW_015971172.1	76929	77613	685	77221	.	4.72844	Promoter (<=1kb)	74593	76833	2241	-	ncbi_27677040	XM_016741621.1	74593	76833	2241	-	ncbi_27677040	XM_016741621.1	-388
C_peak_149	NW_015971172.1	87049	87356	308	87256	.	2.91277	Promoter (<=1kb)	87436	88989	1554	+	ncbi_27677045	XM_016741626.1	87436	88989	1554	+	ncbi_27677045	XM_016741626.1	-180
C_peak_150	NW_015971172.1	89795	90073	279	89934	.	4.62954	Promoter (<=1kb)	90009	91514	1506	+	ncbi_27677047	XM_016741628.1	90009	91514	1506	+	ncbi_27677047	XM_016741628.1	-75
C_peak_151	NW_015971172.1	95910	96221	312	96090	.	4.30428	Promoter (<=1kb)	95138	95782	645	-	ncbi_27677049	XM_016741630.1	95138	95782	645	-	ncbi_27677049	XM_016741630.1	-308
C_peak_152	NW_015971172.1	101414	102028	615	101659	.	3.0165	Intron (XM_016741633.1/ncbi_27677052, intron 3 of 11)	100540	106264	5725	+	ncbi_27677052	XM_016741633.1	100540	106264	5725	+	ncbi_27677052	XM_016741633.1	1119
C_peak_153	NW_015971172.1	104851	105384	534	105053	.	4.55054	Intron (XM_016741633.1/ncbi_27677052, intron 10 of 11)	100540	106264	5725	+	ncbi_27677052	XM_016741633.1	100540	106264	5725	+	ncbi_27677052	XM_016741633.1	4513
C_peak_154	NW_015971172.1	106062	106744	683	106339	.	4.54564	Promoter (<=1kb)	106800	108700	1901	+	ncbi_27677053	XM_016741634.1	106800	108700	1901	+	ncbi_27677053	XM_016741634.1	-461
C_peak_155	NW_015971172.1	113261	113768	508	113599	.	5.13859	Promoter (<=1kb)	113809	115385	1577	+	ncbi_27677056	XM_016741637.1	113809	115385	1577	+	ncbi_27677056	XM_016741637.1	-210
C_peak_156	NW_015971172.1	136727	137247	521	136902	.	4.90158	Promoter (<=1kb)	135328	136323	996	-	ncbi_27677063	XM_016741644.1	135328	136323	996	-	ncbi_27677063	XM_016741644.1	-579
C_peak_157	NW_015971172.1	153236	154001	766	153498	.	4.01508	Promoter (<=1kb)	152213	152527	315	-	ncbi_27677070	XM_016741651.1	152213	152527	315	-	ncbi_27677070	XM_016741651.1	-971
C_peak_158	NW_015971172.1	170289	170667	379	170479	.	4.63995	Promoter (<=1kb)	163988	170102	6115	-	ncbi_27677074	XM_016741655.1	163988	170102	6115	-	ncbi_27677074	XM_016741655.1	-377
C_peak_159	NW_015971172.1	181583	181926	344	181780	.	4.40659	Promoter (<=1kb)	179859	181720	1862	-	ncbi_27677079	XM_016741660.1	179859	181720	1862	-	ncbi_27677079	XM_016741660.1	-60
C_peak_160	NW_015971172.1	189432	189753	322	189623	.	4.07384	Promoter (<=1kb)	189645	191246	1602	+	ncbi_27677082	XM_016741663.1	189645	191246	1602	+	ncbi_27677082	XM_016741663.1	-22
C_peak_161	NW_015971172.1	194841	195109	269	194955	.	4.19671	Promoter (<=1kb)	193633	194444	812	-	ncbi_27677084	XM_016741665.1	193633	194444	812	-	ncbi_27677084	XM_016741665.1	-511
C_peak_162	NW_015971172.1	196087	196630	544	196250	.	4.91344	Promoter (<=1kb)	195309	196148	840	-	ncbi_27677085	XM_016741666.1	195309	196148	840	-	ncbi_27677085	XM_016741666.1	-102
C_peak_163	NW_015971172.1	201167	201672	506	201430	.	2.64747	Promoter (<=1kb)	202271	204342	2072	+	ncbi_27677087	XM_016741668.1	202271	204342	2072	+	ncbi_27677087	XM_016741668.1	-841
C_peak_164	NW_015971172.1	210795	212515	1721	211925	.	6.0616	Promoter (<=1kb)	212103	212862	760	+	ncbi_27677091	XM_016741672.1	212103	212862	760	+	ncbi_27677091	XM_016741672.1	-178
C_peak_165	NW_015971172.1	218406	219313	908	218949	.	4.99664	Promoter (<=1kb)	219240	220992	1753	+	ncbi_27677094	XM_016741675.1	219240	220992	1753	+	ncbi_27677094	XM_016741675.1	-291
C_peak_166	NW_015971172.1	225745	227870	2126	226571	.	6.36303	Promoter (1-2kb)	223746	225425	1680	-	ncbi_27677096	XM_016741677.1	223746	225425	1680	-	ncbi_27677096	XM_016741677.1	-1146
C_peak_167	NW_015971172.1	229057	230545	1489	230023	.	4.38509	Promoter (<=1kb)	230962	233713	2752	+	ncbi_27677097	XM_016741678.1	230962	233713	2752	+	ncbi_27677097	XM_016741678.1	-939
C_peak_168	NW_015971172.1	235659	235906	248	235788	.	3.02763	Promoter (<=1kb)	234168	235664	1497	-	ncbi_27677098	XM_016741679.1	234168	235664	1497	-	ncbi_27677098	XM_016741679.1	-124
C_peak_169	NW_015971172.1	245746	246079	334	245979	.	4.20127	Promoter (<=1kb)	244413	245950	1538	-	ncbi_27677102	XM_016741683.1	244413	245950	1538	-	ncbi_27677102	XM_016741683.1	-29
C_peak_170	NW_015971172.1	267382	268018	637	267697	.	2.91784	Promoter (<=1kb)	263194	267541	4348	-	ncbi_27677112	XM_016741693.1	263194	267541	4348	-	ncbi_27677112	XM_016741693.1	-156
C_peak_171	NW_015971172.1	279521	279839	319	279678	.	4.52508	Promoter (<=1kb)	277992	279536	1545	-	ncbi_27677116	XM_016741697.1	277992	279536	1545	-	ncbi_27677116	XM_016741697.1	-142
C_peak_172	NW_015971172.1	297498	297774	277	297633	.	2.83585	Promoter (<=1kb)	297860	300427	2568	+	ncbi_27677125	XM_016741706.1	297860	300427	2568	+	ncbi_27677125	XM_016741706.1	-227
C_peak_173	NW_015971172.1	308017	308496	480	308321	.	4.23007	Downstream (<1kb)	308618	310291	1674	-	ncbi_27677129	XM_016741710.1	308618	310291	1674	-	ncbi_27677129	XM_016741710.1	1970
C_peak_174	NW_015971172.1	315753	316439	687	316107	.	4.98961	Promoter (<=1kb)	310902	315433	4532	-	ncbi_27677130	XM_016741711.1	310902	315433	4532	-	ncbi_27677130	XM_016741711.1	-674
C_peak_175	NW_015971172.1	321852	322212	361	322000	.	4.36404	Promoter (<=1kb)	320947	321597	651	-	ncbi_27677132	XM_016741713.1	320947	321597	651	-	ncbi_27677132	XM_016741713.1	-403
C_peak_176	NW_015971172.1	322615	322844	230	322735	.	2.67504	Promoter (1-2kb)	320947	321597	651	-	ncbi_27677132	XM_016741713.1	320947	321597	651	-	ncbi_27677132	XM_016741713.1	-1138
C_peak_177	NW_015971172.1	323389	323737	349	323602	.	4.35388	Downstream (<1kb)	323786	326007	2222	-	ncbi_27677133	XM_016741714.1	320947	321597	651	-	ncbi_27677132	XM_016741713.1	-2005
C_peak_178	NW_015971172.1	326905	327405	501	327260	.	4.88249	Promoter (<=1kb)	327650	329341	1692	+	ncbi_27677134	XM_016741715.1	327650	329341	1692	+	ncbi_27677134	XM_016741715.1	-390
C_peak_179	NW_015971172.1	329911	331120	1210	330550	.	5.16117	Downstream (<1kb)	331493	332486	994	-	ncbi_27677135	XM_016741716.1	331493	332486	994	-	ncbi_27677135	XM_016741716.1	1936
C_peak_180	NW_015971172.1	332866	334086	1221	333486	.	5.14648	Promoter (<=1kb)	331493	332486	994	-	ncbi_27677135	XM_016741716.1	331493	332486	994	-	ncbi_27677135	XM_016741716.1	-1000
C_peak_181	NW_015971172.1	335681	335968	288	335843	.	4.69096	Promoter (<=1kb)	333968	335640	1673	-	ncbi_27677136	XM_016741717.1	333968	335640	1673	-	ncbi_27677136	XM_016741717.1	-203
C_peak_182	NW_015971172.1	336761	337168	408	336914	.	3.85611	Promoter (1-2kb)	333968	335640	1673	-	ncbi_27677136	XM_016741717.1	333968	335640	1673	-	ncbi_27677136	XM_016741717.1	-1274
C_peak_183	NW_015971172.1	339884	341782	1899	340757	.	5.41574	Promoter (<=1kb)	341047	341287	241	+	ncbi_27677137	XM_016741718.1	341047	341287	241	+	ncbi_27677137	XM_016741718.1	-290
C_peak_184	NW_015971172.1	349841	351363	1523	350650	.	8.36865	Promoter (<=1kb)	347448	349841	2394	-	ncbi_27677140	XM_016741721.1	347448	349841	2394	-	ncbi_27677140	XM_016741721.1	-809
C_peak_185	NW_015971172.1	380559	380788	230	380659	.	3.10742	Promoter (<=1kb)	381204	383124	1921	+	ncbi_27677151	XM_016741732.1	381204	383124	1921	+	ncbi_27677151	XM_016741732.1	-545
C_peak_186	NW_015971172.1	383292	384208	917	383551	.	5.31287	Downstream (<1kb)	383897	384218	322	-	ncbi_27677152	XM_016741733.1	383897	384218	322	-	ncbi_27677152	XM_016741733.1	667
C_peak_187	NW_015971172.1	384343	384619	277	384528	.	4.14375	Exon (XM_016741734.1/ncbi_27677153, exon 1 of 3)	384451	386272	1822	+	ncbi_27677153	XM_016741734.1	384451	386272	1822	+	ncbi_27677153	XM_016741734.1	77
C_peak_188	NW_015971172.1	388986	390256	1271	389345	.	5.98728	Promoter (<=1kb)	387155	389142	1988	-	ncbi_27677154	XM_016741735.1	387155	389142	1988	-	ncbi_27677154	XM_016741735.1	-203
C_peak_189	NW_015971172.1	400483	401140	658	400818	.	2.77035	Promoter (<=1kb)	401641	402822	1182	+	ncbi_27677156	XM_016741737.1	401641	402822	1182	+	ncbi_27677156	XM_016741737.1	-823
C_peak_190	NW_015971172.1	401230	401928	699	401415	.	2.60613	Promoter (<=1kb)	401641	402822	1182	+	ncbi_27677156	XM_016741737.1	401641	402822	1182	+	ncbi_27677156	XM_016741737.1	-226
C_peak_191	NW_015971172.1	405563	405899	337	405717	.	2.78557	Promoter (1-2kb)	403143	404705	1563	-	ncbi_27677157	XM_016741738.1	403143	404705	1563	-	ncbi_27677157	XM_016741738.1	-1012
C_peak_192	NW_015971172.1	412471	413253	783	412852	.	5.05925	Promoter (<=1kb)	410204	412582	2379	-	ncbi_27677159	XM_016741740.1	410204	412582	2379	-	ncbi_27677159	XM_016741740.1	-270
C_peak_193	NW_015971172.1	419297	420342	1046	419643	.	6.69397	Promoter (<=1kb)	416531	418883	2353	-	ncbi_27677161	XM_016741742.1	416531	418883	2353	-	ncbi_27677161	XM_016741742.1	-760
C_peak_194	NW_015971172.1	428507	429001	495	428815	.	4.16162	Promoter (<=1kb)	427030	428631	1602	-	ncbi_27677165	XM_016741746.1	427030	428631	1602	-	ncbi_27677165	XM_016741746.1	-184
C_peak_195	NW_015971172.1	429319	429580	262	429414	.	3.79696	Promoter (<=1kb)	427030	428631	1602	-	ncbi_27677165	XM_016741746.1	427030	428631	1602	-	ncbi_27677165	XM_016741746.1	-783
C_peak_196	NW_015971172.1	444441	444773	333	444577	.	4.50548	Promoter (<=1kb)	442226	444141	1916	-	ncbi_27677172	XM_016741753.1	442226	444141	1916	-	ncbi_27677172	XM_016741753.1	-436
C_peak_197	NW_015971172.1	445645	446062	418	445745	.	3.04844	Promoter (<=1kb)	445020	445502	483	-	ncbi_27677173	XM_016741754.1	445020	445502	483	-	ncbi_27677173	XM_016741754.1	-243
C_peak_198	NW_015971172.1	452860	455016	2157	454427	.	9.55851	Promoter (<=1kb)	455003	456391	1389	+	ncbi_27677177	XM_016741758.1	455003	456391	1389	+	ncbi_27677177	XM_016741758.1	-576
C_peak_199	NW_015971172.1	457658	457931	274	457794	.	3.01193	Promoter (<=1kb)	456670	457334	665	-	ncbi_27677178	XM_016741759.1	456670	457334	665	-	ncbi_27677178	XM_016741759.1	-460
C_peak_200	NW_015971172.1	471606	471897	292	471731	.	4.79181	Promoter (<=1kb)	469044	471336	2293	-	ncbi_27677181	XM_016741762.1	469044	471336	2293	-	ncbi_27677181	XM_016741762.1	-395
C_peak_201	NW_015971172.1	474218	474736	519	474428	.	3.8434	Promoter (<=1kb)	472306	473870	1565	-	ncbi_27677182	XM_016741763.1	472306	473870	1565	-	ncbi_27677182	XM_016741763.1	-558
C_peak_202	NW_015971172.1	481747	482034	288	481904	.	2.68761	Promoter (<=1kb)	480444	481796	1353	-	ncbi_27677185	XM_016741766.1	480444	481796	1353	-	ncbi_27677185	XM_016741766.1	-108
C_peak_203	NW_015971172.1	484925	485198	274	485063	.	2.86779	Promoter (<=1kb)	484401	484939	539	-	ncbi_27677187	XM_016741768.1	484401	484939	539	-	ncbi_27677187	XM_016741768.1	-124
C_peak_204	NW_015971172.1	488597	489149	553	489000	.	4.63125	Distal Intergenic	-	-	-	-	-	-	486409	487400	992	+	ncbi_27677189	XM_016741770.1	2591
C_peak_205	NW_015971172.1	490998	491518	521	491201	.	3.36182	Promoter (1-2kb)	492672	494428	1757	+	ncbi_27677190	XM_016741771.1	492672	494428	1757	+	ncbi_27677190	XM_016741771.1	-1471
C_peak_206	NW_015971172.1	499782	501334	1553	500532	.	6.99659	Exon (XM_016741773.1/ncbi_27677192, exon 7 of 8)	497128	504966	7839	-	ncbi_27677192	XM_016741773.1	497128	504966	7839	-	ncbi_27677192	XM_016741773.1	4434
C_peak_207	NW_015971172.1	506744	508115	1372	507801	.	4.83146	Promoter (<=1kb)	506773	507603	831	-	ncbi_27677194	XM_016741775.1	506773	507603	831	-	ncbi_27677194	XM_016741775.1	-198
C_peak_208	NW_015971172.1	513027	513393	367	513181	.	3.98461	Promoter (<=1kb)	513785	517260	3476	+	ncbi_27677196	XM_016741777.1	513785	517260	3476	+	ncbi_27677196	XM_016741777.1	-604
C_peak_209	NW_015971172.1	518624	519053	430	518820	.	4.10391	Promoter (1-2kb)	520770	524038	3269	+	ncbi_27677197	XM_016741778.1	520770	524038	3269	+	ncbi_27677197	XM_016741778.1	-1950
C_peak_210	NW_015971172.1	519304	520496	1193	519987	.	6.10445	Promoter (<=1kb)	520770	524038	3269	+	ncbi_27677197	XM_016741778.1	520770	524038	3269	+	ncbi_27677197	XM_016741778.1	-783
C_peak_211	NW_015971172.1	522313	524158	1846	523104	.	4.12684	Exon (XM_016741778.1/ncbi_27677197, exon 1 of 2)	520770	524038	3269	+	ncbi_27677197	XM_016741778.1	520770	524038	3269	+	ncbi_27677197	XM_016741778.1	2334
C_peak_212	NW_015971172.1	529427	529685	259	529595	.	2.70479	Promoter (<=1kb)	527553	529534	1982	-	ncbi_27677199	XM_016741780.1	527553	529534	1982	-	ncbi_27677199	XM_016741780.1	-61
C_peak_213	NW_015971172.1	534155	534591	437	534435	.	4.79785	Promoter (<=1kb)	532019	534201	2183	-	ncbi_27677201	XM_016741782.1	532019	534201	2183	-	ncbi_27677201	XM_016741782.1	-234
C_peak_214	NW_015971172.1	537087	537407	321	537277	.	2.92655	Promoter (<=1kb)	537618	539422	1805	+	ncbi_27677203	XM_016741784.1	537618	539422	1805	+	ncbi_27677203	XM_016741784.1	-341
C_peak_215	NW_015971172.1	541028	541823	796	541435	.	4.47649	Promoter (1-2kb)	543180	544136	957	+	ncbi_27677204	XM_016741785.1	543180	544136	957	+	ncbi_27677204	XM_016741785.1	-1745
C_peak_216	NW_015971172.1	551544	551871	328	551728	.	2.78678	Promoter (<=1kb)	552225	553876	1652	+	ncbi_27677208	XM_016741789.1	552225	553876	1652	+	ncbi_27677208	XM_016741789.1	-497
C_peak_217	NW_015971172.1	554070	554467	398	554197	.	3.13228	Distal Intergenic	-	-	-	-	-	-	552225	553876	1652	+	ncbi_27677208	XM_016741789.1	1972
C_peak_218	NW_015971172.1	556433	556962	530	556685	.	5.90146	Intron (XM_016741790.1/ncbi_27677209, intron 1 of 3)	556568	558041	1474	+	ncbi_27677209	XM_016741790.1	556568	558041	1474	+	ncbi_27677209	XM_016741790.1	117
C_peak_219	NW_015971172.1	558038	558250	213	558118	.	3.15314	Downstream (2-3kb)	556568	558041	1474	+	ncbi_27677209	XM_016741790.1	556568	558041	1474	+	ncbi_27677209	XM_016741790.1	1550
C_peak_220	NW_015971172.1	560169	560667	499	560321	.	4.26617	Downstream (<1kb)	560671	562215	1545	-	ncbi_27677210	XM_016741791.1	560671	562215	1545	-	ncbi_27677210	XM_016741791.1	1894
C_peak_221	NW_015971172.1	562286	563315	1030	562871	.	6.27148	Promoter (<=1kb)	560671	562215	1545	-	ncbi_27677210	XM_016741791.1	560671	562215	1545	-	ncbi_27677210	XM_016741791.1	-656
C_peak_222	NW_015971172.1	568481	569033	553	568791	.	4.53089	Promoter (<=1kb)	567367	568395	1029	-	ncbi_27677212	XM_016741793.1	567367	568395	1029	-	ncbi_27677212	XM_016741793.1	-396
C_peak_223	NW_015971172.1	569358	569644	287	569499	.	4.41602	Promoter (<=1kb)	569978	570781	804	+	ncbi_27677213	XM_016741794.1	569978	570781	804	+	ncbi_27677213	XM_016741794.1	-479
C_peak_224	NW_015971172.1	581590	582140	551	581910	.	4.33428	Promoter (1-2kb)	578203	580624	2422	-	ncbi_27677216	XM_016741797.1	578203	580624	2422	-	ncbi_27677216	XM_016741797.1	-1286
C_peak_225	NW_015971173.1	8364	8849	486	8567	.	4.02283	Downstream (<1kb)	9107	10895	1789	-	ncbi_27677219	XM_016741800.1	9107	10895	1789	-	ncbi_27677219	XM_016741800.1	2328
C_peak_226	NW_015971173.1	11011	11522	512	11151	.	4.13869	Promoter (<=1kb)	11325	12818	1494	+	ncbi_27677220	XM_016741801.1	11325	12818	1494	+	ncbi_27677220	XM_016741801.1	-174
C_peak_227	NW_015971173.1	13924	14590	667	14127	.	5.39207	Intron (XM_016741802.1/ncbi_27677221, intron 5 of 8)	13120	15633	2514	-	ncbi_27677221	XM_016741802.1	13120	15633	2514	-	ncbi_27677221	XM_016741802.1	1506
C_peak_228	NW_015971173.1	16047	16843	797	16204	.	5.07088	Promoter (<=1kb)	16649	17812	1164	+	ncbi_27677222	XM_016741803.1	16649	17812	1164	+	ncbi_27677222	XM_016741803.1	-445
C_peak_229	NW_015971173.1	17524	18018	495	17711	.	2.47331	Exon (XM_016741803.1/ncbi_27677222, exon 4 of 4)	16649	17812	1164	+	ncbi_27677222	XM_016741803.1	16649	17812	1164	+	ncbi_27677222	XM_016741803.1	1062
C_peak_230	NW_015971173.1	26631	27945	1315	27361	.	6.93393	Promoter (<=1kb)	23768	26666	2899	-	ncbi_27677225	XM_016741806.1	23768	26666	2899	-	ncbi_27677225	XM_016741806.1	-695
C_peak_231	NW_015971173.1	30421	31352	932	31136	.	5.33187	Promoter (<=1kb)	31454	33613	2160	+	ncbi_27677227	XM_016741808.1	31454	33613	2160	+	ncbi_27677227	XM_016741808.1	-318
C_peak_232	NW_015971173.1	34622	35090	469	34849	.	3.87796	Intron (XM_016741809.1/ncbi_27677228, intron 4 of 6)	33778	36861	3084	-	ncbi_27677228	XM_016741809.1	33778	36861	3084	-	ncbi_27677228	XM_016741809.1	2012
C_peak_233	NW_015971173.1	48709	49318	610	48915	.	4.09078	Promoter (<=1kb)	49162	51449	2288	+	ncbi_27677234	XM_016741815.1	49162	51449	2288	+	ncbi_27677234	XM_016741815.1	-247
C_peak_234	NW_015971173.1	54157	54711	555	54556	.	5.19565	Promoter (<=1kb)	54774	56050	1277	+	ncbi_27677237	XM_016741818.1	54774	56050	1277	+	ncbi_27677237	XM_016741818.1	-218
C_peak_235	NW_015971173.1	65480	66882	1403	66099	.	7.31536	Promoter (<=1kb)	63832	65582	1751	-	ncbi_27677242	XM_016741823.1	63832	65582	1751	-	ncbi_27677242	XM_016741823.1	-517
C_peak_236	NW_015971173.1	83681	84588	908	84265	.	5.74553	Promoter (<=1kb)	84900	100438	15539	+	ncbi_27677249	XM_016741830.1	84900	100438	15539	+	ncbi_27677249	XM_016741830.1	-635
C_peak_237	NW_015971173.1	101179	101722	544	101472	.	4.40346	Promoter (<=1kb)	102361	105543	3183	+	ncbi_27677250	XM_016741831.1	102361	105543	3183	+	ncbi_27677250	XM_016741831.1	-889
C_peak_238	NW_015971173.1	110040	110523	484	110373	.	4.62809	Promoter (<=1kb)	110594	110963	370	+	ncbi_27677252	XM_016741833.1	110594	110963	370	+	ncbi_27677252	XM_016741833.1	-221
C_peak_239	NW_015971173.1	116901	118295	1395	117675	.	4.66169	Promoter (<=1kb)	118368	119159	792	+	ncbi_27677254	XM_016741835.1	118368	119159	792	+	ncbi_27677254	XM_016741835.1	-693
C_peak_240	NW_015971173.1	124667	125227	561	124863	.	5.45682	Promoter (<=1kb)	125016	126128	1113	+	ncbi_27677257	XM_016741838.1	125016	126128	1113	+	ncbi_27677257	XM_016741838.1	-153
C_peak_241	NW_015971173.1	127297	127529	233	127385	.	2.49174	Distal Intergenic	-	-	-	-	-	-	125016	126128	1113	+	ncbi_27677257	XM_016741838.1	2369
C_peak_242	NW_015971173.1	127805	129288	1484	128547	.	5.1879	Distal Intergenic	-	-	-	-	-	-	125016	126128	1113	+	ncbi_27677257	XM_016741838.1	3531
C_peak_243	NW_015971174.1	22075	22780	706	22427	.	4.31978	Promoter (<=1kb)	22497	23558	1062	+	ncbi_27677266	XM_016741847.1	22497	23558	1062	+	ncbi_27677266	XM_016741847.1	-70
C_peak_244	NW_015971174.1	23227	23832	606	23669	.	5.55565	Downstream (<1kb)	22497	23558	1062	+	ncbi_27677266	XM_016741847.1	22497	23558	1062	+	ncbi_27677266	XM_016741847.1	1172
C_peak_245	NW_015971174.1	33935	34431	497	34124	.	4.25641	Promoter (<=1kb)	31709	33394	1686	-	ncbi_27677270	XM_016741851.1	31709	33394	1686	-	ncbi_27677270	XM_016741851.1	-730
C_peak_246	NW_015971174.1	40623	41947	1325	41526	.	7.23908	Promoter (<=1kb)	40590	41178	589	-	ncbi_27677274	XM_016741855.1	40590	41178	589	-	ncbi_27677274	XM_016741855.1	-348
C_peak_247	NW_015971174.1	44553	45463	911	45022	.	4.71737	Promoter (<=1kb)	45356	47174	1819	+	ncbi_27677276	XM_016741857.1	45356	47174	1819	+	ncbi_27677276	XM_016741857.1	-334
C_peak_248	NW_015971174.1	49002	49529	528	49163	.	5.00838	Promoter (<=1kb)	49679	51672	1994	+	ncbi_27677278	XM_016741859.1	49679	51672	1994	+	ncbi_27677278	XM_016741859.1	-516
C_peak_249	NW_015971174.1	52083	52726	644	52413	.	2.69488	Promoter (<=1kb)	52762	55276	2515	+	ncbi_27677279	XM_016741860.1	52762	55276	2515	+	ncbi_27677279	XM_016741860.1	-349
C_peak_250	NW_015971174.1	57013	57431	419	57186	.	3.9863	Promoter (<=1kb)	55897	57011	1115	-	ncbi_27677280	XM_016741861.1	55897	57011	1115	-	ncbi_27677280	XM_016741861.1	-175
C_peak_251	NW_015971174.1	61539	61804	266	61688	.	4.27676	Promoter (<=1kb)	58256	61383	3128	-	ncbi_27677281	XM_016741862.1	58256	61383	3128	-	ncbi_27677281	XM_016741862.1	-305
C_peak_252	NW_015971174.1	62059	63058	1000	62548	.	4.3664	Promoter (1-2kb)	58256	61383	3128	-	ncbi_27677281	XM_016741862.1	58256	61383	3128	-	ncbi_27677281	XM_016741862.1	-1165
C_peak_253	NW_015971174.1	63211	64202	992	63708	.	4.13848	Distal Intergenic	-	-	-	-	-	-	58256	61383	3128	-	ncbi_27677281	XM_016741862.1	-2325
C_peak_254	NW_015971174.1	64320	65770	1451	65144	.	7.22281	Distal Intergenic	-	-	-	-	-	-	58256	61383	3128	-	ncbi_27677281	XM_016741862.1	-3761
C_peak_255	NW_015971174.1	65943	66942	1000	66549	.	7.0076	Downstream (2-3kb)	69228	73881	4654	-	ncbi_27677282	XM_016741863.1	58256	61383	3128	-	ncbi_27677281	XM_016741862.1	-5166
C_peak_256	NW_015971174.1	82402	83342	941	83050	.	5.12625	Intron (XM_016741864.1/ncbi_27677283, intron 8 of 11)	74178	84141	9964	+	ncbi_27677283	XM_016741864.1	74178	84141	9964	+	ncbi_27677283	XM_016741864.1	8872
C_peak_257	NW_015971174.1	87594	87971	378	87715	.	2.67723	Promoter (<=1kb)	88386	90459	2074	+	ncbi_27677285	XM_016741866.1	88386	90459	2074	+	ncbi_27677285	XM_016741866.1	-671
C_peak_258	NW_015971174.1	96564	97454	891	96837	.	4.75939	Distal Intergenic	-	-	-	-	-	-	99210	102583	3374	+	ncbi_27677286	XM_016741867.1	-2373
C_peak_259	NW_015971174.1	97671	98144	474	97864	.	4.24748	Promoter (1-2kb)	99210	102583	3374	+	ncbi_27677286	XM_016741867.1	99210	102583	3374	+	ncbi_27677286	XM_016741867.1	-1346
C_peak_260	NW_015971174.1	98366	98842	477	98533	.	5.80381	Promoter (<=1kb)	99210	102583	3374	+	ncbi_27677286	XM_016741867.1	99210	102583	3374	+	ncbi_27677286	XM_016741867.1	-677
C_peak_261	NW_015971174.1	105142	105626	485	105303	.	2.78966	Promoter (<=1kb)	105733	125538	19806	+	ncbi_27677288	XM_016741869.1	105733	125538	19806	+	ncbi_27677288	XM_016741869.1	-430
C_peak_262	NW_015971174.1	138260	138963	704	138546	.	2.75991	Exon (XM_016741875.1/ncbi_27677294, exon 2 of 6)	136661	141758	5098	+	ncbi_27677294	XM_016741875.1	136661	141758	5098	+	ncbi_27677294	XM_016741875.1	1885
C_peak_263	NW_015971174.1	142191	143196	1006	142378	.	5.3693	Promoter (<=1kb)	143309	146038	2730	+	ncbi_27677295	XM_016741876.1	143309	146038	2730	+	ncbi_27677295	XM_016741876.1	-931
C_peak_264	NW_015971174.1	150149	151301	1153	150796	.	7.4825	Promoter (<=1kb)	147228	149977	2750	-	ncbi_27677296	XM_016741877.1	147228	149977	2750	-	ncbi_27677296	XM_016741877.1	-819
C_peak_265	NW_015971174.1	154064	154895	832	154493	.	4.47755	Promoter (<=1kb)	155034	155924	891	+	ncbi_27677298	XM_016741879.1	155034	155924	891	+	ncbi_27677298	XM_016741879.1	-541
C_peak_266	NW_015971174.1	159269	159530	262	159388	.	2.74783	Exon (XM_016741881.1/ncbi_27677300, exon 1 of 3)	157382	159723	2342	-	ncbi_27677300	XM_016741881.1	157382	159723	2342	-	ncbi_27677300	XM_016741881.1	335
C_peak_267	NW_015971174.1	159945	162439	2495	161117	.	7.92842	Promoter (1-2kb)	157382	159723	2342	-	ncbi_27677300	XM_016741881.1	157382	159723	2342	-	ncbi_27677300	XM_016741881.1	-1394
C_peak_268	NW_015971174.1	166340	166705	366	166491	.	4.59812	Exon (XM_016741883.1/ncbi_27677302, exon 4 of 7)	165416	167667	2252	-	ncbi_27677302	XM_016741883.1	165416	167667	2252	-	ncbi_27677302	XM_016741883.1	1176
C_peak_269	NW_015971174.1	170574	171022	449	170914	.	4.03718	Promoter (<=1kb)	169512	170691	1180	-	ncbi_27677304	XM_016741885.1	169512	170691	1180	-	ncbi_27677304	XM_016741885.1	-223
C_peak_270	NW_015971174.1	171133	171798	666	171440	.	5.16636	Promoter (<=1kb)	171828	172328	501	+	ncbi_27677305	XM_016741886.1	171828	172328	501	+	ncbi_27677305	XM_016741886.1	-388
C_peak_271	NW_015971174.1	175742	176859	1118	176278	.	5.24755	Promoter (<=1kb)	176687	178563	1877	+	ncbi_27677308	XM_016741889.1	176687	178563	1877	+	ncbi_27677308	XM_016741889.1	-409
C_peak_272	NW_015971174.1	184476	185255	780	184835	.	6.94229	Promoter (<=1kb)	185419	186198	780	+	ncbi_27677311	XM_016741892.1	185419	186198	780	+	ncbi_27677311	XM_016741892.1	-584
C_peak_273	NW_015971174.1	192265	194179	1915	193276	.	5.64614	Promoter (<=1kb)	190322	192425	2104	-	ncbi_27677313	XM_016741894.1	190322	192425	2104	-	ncbi_27677313	XM_016741894.1	-851
C_peak_274	NW_015971174.1	198878	199323	446	199027	.	5.06208	Promoter (1-2kb)	200884	202253	1370	+	ncbi_27677315	XM_016741896.1	200884	202253	1370	+	ncbi_27677315	XM_016741896.1	-1857
C_peak_275	NW_015971174.1	200143	200784	642	200537	.	4.33888	Promoter (<=1kb)	200884	202253	1370	+	ncbi_27677315	XM_016741896.1	200884	202253	1370	+	ncbi_27677315	XM_016741896.1	-347
C_peak_276	NW_015971174.1	215619	215835	217	215744	.	2.74916	Promoter (<=1kb)	214099	215682	1584	-	ncbi_27677317	XM_016741898.1	214099	215682	1584	-	ncbi_27677317	XM_016741898.1	-62
C_peak_277	NW_015971174.1	219055	220925	1871	219849	.	5.77702	Promoter (<=1kb)	218141	219070	930	-	ncbi_27677320	XM_016741901.1	218141	219070	930	-	ncbi_27677320	XM_016741901.1	-779
C_peak_278	NW_015971174.1	225410	225783	374	225673	.	3.89854	Exon (XM_016741904.1/ncbi_27677323, exon 7 of 7)	225563	228295	2733	-	ncbi_27677323	XM_016741904.1	225563	228295	2733	-	ncbi_27677323	XM_016741904.1	2622
C_peak_279	NW_015971174.1	225907	226538	632	226111	.	4.25207	Intron (XM_016741904.1/ncbi_27677323, intron 5 of 6)	225563	228295	2733	-	ncbi_27677323	XM_016741904.1	225563	228295	2733	-	ncbi_27677323	XM_016741904.1	2184
C_peak_280	NW_015971174.1	231424	231870	447	231677	.	4.82978	Promoter (<=1kb)	231829	234062	2234	+	ncbi_27677326	XM_016741907.1	231829	234062	2234	+	ncbi_27677326	XM_016741907.1	-152
C_peak_281	NW_015971174.1	235326	235628	303	235473	.	2.65234	Promoter (<=1kb)	235552	236332	781	+	ncbi_27677328	XM_016741909.1	235552	236332	781	+	ncbi_27677328	XM_016741909.1	-79
C_peak_282	NW_015971174.1	236188	236943	756	236634	.	2.86439	Promoter (<=1kb)	237090	245276	8187	+	ncbi_27677329	XM_016741910.1	237090	245276	8187	+	ncbi_27677329	XM_016741910.1	-456
C_peak_283	NW_015971174.1	247708	248241	534	247938	.	4.68106	Promoter (<=1kb)	245691	247864	2174	-	ncbi_27677330	XM_016741911.1	245691	247864	2174	-	ncbi_27677330	XM_016741911.1	-74
C_peak_284	NW_015971174.1	290036	290573	538	290287	.	4.9294	Promoter (<=1kb)	287739	289974	2236	-	ncbi_27677345	XM_016741926.1	287739	289974	2236	-	ncbi_27677345	XM_016741926.1	-313
C_peak_285	NW_015971174.1	293197	293646	450	293482	.	5.03942	Promoter (<=1kb)	293676	295249	1574	+	ncbi_27677347	XM_016741928.1	293676	295249	1574	+	ncbi_27677347	XM_016741928.1	-194
C_peak_286	NW_015971174.1	307502	308124	623	307963	.	2.84985	Promoter (1-2kb)	305398	306369	972	-	ncbi_27677352	XM_016741933.1	305398	306369	972	-	ncbi_27677352	XM_016741933.1	-1594
C_peak_287	NW_015971174.1	310566	312120	1555	311086	.	5.63623	Promoter (<=1kb)	308730	310286	1557	-	ncbi_27677353	XM_016741934.1	308730	310286	1557	-	ncbi_27677353	XM_016741934.1	-800
C_peak_288	NW_015971174.1	312238	312751	514	312546	.	4.7292	Promoter (<=1kb)	312807	314594	1788	+	ncbi_27677354	XM_016741935.1	312807	314594	1788	+	ncbi_27677354	XM_016741935.1	-261
C_peak_289	NW_015971174.1	324444	325613	1170	325082	.	5.53784	Promoter (<=1kb)	325377	326252	876	+	ncbi_27677359	XM_016741940.1	325377	326252	876	+	ncbi_27677359	XM_016741940.1	-295
C_peak_290	NW_015971174.1	335631	336833	1203	336343	.	8.6016	Promoter (<=1kb)	336913	338715	1803	+	ncbi_27677363	XM_016741944.1	336913	338715	1803	+	ncbi_27677363	XM_016741944.1	-570
C_peak_291	NW_015971174.1	344861	345338	478	345177	.	2.81821	Promoter (<=1kb)	345275	345877	603	+	ncbi_27677366	XM_016741947.1	345275	345877	603	+	ncbi_27677366	XM_016741947.1	-98
C_peak_292	NW_015971174.1	346752	347580	829	347124	.	5.94273	Promoter (<=1kb)	346372	346862	491	-	ncbi_27677367	XM_016741948.1	346372	346862	491	-	ncbi_27677367	XM_016741948.1	-262
C_peak_293	NW_015971174.1	356452	356757	306	356605	.	4.69072	Promoter (<=1kb)	355651	356508	858	-	ncbi_27677373	XM_016741954.1	355651	356508	858	-	ncbi_27677373	XM_016741954.1	-97
C_peak_294	NW_015971174.1	356851	357244	394	357051	.	5.3816	Promoter (<=1kb)	357159	358432	1274	+	ncbi_27677374	XM_016741955.1	357159	358432	1274	+	ncbi_27677374	XM_016741955.1	-108
C_peak_295	NW_015971174.1	360321	360527	207	360422	.	2.70865	Promoter (<=1kb)	359219	360152	934	-	ncbi_27677375	XM_016741956.1	359219	360152	934	-	ncbi_27677375	XM_016741956.1	-270
C_peak_296	NW_015971174.1	369479	370028	550	369820	.	5.5557	Promoter (<=1kb)	370120	374749	4630	+	ncbi_27677379	XM_016741960.1	370120	374749	4630	+	ncbi_27677379	XM_016741960.1	-300
C_peak_297	NW_015971174.1	374626	375387	762	375009	.	5.66379	Promoter (<=1kb)	375277	379283	4007	+	ncbi_27677380	XM_016741961.1	375277	379283	4007	+	ncbi_27677380	XM_016741961.1	-268
C_peak_298	NW_015971174.1	396468	396722	255	396597	.	2.70458	Promoter (<=1kb)	396686	397214	529	+	ncbi_27677387	XM_016741968.1	396686	397214	529	+	ncbi_27677387	XM_016741968.1	-89
C_peak_299	NW_015971174.1	400954	401292	339	401117	.	4.60669	Promoter (<=1kb)	401298	401755	458	+	ncbi_27677389	XM_016741970.1	401298	401755	458	+	ncbi_27677389	XM_016741970.1	-181
C_peak_300	NW_015971174.1	402700	404333	1634	403729	.	5.06705	Exon (XM_016741971.1/ncbi_27677390, exon 3 of 3)	402618	409595	6978	-	ncbi_27677390	XM_016741971.1	402618	409595	6978	-	ncbi_27677390	XM_016741971.1	5866
C_peak_301	NW_015971174.1	409820	410948	1129	410150	.	5.28107	Promoter (<=1kb)	402618	409595	6978	-	ncbi_27677390	XM_016741971.1	402618	409595	6978	-	ncbi_27677390	XM_016741971.1	-555
C_peak_302	NW_015971174.1	413403	414029	627	413615	.	5.06426	Promoter (<=1kb)	414070	415410	1341	+	ncbi_27677392	XM_016741973.1	414070	415410	1341	+	ncbi_27677392	XM_016741973.1	-455
C_peak_303	NW_015971174.1	416914	417181	268	417043	.	2.65874	Promoter (<=1kb)	417237	418571	1335	+	ncbi_27677394	XM_016741975.1	417237	418571	1335	+	ncbi_27677394	XM_016741975.1	-194
C_peak_304	NW_015971174.1	418562	419130	569	418913	.	5.20216	Promoter (<=1kb)	419088	419364	277	+	ncbi_27677395	XM_016741976.1	419088	419364	277	+	ncbi_27677395	XM_016741976.1	-175
C_peak_305	NW_015971174.1	432115	432728	614	432518	.	3.98485	Promoter (<=1kb)	432682	433659	978	+	ncbi_27677398	XM_016741979.1	432682	433659	978	+	ncbi_27677398	XM_016741979.1	-164
C_peak_306	NW_015971174.1	435160	435440	281	435283	.	4.51153	Promoter (<=1kb)	433873	435161	1289	-	ncbi_27677399	XM_016741980.1	433873	435161	1289	-	ncbi_27677399	XM_016741980.1	-122
C_peak_307	NW_015971174.1	451999	452733	735	452352	.	4.62424	Promoter (<=1kb)	452555	454557	2003	+	ncbi_27677405	XM_016741986.1	452555	454557	2003	+	ncbi_27677405	XM_016741986.1	-203
C_peak_308	NW_015971174.1	456844	457132	289	456929	.	2.54497	Promoter (<=1kb)	457289	459190	1902	+	ncbi_27677406	XM_016741987.1	457289	459190	1902	+	ncbi_27677406	XM_016741987.1	-360
C_peak_309	NW_015971174.1	464063	464554	492	464192	.	2.79814	Promoter (<=1kb)	459781	463962	4182	-	ncbi_27677407	XM_016741988.1	459781	463962	4182	-	ncbi_27677407	XM_016741988.1	-230
C_peak_310	NW_015971174.1	465696	466187	492	465864	.	5.27036	Promoter (<=1kb)	464710	465802	1093	-	ncbi_27677408	XM_016741989.1	464710	465802	1093	-	ncbi_27677408	XM_016741989.1	-62
C_peak_311	NW_015971174.1	477333	477814	482	477581	.	5.55572	Promoter (<=1kb)	476874	477550	677	-	ncbi_27677413	XM_016741994.1	476874	477550	677	-	ncbi_27677413	XM_016741994.1	-31
C_peak_312	NW_015971174.1	478766	479172	407	478957	.	4.64913	Promoter (<=1kb)	479655	481325	1671	+	ncbi_27677414	XM_016741995.1	479655	481325	1671	+	ncbi_27677414	XM_016741995.1	-698
C_peak_313	NW_015971174.1	486034	486662	629	486488	.	4.65301	Promoter (<=1kb)	483159	486073	2915	-	ncbi_27677416	XM_016741997.1	483159	486073	2915	-	ncbi_27677416	XM_016741997.1	-415
C_peak_314	NW_015971174.1	488066	488408	343	488223	.	2.66731	Exon (XM_016741998.1/ncbi_27677417, exon 1 of 1)	487080	488321	1242	+	ncbi_27677417	XM_016741998.1	487080	488321	1242	+	ncbi_27677417	XM_016741998.1	1143
C_peak_315	NW_015971174.1	492163	492446	284	492322	.	4.71467	Promoter (<=1kb)	488630	492122	3493	-	ncbi_27677418	XM_016741999.1	488630	492122	3493	-	ncbi_27677418	XM_016741999.1	-200
C_peak_316	NW_015971174.1	527447	528020	574	527734	.	2.91156	Promoter (<=1kb)	528565	529827	1263	+	ncbi_27677431	XM_016742012.1	528565	529827	1263	+	ncbi_27677431	XM_016742012.1	-831
C_peak_317	NW_015971174.1	534614	536038	1425	535555	.	5.85144	Promoter (<=1kb)	535846	539013	3168	+	ncbi_27677433	XM_016742014.1	535846	539013	3168	+	ncbi_27677433	XM_016742014.1	-291
C_peak_318	NW_015971174.1	549927	550596	670	550189	.	5.79343	Promoter (<=1kb)	548873	550012	1140	-	ncbi_27677438	XM_016742019.1	548873	550012	1140	-	ncbi_27677438	XM_016742019.1	-177
C_peak_319	NW_015971174.1	556599	557073	475	556816	.	4.31979	Promoter (<=1kb)	555224	556482	1259	-	ncbi_27677440	XM_016742021.1	555224	556482	1259	-	ncbi_27677440	XM_016742021.1	-334
C_peak_320	NW_015971174.1	557210	557483	274	557372	.	3.14733	Promoter (<=1kb)	555224	556482	1259	-	ncbi_27677440	XM_016742021.1	555224	556482	1259	-	ncbi_27677440	XM_016742021.1	-890
C_peak_321	NW_015971174.1	558337	558906	570	558606	.	4.75336	Downstream (<1kb)	559210	560596	1387	-	ncbi_27677441	XM_016742022.1	559210	560596	1387	-	ncbi_27677441	XM_016742022.1	1990
C_peak_322	NW_015971174.1	572060	573063	1004	572553	.	4.96046	Promoter (<=1kb)	572695	574308	1614	+	ncbi_27677447	XM_016742028.1	572695	574308	1614	+	ncbi_27677447	XM_016742028.1	-142
C_peak_323	NW_015971174.1	574386	574870	485	574712	.	4.43023	Promoter (<=1kb)	575003	577645	2643	+	ncbi_27677448	XM_016742029.1	575003	577645	2643	+	ncbi_27677448	XM_016742029.1	-291
C_peak_324	NW_015971174.1	577557	578142	586	577910	.	4.6105	Promoter (<=1kb)	578078	578769	692	+	ncbi_27677449	XM_016742030.1	578078	578769	692	+	ncbi_27677449	XM_016742030.1	-168
C_peak_325	NW_015971174.1	578899	579970	1072	579602	.	5.47131	Distal Intergenic	-	-	-	-	-	-	578078	578769	692	+	ncbi_27677449	XM_016742030.1	1524
C_peak_326	NW_015971174.1	580059	580682	624	580287	.	3.01865	Promoter (1-2kb)	582151	587190	5040	+	ncbi_27677450	XM_016742031.1	582151	587190	5040	+	ncbi_27677450	XM_016742031.1	-1864
C_peak_327	NW_015971174.1	581067	581738	672	581215	.	4.75652	Promoter (<=1kb)	582151	587190	5040	+	ncbi_27677450	XM_016742031.1	582151	587190	5040	+	ncbi_27677450	XM_016742031.1	-936
C_peak_328	NW_015971174.1	589757	589986	230	589927	.	2.49278	Distal Intergenic	-	-	-	-	-	-	594582	595541	960	+	ncbi_27677451	XM_016742032.1	-4655
C_peak_329	NW_015971174.1	590838	591789	952	591041	.	6.26735	Distal Intergenic	-	-	-	-	-	-	594582	595541	960	+	ncbi_27677451	XM_016742032.1	-3541
C_peak_330	NW_015971174.1	592447	594654	2208	593931	.	8.88174	Promoter (<=1kb)	594582	595541	960	+	ncbi_27677451	XM_016742032.1	594582	595541	960	+	ncbi_27677451	XM_016742032.1	-651
C_peak_331	NW_015971174.1	471572	471858	287	471725	.	2.50691	Promoter (<=1kb)	472470	475321	2852	+	ncbi_27677411	XM_016741992.1	472470	475321	2852	+	ncbi_27677411	XM_016741992.1	-745
C_peak_332	NW_015971175.1	128	787	660	250	.	5.27882	Promoter (<=1kb)	921	1509	589	+	ncbi_27674423	XM_016739004.1	921	1509	589	+	ncbi_27674423	XM_016739004.1	-671
C_peak_333	NW_015971175.1	1819	2276	458	2162	.	2.78437	Promoter (<=1kb)	3095	5896	2802	+	ncbi_27674424	XM_016739005.1	3095	5896	2802	+	ncbi_27674424	XM_016739005.1	-933
C_peak_334	NW_015971175.1	9363	9945	583	9585	.	4.69774	Promoter (<=1kb)	10464	11938	1475	+	ncbi_27674426	XM_016739007.1	10464	11938	1475	+	ncbi_27674426	XM_016739007.1	-879
C_peak_335	NW_015971175.1	10123	10380	258	10303	.	4.61117	Promoter (<=1kb)	10464	11938	1475	+	ncbi_27674426	XM_016739007.1	10464	11938	1475	+	ncbi_27674426	XM_016739007.1	-161
C_peak_336	NW_015971175.1	10467	10888	422	10547	.	2.79742	Intron (XM_016739007.1/ncbi_27674426, intron 1 of 4)	10464	11938	1475	+	ncbi_27674426	XM_016739007.1	10464	11938	1475	+	ncbi_27674426	XM_016739007.1	83
C_peak_337	NW_015971175.1	15381	15911	531	15726	.	4.58747	Promoter (1-2kb)	12913	14362	1450	-	ncbi_27674427	XM_016739008.1	12913	14362	1450	-	ncbi_27674427	XM_016739008.1	-1364
C_peak_338	NW_015971175.1	19135	19532	398	19351	.	3.40611	Promoter (<=1kb)	15949	18699	2751	-	ncbi_27674428	XM_016739009.1	15949	18699	2751	-	ncbi_27674428	XM_016739009.1	-652
C_peak_339	NW_015971175.1	27005	27295	291	27159	.	3.14468	Promoter (<=1kb)	24927	26976	2050	-	ncbi_27674430	XM_016739011.1	24927	26976	2050	-	ncbi_27674430	XM_016739011.1	-183
C_peak_340	NW_015971175.1	32793	33941	1149	33554	.	4.57634	Exon (XM_016739013.1/ncbi_27674432, exon 1 of 1)	33456	34160	705	-	ncbi_27674432	XM_016739013.1	33456	34160	705	-	ncbi_27674432	XM_016739013.1	606
C_peak_341	NW_015971175.1	34199	34634	436	34330	.	2.57154	Promoter (<=1kb)	33456	34160	705	-	ncbi_27674432	XM_016739013.1	33456	34160	705	-	ncbi_27674432	XM_016739013.1	-170
C_peak_342	NW_015971175.1	39664	40523	860	39809	.	5.00438	Downstream (2-3kb)	39160	39635	476	+	ncbi_27674435	XM_016739016.1	39160	39635	476	+	ncbi_27674435	XM_016739016.1	649
C_peak_343	NW_015971175.1	47393	48092	700	47579	.	4.76569	Promoter (<=1kb)	48138	48894	757	+	ncbi_27674440	XM_016739021.1	48138	48894	757	+	ncbi_27674440	XM_016739021.1	-559
C_peak_344	NW_015971175.1	53953	55070	1118	54139	.	4.70886	Promoter (<=1kb)	53444	53966	523	-	ncbi_27674443	XM_016739024.1	53444	53966	523	-	ncbi_27674443	XM_016739024.1	-173
C_peak_345	NW_015971175.1	71221	71568	348	71398	.	3.37006	Promoter (<=1kb)	71723	73329	1607	+	ncbi_27674453	XM_016739034.1	71723	73329	1607	+	ncbi_27674453	XM_016739034.1	-325
C_peak_346	NW_015971175.1	79631	80300	670	79858	.	5.69957	Intron (XM_016739036.1/ncbi_27674455, intron 2 of 7)	77340	82039	4700	-	ncbi_27674455	XM_016739036.1	77340	82039	4700	-	ncbi_27674455	XM_016739036.1	2181
C_peak_347	NW_015971175.1	84747	86024	1278	85638	.	6.64376	Promoter (1-2kb)	83072	84192	1121	-	ncbi_27674456	XM_016739037.1	83072	84192	1121	-	ncbi_27674456	XM_016739037.1	-1446
C_peak_348	NW_015971175.1	95774	96544	771	95913	.	4.7183	Promoter (<=1kb)	93809	95749	1941	-	ncbi_27674459	XM_016739040.1	93809	95749	1941	-	ncbi_27674459	XM_016739040.1	-164
C_peak_349	NW_015971175.1	134775	135141	367	134987	.	3.78511	Promoter (<=1kb)	132048	134843	2796	-	ncbi_27674475	XM_016739056.1	132048	134843	2796	-	ncbi_27674475	XM_016739056.1	-144
C_peak_350	NW_015971175.1	135236	135627	392	135526	.	4.49048	Promoter (<=1kb)	132048	134843	2796	-	ncbi_27674475	XM_016739056.1	132048	134843	2796	-	ncbi_27674475	XM_016739056.1	-683
C_peak_351	NW_015971175.1	143629	144520	892	144092	.	4.8194	Promoter (<=1kb)	139312	143628	4317	-	ncbi_27674477	XM_016739058.1	139312	143628	4317	-	ncbi_27674477	XM_016739058.1	-464
C_peak_352	NW_015971175.1	155206	155971	766	155527	.	5.65069	Promoter (<=1kb)	151622	155091	3470	-	ncbi_27674480	XM_016739061.1	151622	155091	3470	-	ncbi_27674480	XM_016739061.1	-436
C_peak_353	NW_015971175.1	157683	157937	255	157820	.	2.80288	Promoter (<=1kb)	156191	157685	1495	-	ncbi_27674481	XM_016739062.1	156191	157685	1495	-	ncbi_27674481	XM_016739062.1	-135
C_peak_354	NW_015971175.1	158184	158769	586	158455	.	4.2371	Promoter (<=1kb)	156191	157685	1495	-	ncbi_27674481	XM_016739062.1	156191	157685	1495	-	ncbi_27674481	XM_016739062.1	-770
C_peak_355	NW_015971175.1	160982	161306	325	161150	.	4.23658	Promoter (<=1kb)	161251	163269	2019	+	ncbi_27674483	XM_016739064.1	161251	163269	2019	+	ncbi_27674483	XM_016739064.1	-101
C_peak_356	NW_015971175.1	165562	166706	1145	166256	.	5.27869	Exon (XM_016739066.1/ncbi_27674485, exon 1 of 1)	166132	166785	654	+	ncbi_27674485	XM_016739066.1	166132	166785	654	+	ncbi_27674485	XM_016739066.1	124
C_peak_357	NW_015971175.1	171307	172081	775	171675	.	5.44279	Exon (XM_016739069.1/ncbi_27674488, exon 1 of 1)	171641	171811	171	-	ncbi_27674488	XM_016739069.1	171641	171811	171	-	ncbi_27674488	XM_016739069.1	136
C_peak_358	NW_015971175.1	177784	178263	480	177988	.	4.26099	Promoter (<=1kb)	177073	177872	800	-	ncbi_27674490	XM_016739071.1	177073	177872	800	-	ncbi_27674490	XM_016739071.1	-116
C_peak_359	NW_015971175.1	183724	185031	1308	184355	.	5.63823	Promoter (1-2kb)	182111	183313	1203	-	ncbi_27674492	XM_016739073.1	182111	183313	1203	-	ncbi_27674492	XM_016739073.1	-1042
C_peak_360	NW_015971175.1	185174	185910	737	185497	.	4.19909	Downstream (1-2kb)	186895	187598	704	-	ncbi_27674493	XM_016739074.1	186895	187598	704	-	ncbi_27674493	XM_016739074.1	2101
C_peak_361	NW_015971175.1	204741	205928	1188	205172	.	5.84251	Promoter (<=1kb)	203552	204671	1120	-	ncbi_27674500	XM_016739081.1	203552	204671	1120	-	ncbi_27674500	XM_016739081.1	-501
C_peak_362	NW_015971175.1	207076	207521	446	207220	.	5.11523	Promoter (<=1kb)	207373	209788	2416	+	ncbi_27674501	XM_016739082.1	207373	209788	2416	+	ncbi_27674501	XM_016739082.1	-153
C_peak_363	NW_015971175.1	215512	215806	295	215690	.	2.75953	Promoter (<=1kb)	216163	217453	1291	+	ncbi_27674504	XM_016739085.1	216163	217453	1291	+	ncbi_27674504	XM_016739085.1	-473
C_peak_364	NW_015971175.1	218349	219791	1443	219189	.	6.40357	Exon (XM_016739086.1/ncbi_27674505, exon 1 of 1)	217959	219197	1239	-	ncbi_27674505	XM_016739086.1	217959	219197	1239	-	ncbi_27674505	XM_016739086.1	8
C_peak_365	NW_015971175.1	221861	222687	827	222517	.	4.47605	Promoter (<=1kb)	222782	224063	1282	+	ncbi_27674507	XM_016739088.1	222782	224063	1282	+	ncbi_27674507	XM_016739088.1	-265
C_peak_366	NW_015971175.1	229512	229750	239	229624	.	2.60301	Promoter (<=1kb)	226530	228761	2232	-	ncbi_27674509	XM_016739090.1	226530	228761	2232	-	ncbi_27674509	XM_016739090.1	-863
C_peak_367	NW_015971175.1	229868	230144	277	229984	.	4.14154	Promoter (1-2kb)	226530	228761	2232	-	ncbi_27674509	XM_016739090.1	226530	228761	2232	-	ncbi_27674509	XM_016739090.1	-1223
C_peak_368	NW_015971175.1	233733	234403	671	234096	.	2.74469	Promoter (<=1kb)	231078	233761	2684	-	ncbi_27674510	XM_016739091.1	231078	233761	2684	-	ncbi_27674510	XM_016739091.1	-335
C_peak_369	NW_015971175.1	241030	241719	690	241229	.	4.30504	Promoter (<=1kb)	239717	241076	1360	-	ncbi_27674512	XM_016739093.1	239717	241076	1360	-	ncbi_27674512	XM_016739093.1	-153
C_peak_370	NW_015971175.1	243054	243455	402	243301	.	4.63922	Promoter (<=1kb)	243450	245347	1898	+	ncbi_27674514	XM_016739095.1	243450	245347	1898	+	ncbi_27674514	XM_016739095.1	-149
C_peak_371	NW_015971175.1	250064	250396	333	250231	.	5.05469	Promoter (<=1kb)	250496	251401	906	+	ncbi_27674516	XM_016739097.1	250496	251401	906	+	ncbi_27674516	XM_016739097.1	-265
C_peak_372	NW_015971175.1	254970	255476	507	255314	.	4.28181	Promoter (<=1kb)	254009	255166	1158	-	ncbi_27674518	XM_016739099.1	254009	255166	1158	-	ncbi_27674518	XM_016739099.1	-148
C_peak_373	NW_015971175.1	257202	257720	519	257534	.	4.55506	Promoter (<=1kb)	257997	258847	851	+	ncbi_27674520	XM_016739101.1	257997	258847	851	+	ncbi_27674520	XM_016739101.1	-463
C_peak_374	NW_015971175.1	264241	264823	583	264452	.	5.41255	Promoter (<=1kb)	261688	264053	2366	-	ncbi_27674523	XM_016739104.1	261688	264053	2366	-	ncbi_27674523	XM_016739104.1	-399
C_peak_375	NW_015971175.1	289933	290692	760	290373	.	6.75194	Promoter (<=1kb)	290672	291846	1175	+	ncbi_27674536	XM_016739117.1	290672	291846	1175	+	ncbi_27674536	XM_016739117.1	-299
C_peak_376	NW_015971175.1	308888	309493	606	308961	.	4.08497	Promoter (<=1kb)	305108	308855	3748	-	ncbi_27674544	XM_016739125.1	305108	308855	3748	-	ncbi_27674544	XM_016739125.1	-106
C_peak_377	NW_015971175.1	309770	310173	404	309952	.	3.81483	Promoter (1-2kb)	305108	308855	3748	-	ncbi_27674544	XM_016739125.1	305108	308855	3748	-	ncbi_27674544	XM_016739125.1	-1097
C_peak_378	NW_015971175.1	310728	311245	518	311072	.	4.22664	Promoter (1-2kb)	312782	316895	4114	+	ncbi_27674545	XM_016739126.1	312782	316895	4114	+	ncbi_27674545	XM_016739126.1	-1710
C_peak_379	NW_015971175.1	311459	311934	476	311638	.	4.03633	Promoter (1-2kb)	312782	316895	4114	+	ncbi_27674545	XM_016739126.1	312782	316895	4114	+	ncbi_27674545	XM_016739126.1	-1144
C_peak_380	NW_015971175.1	322287	322791	505	322604	.	2.83562	Promoter (<=1kb)	320236	322312	2077	-	ncbi_27674547	XM_016739128.1	320236	322312	2077	-	ncbi_27674547	XM_016739128.1	-292
C_peak_381	NW_015971175.1	330702	331288	587	330916	.	5.37002	Promoter (<=1kb)	329303	330292	990	-	ncbi_27674549	XM_016739130.1	329303	330292	990	-	ncbi_27674549	XM_016739130.1	-624
C_peak_382	NW_015971175.1	333878	334406	529	334103	.	4.158	Promoter (<=1kb)	331945	334054	2110	-	ncbi_27674550	XM_016739131.1	331945	334054	2110	-	ncbi_27674550	XM_016739131.1	-49
C_peak_383	NW_015971175.1	343794	344166	373	343940	.	2.98265	Promoter (<=1kb)	340855	343729	2875	-	ncbi_27674554	XM_016739135.1	340855	343729	2875	-	ncbi_27674554	XM_016739135.1	-211
C_peak_384	NW_015971175.1	350337	350758	422	350500	.	2.56162	Downstream (<1kb)	350813	351312	500	-	ncbi_27674557	XM_016739138.1	350813	351312	500	-	ncbi_27674557	XM_016739138.1	812
C_peak_385	NW_015971175.1	352904	353232	329	353117	.	2.91156	Promoter (<=1kb)	353277	354126	850	+	ncbi_27674558	XM_016739139.1	353277	354126	850	+	ncbi_27674558	XM_016739139.1	-160
C_peak_386	NW_015971175.1	358991	359367	377	359188	.	4.22499	Promoter (<=1kb)	354710	358794	4085	-	ncbi_27674559	XM_016739140.1	354710	358794	4085	-	ncbi_27674559	XM_016739140.1	-394
C_peak_387	NW_015971175.1	362443	363005	563	362676	.	4.91481	Promoter (<=1kb)	360554	362326	1773	-	ncbi_27674560	XM_016739141.1	360554	362326	1773	-	ncbi_27674560	XM_016739141.1	-350
C_peak_388	NW_015971175.1	367602	368457	856	367970	.	5.21732	Promoter (<=1kb)	368249	369256	1008	+	ncbi_27674563	XM_016739144.1	368249	369256	1008	+	ncbi_27674563	XM_016739144.1	-279
C_peak_389	NW_015971175.1	374490	375332	843	374978	.	5.07331	Promoter (<=1kb)	375571	376518	948	+	ncbi_27674566	XM_016739147.1	375571	376518	948	+	ncbi_27674566	XM_016739147.1	-593
C_peak_390	NW_015971175.1	379215	379611	397	379324	.	2.85488	Promoter (<=1kb)	376886	378961	2076	-	ncbi_27674567	XM_016739148.1	376886	378961	2076	-	ncbi_27674567	XM_016739148.1	-363
C_peak_391	NW_015971175.1	381595	382410	816	382204	.	2.87022	Downstream (<1kb)	382278	383018	741	-	ncbi_27674569	XM_016739150.1	382278	383018	741	-	ncbi_27674569	XM_016739150.1	814
C_peak_392	NW_015971175.1	385367	385940	574	385657	.	5.16589	Promoter (<=1kb)	384111	385267	1157	-	ncbi_27674570	XM_016739151.1	384111	385267	1157	-	ncbi_27674570	XM_016739151.1	-390
C_peak_393	NW_015971175.1	397491	398375	885	397667	.	4.8333	Promoter (<=1kb)	396974	397519	546	-	ncbi_27674576	XM_016739157.1	396974	397519	546	-	ncbi_27674576	XM_016739157.1	-148
C_peak_394	NW_015971175.1	398531	399976	1446	399293	.	6.12965	Promoter (<=1kb)	397928	398962	1035	-	ncbi_27674577	XM_016739158.1	397928	398962	1035	-	ncbi_27674577	XM_016739158.1	-331
C_peak_395	NW_015971175.1	400179	400470	292	400355	.	2.69666	Promoter (<=1kb)	399555	400034	480	-	ncbi_27674578	XM_016739159.1	399555	400034	480	-	ncbi_27674578	XM_016739159.1	-321
C_peak_396	NW_015971175.1	405101	405578	478	405402	.	3.08198	Promoter (<=1kb)	403482	405063	1582	-	ncbi_27674580	XM_016739161.1	403482	405063	1582	-	ncbi_27674580	XM_016739161.1	-339
C_peak_397	NW_015971175.1	407433	408464	1032	408026	.	6.80187	Downstream (<1kb)	405764	406767	1004	+	ncbi_27674581	XM_016739162.1	405764	406767	1004	+	ncbi_27674581	XM_016739162.1	2262
C_peak_398	NW_015971175.1	412026	412318	293	412148	.	2.83441	Promoter (<=1kb)	411119	411961	843	-	ncbi_27674583	XM_016739164.1	411119	411961	843	-	ncbi_27674583	XM_016739164.1	-187
C_peak_399	NW_015971175.1	414866	415292	427	415049	.	5.26432	Promoter (<=1kb)	415539	417054	1516	+	ncbi_27674585	XM_016739166.1	415539	417054	1516	+	ncbi_27674585	XM_016739166.1	-490
C_peak_400	NW_015971175.1	421362	421691	330	421556	.	2.87529	Promoter (<=1kb)	419691	421342	1652	-	ncbi_27674586	XM_016739167.1	419691	421342	1652	-	ncbi_27674586	XM_016739167.1	-214
C_peak_401	NW_015971175.1	423027	423547	521	423200	.	5.13782	Promoter (<=1kb)	423668	426549	2882	+	ncbi_27674588	XM_016739169.1	423668	426549	2882	+	ncbi_27674588	XM_016739169.1	-468
C_peak_402	NW_015971175.1	430079	430984	906	430504	.	6.22263	Promoter (<=1kb)	430673	431758	1086	+	ncbi_27674590	XM_016739171.1	430673	431758	1086	+	ncbi_27674590	XM_016739171.1	-169
C_peak_403	NW_015971175.1	438337	439100	764	438852	.	4.79738	Promoter (<=1kb)	436562	438238	1677	-	ncbi_27674593	XM_016739174.1	436562	438238	1677	-	ncbi_27674593	XM_016739174.1	-614
C_peak_404	NW_015971175.1	441070	441816	747	441426	.	4.4893	Promoter (<=1kb)	439416	441281	1866	-	ncbi_27674594	XM_016739175.1	439416	441281	1866	-	ncbi_27674594	XM_016739175.1	-145
C_peak_405	NW_015971175.1	445895	446209	315	446069	.	2.61121	Promoter (<=1kb)	444336	445955	1620	-	ncbi_27674596	XM_016739177.1	444336	445955	1620	-	ncbi_27674596	XM_016739177.1	-114
C_peak_406	NW_015971175.1	447469	447990	522	447833	.	4.9901	Promoter (<=1kb)	446409	447704	1296	-	ncbi_27674597	XM_016739178.1	446409	447704	1296	-	ncbi_27674597	XM_016739178.1	-129
C_peak_407	NW_015971175.1	452909	455493	2585	453899	.	8.24904	Distal Intergenic	-	-	-	-	-	-	451883	452634	752	+	ncbi_27674599	XM_016739180.1	2016
C_peak_408	NW_015971175.1	456014	456417	404	456283	.	2.93405	Promoter (<=1kb)	456825	459031	2207	+	ncbi_27674600	XM_016739181.1	456825	459031	2207	+	ncbi_27674600	XM_016739181.1	-542
C_peak_409	NW_015971176.1	4792	5131	340	4904	.	2.92269	Promoter (<=1kb)	1278	4793	3516	-	ncbi_27674601	XM_016739182.1	1278	4793	3516	-	ncbi_27674601	XM_016739182.1	-111
C_peak_410	NW_015971176.1	12881	13545	665	13184	.	4.20709	Promoter (<=1kb)	11524	12847	1324	-	ncbi_27674603	XM_016739184.1	11524	12847	1324	-	ncbi_27674603	XM_016739184.1	-337
C_peak_411	NW_015971176.1	17351	18818	1468	17917	.	5.82001	Promoter (<=1kb)	15612	17365	1754	-	ncbi_27674605	XM_016739186.1	15612	17365	1754	-	ncbi_27674605	XM_016739186.1	-552
C_peak_412	NW_015971176.1	26329	26792	464	26628	.	2.73622	Promoter (<=1kb)	25392	26479	1088	-	ncbi_27674607	XM_016739188.1	25392	26479	1088	-	ncbi_27674607	XM_016739188.1	-149
C_peak_413	NW_015971176.1	32074	33517	1444	32418	.	6.06005	Promoter (<=1kb)	29487	32140	2654	-	ncbi_27674609	XM_016739190.1	29487	32140	2654	-	ncbi_27674609	XM_016739190.1	-278
C_peak_414	NW_015971176.1	37563	39073	1511	37761	.	5.34731	Promoter (1-2kb)	34563	36274	1712	-	ncbi_27674610	XM_016739191.1	34563	36274	1712	-	ncbi_27674610	XM_016739191.1	-1487
C_peak_415	NW_015971176.1	39290	39620	331	39370	.	4.37052	Distal Intergenic	-	-	-	-	-	-	34563	36274	1712	-	ncbi_27674610	XM_016739191.1	-3096
C_peak_416	NW_015971176.1	47036	48314	1279	47485	.	5.33737	Promoter (<=1kb)	44555	47169	2615	-	ncbi_27674612	XM_016739193.1	44555	47169	2615	-	ncbi_27674612	XM_016739193.1	-316
C_peak_417	NW_015971176.1	54844	55310	467	55090	.	5.56076	Promoter (<=1kb)	50292	54895	4604	-	ncbi_27674614	XM_016739195.1	50292	54895	4604	-	ncbi_27674614	XM_016739195.1	-195
C_peak_418	NW_015971176.1	61895	62264	370	62082	.	5.48197	Promoter (<=1kb)	61125	61955	831	-	ncbi_27674615	XM_016739196.1	61125	61955	831	-	ncbi_27674615	XM_016739196.1	-127
C_peak_419	NW_015971176.1	63936	65257	1322	64755	.	3.06465	Promoter (<=1kb)	63500	64536	1037	-	ncbi_27674617	XM_016739198.1	63500	64536	1037	-	ncbi_27674617	XM_016739198.1	-219
C_peak_420	NW_015971177.1	88	1739	1652	355	.	6.76792	Distal Intergenic	-	-	-	-	-	-	2454	4417	1964	+	ncbi_27673890	XM_016738471.1	-2099
C_peak_421	NW_015971177.1	9600	9863	264	9719	.	2.52272	Promoter (1-2kb)	7053	8675	1623	-	ncbi_27673892	XM_016738473.1	7053	8675	1623	-	ncbi_27673892	XM_016738473.1	-1044
C_peak_422	NW_015971177.1	10617	11835	1219	11028	.	6.12445	Promoter (1-2kb)	12029	12793	765	+	ncbi_27673893	XM_016738474.1	12029	12793	765	+	ncbi_27673893	XM_016738474.1	-1001
C_peak_423	NW_015971177.1	14963	15218	256	15106	.	2.73816	Promoter (<=1kb)	13299	14735	1437	-	ncbi_27673894	XM_016738475.1	13299	14735	1437	-	ncbi_27673894	XM_016738475.1	-371
C_peak_424	NW_015971177.1	24481	25062	582	24647	.	4.33353	Promoter (<=1kb)	24723	24976	254	+	ncbi_27673896	XM_016738477.1	24723	24976	254	+	ncbi_27673896	XM_016738477.1	-76
C_peak_425	NW_015971177.1	28634	29289	656	28960	.	5.04885	Promoter (<=1kb)	25230	28855	3626	-	ncbi_27673897	XM_016738478.1	25230	28855	3626	-	ncbi_27673897	XM_016738478.1	-105
C_peak_426	NW_015971177.1	39235	39581	347	39400	.	2.817	Promoter (<=1kb)	39711	45513	5803	+	ncbi_27673901	XM_016738482.1	39711	45513	5803	+	ncbi_27673901	XM_016738482.1	-311
C_peak_427	NW_015971177.1	54139	55342	1204	55025	.	7.77952	Promoter (1-2kb)	53042	53833	792	-	ncbi_27673904	XM_016738485.1	53042	53833	792	-	ncbi_27673904	XM_016738485.1	-1192
C_peak_428	NW_015971177.1	60138	61622	1485	60523	.	4.17264	Downstream (<1kb)	60543	62608	2066	-	ncbi_27673906	XM_016738487.1	60543	62608	2066	-	ncbi_27673906	XM_016738487.1	2085
C_peak_429	NW_015971177.1	62497	63138	642	62997	.	4.13544	Promoter (<=1kb)	60543	62608	2066	-	ncbi_27673906	XM_016738487.1	60543	62608	2066	-	ncbi_27673906	XM_016738487.1	-389
C_peak_430	NW_015971177.1	63509	66363	2855	65415	.	9.65151	Distal Intergenic	-	-	-	-	-	-	60543	62608	2066	-	ncbi_27673906	XM_016738487.1	-2807
C_peak_431	NW_015971177.1	71801	72282	482	72161	.	4.38664	Promoter (<=1kb)	71565	71996	432	-	ncbi_27673908	XM_016738489.1	71565	71996	432	-	ncbi_27673908	XM_016738489.1	-165
C_peak_432	NW_015971177.1	72373	73408	1036	72936	.	4.24725	Exon (XM_016738490.1/ncbi_27673909, exon 2 of 3)	72744	73374	631	+	ncbi_27673909	XM_016738490.1	72744	73374	631	+	ncbi_27673909	XM_016738490.1	192
C_peak_433	NW_015971177.1	75051	76715	1665	75990	.	5.82768	Promoter (<=1kb)	76752	82667	5916	+	ncbi_27673910	XM_016738491.1	76752	82667	5916	+	ncbi_27673910	XM_016738491.1	-762
C_peak_434	NW_015971177.1	86735	87071	337	86889	.	4.22908	Exon (XM_016738493.1/ncbi_27673912, exon 1 of 4)	84968	86908	1941	-	ncbi_27673912	XM_016738493.1	84968	86908	1941	-	ncbi_27673912	XM_016738493.1	19
C_peak_435	NW_015971177.1	91028	91338	311	91179	.	3.89223	Promoter (<=1kb)	89400	91133	1734	-	ncbi_27673914	XM_016738495.1	89400	91133	1734	-	ncbi_27673914	XM_016738495.1	-46
C_peak_436	NW_015971177.1	105892	106262	371	106076	.	4.55943	Promoter (<=1kb)	103430	105988	2559	-	ncbi_27673919	XM_016738500.1	103430	105988	2559	-	ncbi_27673919	XM_016738500.1	-88
C_peak_437	NW_015971177.1	113649	113874	226	113791	.	2.55049	Intron (XM_016738502.1/ncbi_27673921, intron 3 of 3)	112500	115015	2516	+	ncbi_27673921	XM_016738502.1	112500	115015	2516	+	ncbi_27673921	XM_016738502.1	1291
C_peak_438	NW_015971177.1	116211	116671	461	116537	.	5.27374	Promoter (<=1kb)	117022	118503	1482	+	ncbi_27673922	XM_016738503.1	117022	118503	1482	+	ncbi_27673922	XM_016738503.1	-485
C_peak_439	NW_015971177.1	119854	120305	452	120026	.	4.9809	Promoter (<=1kb)	119279	119608	330	-	ncbi_27673923	XM_016738504.1	119279	119608	330	-	ncbi_27673923	XM_016738504.1	-418
C_peak_440	NW_015971177.1	128353	128673	321	128494	.	2.87719	Exon (XM_016738508.1/ncbi_27673927, exon 3 of 7)	127406	129358	1953	+	ncbi_27673927	XM_016738508.1	127406	129358	1953	+	ncbi_27673927	XM_016738508.1	1088
C_peak_441	NW_015971177.1	129546	129935	390	129789	.	3.8823	Distal Intergenic	-	-	-	-	-	-	127406	129358	1953	+	ncbi_27673927	XM_016738508.1	2383
C_peak_442	NW_015971177.1	131261	131960	700	131548	.	4.59088	Promoter (<=1kb)	132274	133302	1029	+	ncbi_27673928	XM_016738509.1	132274	133302	1029	+	ncbi_27673928	XM_016738509.1	-726
C_peak_443	NW_015971177.1	133918	135665	1748	135088	.	6.82737	Promoter (<=1kb)	135789	138015	2227	+	ncbi_27673929	XM_016738510.1	135789	138015	2227	+	ncbi_27673929	XM_016738510.1	-701
C_peak_444	NW_015971177.1	146319	147284	966	146654	.	4.99059	Promoter (<=1kb)	147533	149571	2039	+	ncbi_27673932	XM_016738513.1	147533	149571	2039	+	ncbi_27673932	XM_016738513.1	-879
C_peak_445	NW_015971177.1	171155	171449	295	171291	.	2.9556	Promoter (<=1kb)	171461	173085	1625	+	ncbi_27673942	XM_016738523.1	171461	173085	1625	+	ncbi_27673942	XM_016738523.1	-170
C_peak_446	NW_015971177.1	213592	213989	398	213840	.	4.40612	Promoter (<=1kb)	213203	213662	460	-	ncbi_27673958	XM_016738539.1	213203	213662	460	-	ncbi_27673958	XM_016738539.1	-178
C_peak_447	NW_015971177.1	215603	216057	455	215792	.	4.0794	Promoter (<=1kb)	216193	217633	1441	+	ncbi_27673959	XM_016738540.1	216193	217633	1441	+	ncbi_27673959	XM_016738540.1	-401
C_peak_448	NW_015971177.1	235249	235575	327	235416	.	2.92026	Promoter (<=1kb)	233640	235314	1675	-	ncbi_27673966	XM_016738547.1	233640	235314	1675	-	ncbi_27673966	XM_016738547.1	-102
C_peak_449	NW_015971177.1	239025	239304	280	239170	.	4.6847	Promoter (<=1kb)	237492	238825	1334	-	ncbi_27673968	XM_016738549.1	237492	238825	1334	-	ncbi_27673968	XM_016738549.1	-345
C_peak_450	NW_015971177.1	244605	245347	743	245062	.	7.45637	Promoter (<=1kb)	245291	249161	3871	+	ncbi_27673971	XM_016738552.1	245291	249161	3871	+	ncbi_27673971	XM_016738552.1	-229
C_peak_451	NW_015971177.1	249798	251117	1320	250394	.	5.71821	Promoter (<=1kb)	249648	250207	560	-	ncbi_27673972	XM_016738553.1	249648	250207	560	-	ncbi_27673972	XM_016738553.1	-187
C_peak_452	NW_015971177.1	260657	260907	251	260768	.	4.29317	Promoter (<=1kb)	260967	262596	1630	+	ncbi_27673977	XM_016738558.1	260967	262596	1630	+	ncbi_27673977	XM_016738558.1	-199
C_peak_453	NW_015971177.1	262330	263610	1281	263087	.	5.84468	Promoter (<=1kb)	263831	268345	4515	+	ncbi_27673978	XM_016738559.1	263831	268345	4515	+	ncbi_27673978	XM_016738559.1	-744
C_peak_454	NW_015971177.1	271507	271988	482	271749	.	2.78701	Promoter (<=1kb)	268885	270750	1866	-	ncbi_27673979	XM_016738560.1	268885	270750	1866	-	ncbi_27673979	XM_016738560.1	-999
C_peak_455	NW_015971177.1	278617	278979	363	278734	.	2.74105	Promoter (<=1kb)	277264	278546	1283	-	ncbi_27673983	XM_016738564.1	277264	278546	1283	-	ncbi_27673983	XM_016738564.1	-188
C_peak_456	NW_015971177.1	280346	280915	570	280729	.	4.8919	Intron (XM_016738565.1/ncbi_27673984, intron 6 of 9)	279234	281939	2706	+	ncbi_27673984	XM_016738565.1	279234	281939	2706	+	ncbi_27673984	XM_016738565.1	1495
C_peak_457	NW_015971177.1	282323	282810	488	282580	.	2.56382	Promoter (<=1kb)	282652	283362	711	+	ncbi_27673985	XM_016738566.1	282652	283362	711	+	ncbi_27673985	XM_016738566.1	-72
C_peak_458	NW_015971177.1	283195	283655	461	283430	.	5.8517	Promoter (<=1kb)	283810	285342	1533	+	ncbi_27673986	XM_016738567.1	283810	285342	1533	+	ncbi_27673986	XM_016738567.1	-380
C_peak_459	NW_015971177.1	11989	12705	717	12558	.	2.54759	Exon (XM_016738474.1/ncbi_27673893, exon 1 of 1)	12029	12793	765	+	ncbi_27673893	XM_016738474.1	12029	12793	765	+	ncbi_27673893	XM_016738474.1	529
C_peak_460	NW_015971178.1	5287	5837	551	5692	.	2.76354	Promoter (<=1kb)	5964	6752	789	+	ncbi_27673989	XM_016738570.1	5964	6752	789	+	ncbi_27673989	XM_016738570.1	-272
C_peak_461	NW_015971178.1	8851	9122	272	8989	.	4.43415	Promoter (<=1kb)	8210	8646	437	-	ncbi_27673991	XM_016738572.1	8210	8646	437	-	ncbi_27673991	XM_016738572.1	-343
C_peak_462	NW_015971178.1	11387	11823	437	11587	.	3.82479	Promoter (<=1kb)	11773	13130	1358	+	ncbi_27673993	XM_016738574.1	11773	13130	1358	+	ncbi_27673993	XM_016738574.1	-186
C_peak_463	NW_015971179.1	98	467	370	181	.	2.75363	Downstream (<1kb)	720	3369	2650	-	ncbi_27673994	XM_016738575.1	720	3369	2650	-	ncbi_27673994	XM_016738575.1	3188
C_peak_464	NW_015971179.1	9354	9719	366	9445	.	2.82328	Promoter (<=1kb)	4111	9267	5157	-	ncbi_27673995	XM_016738576.1	4111	9267	5157	-	ncbi_27673995	XM_016738576.1	-178
C_peak_465	NW_015971179.1	20092	20358	267	20207	.	3.03899	Promoter (<=1kb)	18676	19428	753	-	ncbi_27673999	XM_016738580.1	18676	19428	753	-	ncbi_27673999	XM_016738580.1	-779
C_peak_466	NW_015971179.1	28264	28924	661	28434	.	4.5333	Promoter (<=1kb)	26377	28141	1765	-	ncbi_27674001	XM_016738582.1	26377	28141	1765	-	ncbi_27674001	XM_016738582.1	-293
C_peak_467	NW_015971179.1	30370	31713	1344	31153	.	8.14737	Downstream (<1kb)	31825	33874	2050	-	ncbi_27674002	XM_016738583.1	31825	33874	2050	-	ncbi_27674002	XM_016738583.1	2721
C_peak_468	NW_015971179.1	33706	34357	652	34009	.	4.0613	Promoter (<=1kb)	31825	33874	2050	-	ncbi_27674002	XM_016738583.1	31825	33874	2050	-	ncbi_27674002	XM_016738583.1	-135
C_peak_469	NW_015971179.1	35785	36571	787	36325	.	4.66833	Promoter (<=1kb)	36567	37233	667	+	ncbi_27674004	XM_016738585.1	36567	37233	667	+	ncbi_27674004	XM_016738585.1	-242
C_peak_470	NW_015971179.1	38980	39214	235	39088	.	2.85475	Promoter (<=1kb)	39162	39898	737	+	ncbi_27674006	XM_016738587.1	39162	39898	737	+	ncbi_27674006	XM_016738587.1	-74
C_peak_471	NW_015971179.1	42854	43379	526	43154	.	5.40384	Promoter (<=1kb)	43359	44933	1575	+	ncbi_27674008	XM_016738589.1	43359	44933	1575	+	ncbi_27674008	XM_016738589.1	-205
C_peak_472	NW_015971179.1	49221	49921	701	49393	.	4.30721	Promoter (<=1kb)	47622	49130	1509	-	ncbi_27674010	XM_016738591.1	47622	49130	1509	-	ncbi_27674010	XM_016738591.1	-263
C_peak_473	NW_015971179.1	51754	52324	571	52007	.	4.98839	Promoter (<=1kb)	49666	51523	1858	-	ncbi_27674011	XM_016738592.1	49666	51523	1858	-	ncbi_27674011	XM_016738592.1	-484
C_peak_474	NW_015971179.1	61532	62190	659	61795	.	4.51347	Promoter (1-2kb)	60346	60741	396	-	ncbi_27674016	XM_016738597.1	60346	60741	396	-	ncbi_27674016	XM_016738597.1	-1054
C_peak_475	NW_015971179.1	62615	63085	471	62821	.	4.53328	Promoter (<=1kb)	63364	66766	3403	+	ncbi_27674017	XM_016738598.1	63364	66766	3403	+	ncbi_27674017	XM_016738598.1	-543
C_peak_476	NW_015971179.1	68802	69088	287	68950	.	4.20804	Intron (XM_016738599.1/ncbi_27674018, intron 3 of 6)	67286	70631	3346	-	ncbi_27674018	XM_016738599.1	67286	70631	3346	-	ncbi_27674018	XM_016738599.1	1681
C_peak_477	NW_015971179.1	74322	75804	1483	75146	.	5.95111	Promoter (<=1kb)	75584	77192	1609	+	ncbi_27674020	XM_016738601.1	75584	77192	1609	+	ncbi_27674020	XM_016738601.1	-438
C_peak_478	NW_015971179.1	76643	77927	1285	77631	.	5.90058	Distal Intergenic	-	-	-	-	-	-	75584	77192	1609	+	ncbi_27674020	XM_016738601.1	2047
C_peak_479	NW_015971179.1	84587	84829	243	84652	.	2.64363	Promoter (<=1kb)	82576	84044	1469	-	ncbi_27674022	XM_016738603.1	82576	84044	1469	-	ncbi_27674022	XM_016738603.1	-608
C_peak_480	NW_015971179.1	87156	87561	406	87335	.	4.56714	Promoter (<=1kb)	85322	86715	1394	-	ncbi_27674023	XM_016738604.1	85322	86715	1394	-	ncbi_27674023	XM_016738604.1	-620
C_peak_481	NW_015971179.1	89137	90541	1405	89303	.	6.47358	Promoter (<=1kb)	89563	90756	1194	+	ncbi_27674024	XM_016738605.1	89563	90756	1194	+	ncbi_27674024	XM_016738605.1	-260
C_peak_482	NW_015971179.1	93226	93879	654	93376	.	4.0702	Exon (XM_016738606.1/ncbi_27674025, exon 2 of 3)	92014	94431	2418	+	ncbi_27674025	XM_016738606.1	92014	94431	2418	+	ncbi_27674025	XM_016738606.1	1362
C_peak_483	NW_015971179.1	109267	110421	1155	109808	.	4.85233	Promoter (<=1kb)	107494	109274	1781	-	ncbi_27674031	XM_016738612.1	107494	109274	1781	-	ncbi_27674031	XM_016738612.1	-534
C_peak_484	NW_015971179.1	111108	113072	1965	111606	.	5.3109	Exon (XM_016738613.1/ncbi_27674032, exon 3 of 3)	110447	111689	1243	+	ncbi_27674032	XM_016738613.1	110447	111689	1243	+	ncbi_27674032	XM_016738613.1	1159
C_peak_485	NW_015971179.1	116753	117564	812	117101	.	4.76403	Promoter (<=1kb)	115702	116931	1230	-	ncbi_27674034	XM_016738615.1	115702	116931	1230	-	ncbi_27674034	XM_016738615.1	-170
C_peak_486	NW_015971180.1	3071	3328	258	3185	.	2.69851	Downstream (<1kb)	3760	4907	1148	-	ncbi_27674035	XM_016738616.1	3760	4907	1148	-	ncbi_27674035	XM_016738616.1	1722
C_peak_487	NW_015971180.1	4665	4953	289	4839	.	3.29436	Intron (XM_016738616.1/ncbi_27674035, intron 1 of 3)	3760	4907	1148	-	ncbi_27674035	XM_016738616.1	3760	4907	1148	-	ncbi_27674035	XM_016738616.1	68
C_peak_488	NW_015971180.1	7594	7982	389	7774	.	4.38334	Downstream (<1kb)	8095	9162	1068	-	ncbi_27674037	XM_016738618.1	8095	9162	1068	-	ncbi_27674037	XM_016738618.1	1388
C_peak_489	NW_015971180.1	8938	9443	506	9215	.	3.99599	Promoter (<=1kb)	8095	9162	1068	-	ncbi_27674037	XM_016738618.1	8095	9162	1068	-	ncbi_27674037	XM_016738618.1	-53
C_peak_490	NW_015971180.1	14943	15599	657	15310	.	4.59688	Promoter (<=1kb)	11486	15035	3550	-	ncbi_27674040	XM_016738621.1	11486	15035	3550	-	ncbi_27674040	XM_016738621.1	-275
C_peak_491	NW_015971180.1	18163	18592	430	18394	.	2.71218	Downstream (<1kb)	18712	19674	963	-	ncbi_27674042	XM_016738623.1	18712	19674	963	-	ncbi_27674042	XM_016738623.1	1280
C_peak_492	NW_015971180.1	18691	19356	666	19071	.	3.75929	Exon (XM_016738623.1/ncbi_27674042, exon 3 of 3)	18712	19674	963	-	ncbi_27674042	XM_016738623.1	18712	19674	963	-	ncbi_27674042	XM_016738623.1	603
C_peak_493	NW_015971180.1	19557	21592	2036	20832	.	8.10796	Promoter (1-2kb)	18712	19674	963	-	ncbi_27674042	XM_016738623.1	18712	19674	963	-	ncbi_27674042	XM_016738623.1	-1158
C_peak_494	NW_015971180.1	39835	40576	742	40300	.	4.90766	Promoter (<=1kb)	38652	39941	1290	-	ncbi_27674051	XM_016738632.1	38652	39941	1290	-	ncbi_27674051	XM_016738632.1	-359
C_peak_495	NW_015971180.1	45078	45843	766	45259	.	5.58834	Promoter (<=1kb)	45862	47837	1976	+	ncbi_27674054	XM_016738635.1	45862	47837	1976	+	ncbi_27674054	XM_016738635.1	-603
C_peak_496	NW_015971180.1	48075	48735	661	48437	.	4.40078	Promoter (<=1kb)	48503	49172	670	+	ncbi_27674055	XM_016738636.1	48503	49172	670	+	ncbi_27674055	XM_016738636.1	-66
C_peak_497	NW_015971180.1	70101	71047	947	70543	.	4.88296	Downstream (<1kb)	71018	73017	2000	-	ncbi_27674061	XM_016738642.1	71018	73017	2000	-	ncbi_27674061	XM_016738642.1	2474
C_peak_498	NW_015971180.1	75864	76190	327	76038	.	4.50671	Promoter (<=1kb)	74563	75762	1200	-	ncbi_27674062	XM_016738643.1	74563	75762	1200	-	ncbi_27674062	XM_016738643.1	-276
C_peak_499	NW_015971180.1	83440	83931	492	83568	.	2.88059	Promoter (<=1kb)	82290	83336	1047	-	ncbi_27674065	XM_016738646.1	82290	83336	1047	-	ncbi_27674065	XM_016738646.1	-232
C_peak_500	NW_015971180.1	87057	87660	604	87367	.	4.48565	Promoter (<=1kb)	87618	89375	1758	+	ncbi_27674067	XM_016738648.1	87618	89375	1758	+	ncbi_27674067	XM_016738648.1	-251
C_peak_501	NW_015971180.1	93094	93859	766	93388	.	4.98381	Promoter (<=1kb)	93965	96936	2972	+	ncbi_27674069	XM_016738650.1	93965	96936	2972	+	ncbi_27674069	XM_016738650.1	-577
C_peak_502	NW_015971180.1	98558	98874	317	98716	.	4.42133	Intron (XM_016738651.1/ncbi_27674070, intron 5 of 5)	97296	101565	4270	-	ncbi_27674070	XM_016738651.1	97296	101565	4270	-	ncbi_27674070	XM_016738651.1	2849
C_peak_503	NW_015971180.1	101870	102317	448	102186	.	5.29067	Promoter (<=1kb)	97296	101565	4270	-	ncbi_27674070	XM_016738651.1	97296	101565	4270	-	ncbi_27674070	XM_016738651.1	-621
C_peak_504	NW_015971181.1	4920	5678	759	5139	.	5.39005	Promoter (1-2kb)	6897	7595	699	+	ncbi_27674081	XM_016738662.1	6897	7595	699	+	ncbi_27674081	XM_016738662.1	-1758
C_peak_505	NW_015971181.1	5940	6318	379	6134	.	4.23224	Promoter (<=1kb)	6897	7595	699	+	ncbi_27674081	XM_016738662.1	6897	7595	699	+	ncbi_27674081	XM_016738662.1	-763
C_peak_506	NW_015971181.1	7117	7525	409	7311	.	4.1343	Exon (XM_016738662.1/ncbi_27674081, exon 3 of 4)	6897	7595	699	+	ncbi_27674081	XM_016738662.1	6897	7595	699	+	ncbi_27674081	XM_016738662.1	414
C_peak_507	NW_015971181.1	9330	9805	476	9718	.	2.86659	Downstream (2-3kb)	6897	7595	699	+	ncbi_27674081	XM_016738662.1	6897	7595	699	+	ncbi_27674081	XM_016738662.1	2821
C_peak_508	NW_015971181.1	15356	15844	489	15683	.	3.00537	Promoter (<=1kb)	16096	16988	893	+	ncbi_27674083	XM_016738664.1	16096	16988	893	+	ncbi_27674083	XM_016738664.1	-413
C_peak_509	NW_015971181.1	18346	18716	371	18530	.	4.17805	Exon (XM_016738665.1/ncbi_27674084, exon 1 of 1)	17620	20535	2916	-	ncbi_27674084	XM_016738665.1	17620	20535	2916	-	ncbi_27674084	XM_016738665.1	2005
C_peak_510	NW_015971181.1	20419	20781	363	20585	.	3.79145	Promoter (<=1kb)	17620	20535	2916	-	ncbi_27674084	XM_016738665.1	17620	20535	2916	-	ncbi_27674084	XM_016738665.1	-50
C_peak_511	NW_015971181.1	22973	23976	1004	23582	.	4.2141	Promoter (1-2kb)	25154	25741	588	+	ncbi_27674085	XM_016738666.1	25154	25741	588	+	ncbi_27674085	XM_016738666.1	-1572
C_peak_512	NW_015971181.1	24668	25171	504	25000	.	4.25792	Promoter (<=1kb)	25154	25741	588	+	ncbi_27674085	XM_016738666.1	25154	25741	588	+	ncbi_27674085	XM_016738666.1	-154
C_peak_513	NW_015971181.1	26558	27489	932	27086	.	4.0956	Downstream (1-2kb)	25154	25741	588	+	ncbi_27674085	XM_016738666.1	25154	25741	588	+	ncbi_27674085	XM_016738666.1	1932
C_peak_514	NW_015971181.1	33609	33832	224	33646	.	2.52028	Promoter (<=1kb)	33774	34341	568	+	ncbi_27674089	XM_016738670.1	33774	34341	568	+	ncbi_27674089	XM_016738670.1	-128
C_peak_515	NW_015971181.1	34445	35225	781	34850	.	4.53161	Promoter (<=1kb)	35070	35874	805	+	ncbi_27674090	XM_016738671.1	35070	35874	805	+	ncbi_27674090	XM_016738671.1	-220
C_peak_516	NW_015971181.1	42210	42802	593	42503	.	4.38616	Promoter (<=1kb)	40509	42017	1509	-	ncbi_27674092	XM_016738673.1	40509	42017	1509	-	ncbi_27674092	XM_016738673.1	-486
C_peak_517	NW_015971181.1	43786	45029	1244	44445	.	4.98563	Promoter (<=1kb)	42723	43919	1197	-	ncbi_27674093	XM_016738674.1	42723	43919	1197	-	ncbi_27674093	XM_016738674.1	-526
C_peak_518	NW_015971181.1	50338	50876	539	50683	.	3.9203	Exon (XM_016738678.1/ncbi_27674097, exon 1 of 3)	50209	50712	504	-	ncbi_27674097	XM_016738678.1	50209	50712	504	-	ncbi_27674097	XM_016738678.1	29
C_peak_519	NW_015971181.1	80782	81181	400	80938	.	4.88081	Downstream (<1kb)	81248	86092	4845	-	ncbi_27674107	XM_016738688.1	77935	78729	795	-	ncbi_27674106	XM_016738687.1	-2209
C_peak_520	NW_015971181.1	86130	86607	478	86447	.	4.24045	Promoter (<=1kb)	86639	87611	973	+	ncbi_27674108	XM_016738689.1	86639	87611	973	+	ncbi_27674108	XM_016738689.1	-192
C_peak_521	NW_015971181.1	90072	90500	429	90334	.	4.66347	Promoter (<=1kb)	87930	90238	2309	-	ncbi_27674109	XM_016738690.1	87930	90238	2309	-	ncbi_27674109	XM_016738690.1	-96
C_peak_522	NW_015971181.1	93261	94118	858	93889	.	5.39048	Distal Intergenic	-	-	-	-	-	-	90660	91610	951	-	ncbi_27674110	XM_016738691.1	-2279
C_peak_523	NW_015971181.1	96759	97016	258	96877	.	3.92973	Promoter (<=1kb)	97157	100151	2995	+	ncbi_27674112	XM_016738693.1	97157	100151	2995	+	ncbi_27674112	XM_016738693.1	-280
C_peak_524	NW_015971181.1	100029	101090	1062	100731	.	6.49478	Promoter (<=1kb)	100876	102864	1989	+	ncbi_27674113	XM_016738694.1	100876	102864	1989	+	ncbi_27674113	XM_016738694.1	-145
C_peak_525	NW_015971181.1	107079	107526	448	107186	.	2.57033	Promoter (<=1kb)	104897	106966	2070	-	ncbi_27674115	XM_016738696.1	104897	106966	2070	-	ncbi_27674115	XM_016738696.1	-220
C_peak_526	NW_015971181.1	110665	111474	810	111101	.	4.84137	Promoter (<=1kb)	110127	110690	564	-	ncbi_27674117	XM_016738698.1	110127	110690	564	-	ncbi_27674117	XM_016738698.1	-411
C_peak_527	NW_015971181.1	112597	113124	528	112908	.	3.93166	Promoter (<=1kb)	111732	112241	510	-	ncbi_27674118	XM_016738699.1	111732	112241	510	-	ncbi_27674118	XM_016738699.1	-667
C_peak_528	NW_015971181.1	123562	123930	369	123837	.	2.82426	Intron (XM_016738702.1/ncbi_27674121, intron 4 of 7)	119190	125678	6489	+	ncbi_27674121	XM_016738702.1	119190	125678	6489	+	ncbi_27674121	XM_016738702.1	4647
C_peak_529	NW_015971181.1	126507	127171	665	126910	.	4.33502	Promoter (1-2kb)	128783	129312	530	+	ncbi_27674122	XM_016738703.1	128783	129312	530	+	ncbi_27674122	XM_016738703.1	-1873
C_peak_530	NW_015971181.1	130688	131086	399	130851	.	5.03265	Promoter (<=1kb)	131115	131627	513	+	ncbi_27674124	XM_016738705.1	131115	131627	513	+	ncbi_27674124	XM_016738705.1	-264
C_peak_531	NW_015971181.1	131767	132459	693	132235	.	6.05666	Distal Intergenic	-	-	-	-	-	-	131115	131627	513	+	ncbi_27674124	XM_016738705.1	1120
C_peak_532	NW_015971181.1	140859	141925	1067	141218	.	2.77104	Promoter (<=1kb)	139842	140665	824	-	ncbi_27674126	XM_016738707.1	139842	140665	824	-	ncbi_27674126	XM_016738707.1	-553
C_peak_533	NW_015971181.1	147879	148524	646	148249	.	5.082	Promoter (<=1kb)	149112	151136	2025	+	ncbi_27674129	XM_016738710.1	149112	151136	2025	+	ncbi_27674129	XM_016738710.1	-863
C_peak_534	NW_015971181.1	157329	158017	689	157720	.	4.31857	Promoter (<=1kb)	158244	158996	753	+	ncbi_27674131	XM_016738712.1	158244	158996	753	+	ncbi_27674131	XM_016738712.1	-524
C_peak_535	NW_015971181.1	160596	161006	411	160843	.	2.77588	Distal Intergenic	-	-	-	-	-	-	163064	165322	2259	+	ncbi_27674132	XM_016738713.1	-2221
C_peak_536	NW_015971181.1	161873	162159	287	162022	.	3.00029	Promoter (1-2kb)	163064	165322	2259	+	ncbi_27674132	XM_016738713.1	163064	165322	2259	+	ncbi_27674132	XM_016738713.1	-1042
C_peak_537	NW_015971181.1	162321	162637	317	162520	.	3.83396	Promoter (<=1kb)	163064	165322	2259	+	ncbi_27674132	XM_016738713.1	163064	165322	2259	+	ncbi_27674132	XM_016738713.1	-544
C_peak_538	NW_015971181.1	165414	166331	918	165925	.	4.4257	Promoter (1-2kb)	167166	169028	1863	+	ncbi_27674133	XM_016738714.1	167166	169028	1863	+	ncbi_27674133	XM_016738714.1	-1241
C_peak_539	NW_015971181.1	190177	190521	345	190376	.	2.56405	Downstream (<1kb)	190198	190368	171	+	ncbi_27674143	XM_016738724.1	190198	190368	171	+	ncbi_27674143	XM_016738724.1	178
C_peak_540	NW_015971181.1	190729	191105	377	190919	.	4.26147	Downstream (<1kb)	190198	190368	171	+	ncbi_27674143	XM_016738724.1	190198	190368	171	+	ncbi_27674143	XM_016738724.1	721
C_peak_541	NW_015971181.1	205621	206029	409	205692	.	3.90963	Promoter (<=1kb)	204035	205593	1559	-	ncbi_27674148	XM_016738729.1	204035	205593	1559	-	ncbi_27674148	XM_016738729.1	-99
C_peak_542	NW_015971181.1	221134	221861	728	221556	.	5.77007	Promoter (<=1kb)	220088	221164	1077	-	ncbi_27674153	XM_016738734.1	220088	221164	1077	-	ncbi_27674153	XM_016738734.1	-392
C_peak_543	NW_015971181.1	225753	226182	430	225849	.	4.24856	Promoter (<=1kb)	223972	225643	1672	-	ncbi_27674155	XM_016738736.1	223972	225643	1672	-	ncbi_27674155	XM_016738736.1	-206
C_peak_544	NW_015971181.1	226290	226542	253	226429	.	4.35458	Promoter (<=1kb)	223972	225643	1672	-	ncbi_27674155	XM_016738736.1	223972	225643	1672	-	ncbi_27674155	XM_016738736.1	-786
C_peak_545	NW_015971181.1	229408	232573	3166	231716	.	8.17583	Downstream (2-3kb)	233949	234451	503	-	ncbi_27674157	XM_016738738.1	227043	229088	2046	-	ncbi_27674156	XM_016738737.1	-2628
C_peak_546	NW_015971181.1	241821	242268	448	241928	.	2.99378	Promoter (<=1kb)	240606	241732	1127	-	ncbi_27674161	XM_016738742.1	240606	241732	1127	-	ncbi_27674161	XM_016738742.1	-196
C_peak_547	NW_015971181.1	258332	258791	460	258461	.	4.10745	Intron (XM_016738748.1/ncbi_27674167, intron 2 of 6)	255963	260591	4629	-	ncbi_27674167	XM_016738748.1	255963	260591	4629	-	ncbi_27674167	XM_016738748.1	2130
C_peak_548	NW_015971181.1	269294	269927	634	269682	.	5.75402	Promoter (<=1kb)	269933	272836	2904	+	ncbi_27674171	XM_016738752.1	269933	272836	2904	+	ncbi_27674171	XM_016738752.1	-251
C_peak_549	NW_015971181.1	272928	273226	299	273054	.	2.61171	Promoter (<=1kb)	273197	275155	1959	+	ncbi_27674172	XM_016738753.1	273197	275155	1959	+	ncbi_27674172	XM_016738753.1	-143
C_peak_550	NW_015971181.1	279563	279924	362	279768	.	2.56889	Promoter (<=1kb)	279847	282174	2328	+	ncbi_27674174	XM_016738755.1	279847	282174	2328	+	ncbi_27674174	XM_016738755.1	-79
C_peak_551	NW_015971181.1	289801	290548	748	290348	.	4.90765	Promoter (<=1kb)	286664	290101	3438	-	ncbi_27674176	XM_016738757.1	286664	290101	3438	-	ncbi_27674176	XM_016738757.1	-247
C_peak_552	NW_015971181.1	294540	294936	397	294734	.	4.95431	Promoter (<=1kb)	295194	296812	1619	+	ncbi_27674179	XM_016738760.1	295194	296812	1619	+	ncbi_27674179	XM_016738760.1	-460
C_peak_553	NW_015971181.1	299020	299379	360	299149	.	2.78823	Promoter (<=1kb)	297884	298642	759	-	ncbi_27674180	XM_016738761.1	297884	298642	759	-	ncbi_27674180	XM_016738761.1	-507
C_peak_554	NW_015971181.1	300641	300959	319	300798	.	3.18412	Promoter (<=1kb)	301674	303737	2064	+	ncbi_27674181	XM_016738762.1	301674	303737	2064	+	ncbi_27674181	XM_016738762.1	-876
C_peak_555	NW_015971181.1	310519	312833	2315	311795	.	8.40115	Promoter (1-2kb)	313186	314778	1593	+	ncbi_27674185	XM_016738766.1	313186	314778	1593	+	ncbi_27674185	XM_016738766.1	-1391
C_peak_556	NW_015971181.1	317086	318610	1525	317911	.	6.54391	Promoter (<=1kb)	318823	320176	1354	+	ncbi_27674186	XM_016738767.1	318823	320176	1354	+	ncbi_27674186	XM_016738767.1	-912
C_peak_557	NW_015971181.1	320658	321065	408	320958	.	2.51159	Promoter (1-2kb)	322356	323387	1032	+	ncbi_27674187	XM_016738768.1	322356	323387	1032	+	ncbi_27674187	XM_016738768.1	-1398
C_peak_558	NW_015971181.1	325747	326610	864	326108	.	4.49835	Promoter (<=1kb)	323978	325531	1554	-	ncbi_27674188	XM_016738769.1	323978	325531	1554	-	ncbi_27674188	XM_016738769.1	-577
C_peak_559	NW_015971181.1	328087	329458	1372	328871	.	5.44964	Promoter (<=1kb)	329522	331305	1784	+	ncbi_27674190	XM_016738771.1	329522	331305	1784	+	ncbi_27674190	XM_016738771.1	-651
C_peak_560	NW_015971181.1	331006	331573	568	331331	.	4.09688	Downstream (1-2kb)	329522	331305	1784	+	ncbi_27674190	XM_016738771.1	329522	331305	1784	+	ncbi_27674190	XM_016738771.1	1809
C_peak_561	NW_015971181.1	336976	337837	862	337301	.	5.42078	Promoter (<=1kb)	337508	338498	991	+	ncbi_27674192	XM_016738773.1	337508	338498	991	+	ncbi_27674192	XM_016738773.1	-207
C_peak_562	NW_015971181.1	345212	346161	950	345619	.	5.18596	Distal Intergenic	-	-	-	-	-	-	343761	344283	523	+	ncbi_27674194	XM_016738775.1	1858
C_peak_563	NW_015971181.1	346913	347661	749	347300	.	4.53621	Promoter (<=1kb)	348143	350462	2320	+	ncbi_27674195	XM_016738776.1	348143	350462	2320	+	ncbi_27674195	XM_016738776.1	-843
C_peak_564	NW_015971181.1	348870	349185	316	349062	.	2.53648	Intron (XM_016738776.1/ncbi_27674195, intron 3 of 3)	348143	350462	2320	+	ncbi_27674195	XM_016738776.1	348143	350462	2320	+	ncbi_27674195	XM_016738776.1	919
C_peak_565	NW_015971181.1	354450	354715	266	354594	.	3.08107	Promoter (<=1kb)	355500	356545	1046	+	ncbi_27674198	XM_016738779.1	355500	356545	1046	+	ncbi_27674198	XM_016738779.1	-906
C_peak_566	NW_015971181.1	363332	363975	644	363792	.	5.03676	Promoter (<=1kb)	361351	363100	1750	-	ncbi_27674200	XM_016738781.1	361351	363100	1750	-	ncbi_27674200	XM_016738781.1	-692
C_peak_567	NW_015971181.1	379169	379649	481	379340	.	4.15557	Promoter (<=1kb)	377082	379223	2142	-	ncbi_27674207	XM_016738788.1	377082	379223	2142	-	ncbi_27674207	XM_016738788.1	-117
C_peak_568	NW_015971181.1	94683	94907	225	94710	.	2.42365	Promoter (1-2kb)	96278	96559	282	+	ncbi_27674111	XM_016738692.1	96278	96559	282	+	ncbi_27674111	XM_016738692.1	-1568
C_peak_569	NW_015971182.1	1392	1814	423	1507	.	5.30133	Downstream (<1kb)	2412	3830	1419	-	ncbi_27674208	XM_016738789.1	2412	3830	1419	-	ncbi_27674208	XM_016738789.1	2323
C_peak_570	NW_015971182.1	2020	2411	392	2208	.	4.38433	Downstream (<1kb)	2412	3830	1419	-	ncbi_27674208	XM_016738789.1	2412	3830	1419	-	ncbi_27674208	XM_016738789.1	1622
C_peak_571	NW_015971182.1	7528	7876	349	7735	.	4.79904	Promoter (<=1kb)	6698	7620	923	-	ncbi_27674210	XM_016738791.1	6698	7620	923	-	ncbi_27674210	XM_016738791.1	-115
C_peak_572	NW_015971182.1	14649	14895	247	14747	.	2.88423	Promoter (<=1kb)	14986	17245	2260	+	ncbi_27674213	XM_016738794.1	14986	17245	2260	+	ncbi_27674213	XM_016738794.1	-239
C_peak_573	NW_015971182.1	17295	17718	424	17471	.	4.27577	Promoter (<=1kb)	17575	19757	2183	+	ncbi_27674214	XM_016738795.1	17575	19757	2183	+	ncbi_27674214	XM_016738795.1	-104
C_peak_574	NW_015971182.1	20229	21019	791	20768	.	5.31801	Promoter (<=1kb)	20894	22808	1915	+	ncbi_27674215	XM_016738796.1	20894	22808	1915	+	ncbi_27674215	XM_016738796.1	-126
C_peak_575	NW_015971182.1	25500	25973	474	25769	.	2.62908	Promoter (<=1kb)	26577	28374	1798	+	ncbi_27674217	XM_016738798.1	26577	28374	1798	+	ncbi_27674217	XM_016738798.1	-808
C_peak_576	NW_015971182.1	32730	33266	537	33056	.	4.63418	Promoter (<=1kb)	33103	36416	3314	+	ncbi_27674220	XM_016738801.1	33103	36416	3314	+	ncbi_27674220	XM_016738801.1	-47
C_peak_577	NW_015971182.1	36594	37996	1403	37552	.	7.02215	Intron (XM_016738802.1/ncbi_27674221, intron 2 of 3)	37202	38020	819	-	ncbi_27674221	XM_016738802.1	37202	38020	819	-	ncbi_27674221	XM_016738802.1	468
C_peak_578	NW_015971182.1	42339	43334	996	42767	.	4.82523	Promoter (<=1kb)	43102	45331	2230	+	ncbi_27674224	XM_016738805.1	43102	45331	2230	+	ncbi_27674224	XM_016738805.1	-335
C_peak_579	NW_015971182.1	52628	53247	620	53066	.	4.38559	Promoter (<=1kb)	53320	58302	4983	+	ncbi_27674227	XM_016738808.1	53320	58302	4983	+	ncbi_27674227	XM_016738808.1	-254
C_peak_580	NW_015971182.1	59242	59959	718	59730	.	5.88904	Promoter (<=1kb)	59914	61532	1619	+	ncbi_27674229	XM_016738810.1	59914	61532	1619	+	ncbi_27674229	XM_016738810.1	-184
C_peak_581	NW_015971182.1	66816	67561	746	67074	.	6.03355	Promoter (<=1kb)	66029	66712	684	-	ncbi_27674232	XM_016738813.1	66029	66712	684	-	ncbi_27674232	XM_016738813.1	-362
C_peak_582	NW_015971182.1	71029	71311	283	71150	.	2.93548	Promoter (<=1kb)	71664	73784	2121	+	ncbi_27674234	XM_016738815.1	71664	73784	2121	+	ncbi_27674234	XM_016738815.1	-514
C_peak_583	NW_015971182.1	80820	81148	329	81051	.	2.79186	Promoter (<=1kb)	79756	80684	929	-	ncbi_27674237	XM_016738818.1	79756	80684	929	-	ncbi_27674237	XM_016738818.1	-367
C_peak_584	NW_015971182.1	83384	83895	512	83660	.	4.50017	Promoter (<=1kb)	81329	83317	1989	-	ncbi_27674238	XM_016738819.1	81329	83317	1989	-	ncbi_27674238	XM_016738819.1	-343
C_peak_585	NW_015971182.1	84136	84696	561	84462	.	4.84212	Promoter (<=1kb)	83892	84360	469	-	ncbi_27674239	XM_016738820.1	83892	84360	469	-	ncbi_27674239	XM_016738820.1	-102
C_peak_586	NW_015971182.1	89905	93423	3519	92327	.	6.47574	Promoter (1-2kb)	93739	95364	1626	+	ncbi_27674242	XM_016738823.1	93739	95364	1626	+	ncbi_27674242	XM_016738823.1	-1412
C_peak_587	NW_015971183.1	4619	5464	846	4930	.	5.20049	Promoter (<=1kb)	2722	4753	2032	-	ncbi_27674245	XM_016738826.1	2722	4753	2032	-	ncbi_27674245	XM_016738826.1	-177
C_peak_588	NW_015971183.1	7169	7572	404	7385	.	4.76013	Downstream (<1kb)	7536	9170	1635	-	ncbi_27674247	XM_016738828.1	7536	9170	1635	-	ncbi_27674247	XM_016738828.1	1785
C_peak_589	NW_015971183.1	13514	13762	249	13648	.	2.80564	Promoter (<=1kb)	12394	13364	971	-	ncbi_27674249	XM_016738830.1	12394	13364	971	-	ncbi_27674249	XM_016738830.1	-284
C_peak_590	NW_015971183.1	35478	36048	571	35876	.	2.96017	Promoter (<=1kb)	32106	35006	2901	-	ncbi_27674259	XM_016738840.1	32106	35006	2901	-	ncbi_27674259	XM_016738840.1	-870
C_peak_591	NW_015971183.1	38447	39345	899	39114	.	5.07401	Promoter (<=1kb)	36254	38119	1866	-	ncbi_27674260	XM_016738841.1	36254	38119	1866	-	ncbi_27674260	XM_016738841.1	-995
C_peak_592	NW_015971183.1	42885	43213	329	43044	.	4.51708	Promoter (<=1kb)	42219	42879	661	-	ncbi_27674261	XM_016738842.1	42219	42879	661	-	ncbi_27674261	XM_016738842.1	-165
C_peak_593	NW_015971183.1	49092	50001	910	49514	.	5.4597	Downstream (<1kb)	49534	49698	165	-	ncbi_27674264	XM_016738845.1	49534	49698	165	-	ncbi_27674264	XM_016738845.1	184
C_peak_594	NW_015971183.1	54659	55150	492	54792	.	2.99885	Promoter (<=1kb)	52882	54647	1766	-	ncbi_27674266	XM_016738847.1	52882	54647	1766	-	ncbi_27674266	XM_016738847.1	-145
C_peak_595	NW_015971183.1	56685	57213	529	56868	.	5.5608	Promoter (<=1kb)	55304	56659	1356	-	ncbi_27674267	XM_016738848.1	55304	56659	1356	-	ncbi_27674267	XM_016738848.1	-209
C_peak_596	NW_015971183.1	64739	65307	569	65106	.	4.41218	Promoter (<=1kb)	65269	67230	1962	+	ncbi_27674273	XM_016738854.1	65269	67230	1962	+	ncbi_27674273	XM_016738854.1	-163
C_peak_597	NW_015971183.1	66911	68397	1487	67527	.	6.41791	Promoter (<=1kb)	68048	69571	1524	+	ncbi_27674274	XM_016738855.1	68048	69571	1524	+	ncbi_27674274	XM_016738855.1	-521
C_peak_598	NW_015971183.1	74052	74425	374	74261	.	4.48636	Promoter (<=1kb)	74548	75966	1419	+	ncbi_27674277	XM_016738858.1	74548	75966	1419	+	ncbi_27674277	XM_016738858.1	-287
C_peak_599	NW_015971183.1	86100	86347	248	86222	.	2.90771	Promoter (<=1kb)	86299	87387	1089	+	ncbi_27674281	XM_016738862.1	86299	87387	1089	+	ncbi_27674281	XM_016738862.1	-77
C_peak_600	NW_015971183.1	94125	94412	288	94288	.	2.51431	Promoter (<=1kb)	90837	93773	2937	-	ncbi_27674283	XM_016738864.1	90837	93773	2937	-	ncbi_27674283	XM_016738864.1	-515
C_peak_601	NW_015971183.1	96913	98127	1215	97399	.	5.63394	Promoter (<=1kb)	96187	97012	826	-	ncbi_27674285	XM_016738866.1	96187	97012	826	-	ncbi_27674285	XM_016738866.1	-387
C_peak_602	NW_015971183.1	99460	99885	426	99692	.	4.31278	Downstream (<1kb)	100209	101163	955	-	ncbi_27674287	XM_016738868.1	100209	101163	955	-	ncbi_27674287	XM_016738868.1	1471
C_peak_603	NW_015971183.1	114737	115235	499	115035	.	4.60443	Downstream (1-2kb)	116149	116865	717	-	ncbi_27674293	XM_016738874.1	116149	116865	717	-	ncbi_27674293	XM_016738874.1	1830
C_peak_604	NW_015971183.1	120715	121355	641	120948	.	5.60215	Promoter (<=1kb)	121679	123160	1482	+	ncbi_27674296	XM_016738877.1	121679	123160	1482	+	ncbi_27674296	XM_016738877.1	-731
C_peak_605	NW_015971183.1	123315	123564	250	123434	.	2.86127	Promoter (1-2kb)	124478	125257	780	+	ncbi_27674297	XM_016738878.1	124478	125257	780	+	ncbi_27674297	XM_016738878.1	-1044
C_peak_606	NW_015971183.1	134769	135389	621	135251	.	4.34396	Promoter (<=1kb)	135635	137269	1635	+	ncbi_27674302	XM_016738883.1	135635	137269	1635	+	ncbi_27674302	XM_016738883.1	-384
C_peak_607	NW_015971183.1	149445	150009	565	149658	.	2.89581	Promoter (<=1kb)	149807	150206	400	+	ncbi_27674306	XM_016738887.1	149807	150206	400	+	ncbi_27674306	XM_016738887.1	-149
C_peak_608	NW_015971183.1	154110	155363	1254	154566	.	5.1028	Promoter (<=1kb)	153384	154077	694	-	ncbi_27674309	XM_016738890.1	153384	154077	694	-	ncbi_27674309	XM_016738890.1	-489
C_peak_609	NW_015971183.1	157076	157434	359	157244	.	4.19088	Promoter (<=1kb)	156015	157093	1079	-	ncbi_27674311	XM_016738892.1	156015	157093	1079	-	ncbi_27674311	XM_016738892.1	-151
C_peak_610	NW_015971183.1	163505	164091	587	163915	.	5.3359	Promoter (<=1kb)	164049	166651	2603	+	ncbi_27674314	XM_016738895.1	164049	166651	2603	+	ncbi_27674314	XM_016738895.1	-134
C_peak_611	NW_015971183.1	170968	173270	2303	172303	.	6.61128	Promoter (1-2kb)	169141	170955	1815	-	ncbi_27674316	XM_016738897.1	169141	170955	1815	-	ncbi_27674316	XM_016738897.1	-1348
C_peak_612	NW_015971183.1	179674	180322	649	179878	.	4.97897	Promoter (<=1kb)	177065	179763	2699	-	ncbi_27674318	XM_016738899.1	177065	179763	2699	-	ncbi_27674318	XM_016738899.1	-115
C_peak_613	NW_015971183.1	184604	184939	336	184802	.	3.02838	Promoter (<=1kb)	183848	184540	693	-	ncbi_27674320	XM_016738901.1	183848	184540	693	-	ncbi_27674320	XM_016738901.1	-262
C_peak_614	NW_015971183.1	196444	196793	350	196697	.	4.40611	Intron (XM_016738903.1/ncbi_27674322, intron 4 of 7)	192024	197753	5730	-	ncbi_27674322	XM_016738903.1	192024	197753	5730	-	ncbi_27674322	XM_016738903.1	1056
C_peak_615	NW_015971183.1	198391	198760	370	198575	.	4.72555	Promoter (<=1kb)	192024	197753	5730	-	ncbi_27674322	XM_016738903.1	192024	197753	5730	-	ncbi_27674322	XM_016738903.1	-822
C_peak_616	NW_015971183.1	203192	204055	864	203716	.	6.55091	Promoter (1-2kb)	199682	202603	2922	-	ncbi_27674323	XM_016738904.1	199682	202603	2922	-	ncbi_27674323	XM_016738904.1	-1113
C_peak_617	NW_015971183.1	208614	208972	359	208791	.	4.42399	Promoter (<=1kb)	207598	208650	1053	-	ncbi_27674325	XM_016738906.1	207598	208650	1053	-	ncbi_27674325	XM_016738906.1	-141
C_peak_618	NW_015971183.1	231452	231783	332	231647	.	4.85466	Promoter (<=1kb)	231826	232271	446	+	ncbi_27674335	XM_016738916.1	231826	232271	446	+	ncbi_27674335	XM_016738916.1	-179
C_peak_619	NW_015971183.1	244217	244741	525	244419	.	4.15912	Downstream (<1kb)	243475	243949	475	+	ncbi_27674341	XM_016738922.1	243475	243949	475	+	ncbi_27674341	XM_016738922.1	944
C_peak_620	NW_015971183.1	246380	248443	2064	247324	.	8.39638	Exon (XM_016738924.1/ncbi_27674343, exon 4 of 4)	247246	248628	1383	-	ncbi_27674343	XM_016738924.1	247246	248628	1383	-	ncbi_27674343	XM_016738924.1	1304
C_peak_621	NW_015971183.1	260377	260732	356	260584	.	4.23878	Promoter (<=1kb)	252507	259610	7104	-	ncbi_27674346	XM_016738927.1	252507	259610	7104	-	ncbi_27674346	XM_016738927.1	-974
C_peak_622	NW_015971183.1	260844	262082	1239	261111	.	4.67839	Promoter (<=1kb)	261983	263223	1241	+	ncbi_27674347	XM_016738928.1	261983	263223	1241	+	ncbi_27674347	XM_016738928.1	-872
C_peak_623	NW_015971183.1	276428	277391	964	276999	.	4.36135	Promoter (<=1kb)	274325	276521	2197	-	ncbi_27674354	XM_016738935.1	274325	276521	2197	-	ncbi_27674354	XM_016738935.1	-478
C_peak_624	NW_015971183.1	284169	284799	631	284599	.	4.38483	Promoter (<=1kb)	277654	283780	6127	-	ncbi_27674355	XM_016738936.1	277654	283780	6127	-	ncbi_27674355	XM_016738936.1	-819
C_peak_625	NW_015971183.1	285001	286469	1469	286018	.	5.24081	Promoter (<=1kb)	286477	289709	3233	+	ncbi_27674356	XM_016738937.1	286477	289709	3233	+	ncbi_27674356	XM_016738937.1	-459
C_peak_626	NW_015971183.1	287161	287652	492	287465	.	2.59382	Intron (XM_016738937.1/ncbi_27674356, intron 2 of 2)	286477	289709	3233	+	ncbi_27674356	XM_016738937.1	286477	289709	3233	+	ncbi_27674356	XM_016738937.1	988
C_peak_627	NW_015971183.1	292735	293565	831	293112	.	4.86193	Promoter (<=1kb)	293851	295452	1602	+	ncbi_27674358	XM_016738939.1	293851	295452	1602	+	ncbi_27674358	XM_016738939.1	-739
C_peak_628	NW_015971183.1	300838	301369	532	301133	.	4.16186	Intron (XM_016738942.1/ncbi_27674361, intron 3 of 5)	300016	301510	1495	-	ncbi_27674361	XM_016738942.1	300016	301510	1495	-	ncbi_27674361	XM_016738942.1	377
C_peak_629	NW_015971183.1	303098	304337	1240	303556	.	6.34711	Promoter (<=1kb)	302634	303135	502	-	ncbi_27674362	XM_016738943.1	302634	303135	502	-	ncbi_27674362	XM_016738943.1	-421
C_peak_630	NW_015971183.1	314932	315165	234	315077	.	3.92925	Promoter (<=1kb)	312995	314825	1831	-	ncbi_27674366	XM_016738947.1	312995	314825	1831	-	ncbi_27674366	XM_016738947.1	-252
C_peak_631	NW_015971183.1	315269	315823	555	315439	.	5.24232	Promoter (<=1kb)	315574	316563	990	+	ncbi_27674367	XM_016738948.1	315574	316563	990	+	ncbi_27674367	XM_016738948.1	-135
C_peak_632	NW_015971183.1	326670	327535	866	327306	.	5.49558	Promoter (<=1kb)	325224	326578	1355	-	ncbi_27674372	XM_016738953.1	325224	326578	1355	-	ncbi_27674372	XM_016738953.1	-728
C_peak_633	NW_015971183.1	331879	332631	753	332332	.	4.91541	Promoter (<=1kb)	332532	333306	775	+	ncbi_27674375	XM_016738956.1	332532	333306	775	+	ncbi_27674375	XM_016738956.1	-200
C_peak_634	NW_015971183.1	334178	334977	800	334655	.	6.00715	Promoter (<=1kb)	333798	334430	633	-	ncbi_27674376	XM_016738957.1	333798	334430	633	-	ncbi_27674376	XM_016738957.1	-225
C_peak_635	NW_015971183.1	345281	347443	2163	346546	.	7.69868	Promoter (1-2kb)	347577	349073	1497	+	ncbi_27674382	XM_016738963.1	347577	349073	1497	+	ncbi_27674382	XM_016738963.1	-1031
C_peak_636	NW_015971183.1	353127	353497	371	353308	.	4.54465	Promoter (<=1kb)	353454	354051	598	+	ncbi_27674384	XM_016738965.1	353454	354051	598	+	ncbi_27674384	XM_016738965.1	-146
C_peak_637	NW_015971183.1	355240	355674	435	355540	.	4.39449	Promoter (<=1kb)	354349	355485	1137	-	ncbi_27674385	XM_016738966.1	354349	355485	1137	-	ncbi_27674385	XM_016738966.1	-55
C_peak_638	NW_015971183.1	358558	358926	369	358744	.	4.8092	Promoter (<=1kb)	358858	362199	3342	+	ncbi_27674388	XM_016738969.1	358858	362199	3342	+	ncbi_27674388	XM_016738969.1	-114
C_peak_639	NW_015971183.1	372293	373334	1042	373012	.	4.96228	Promoter (<=1kb)	368864	372241	3378	-	ncbi_27674391	XM_016738972.1	368864	372241	3378	-	ncbi_27674391	XM_016738972.1	-771
C_peak_640	NW_015971183.1	373962	374252	291	374102	.	2.91929	Promoter (<=1kb)	374214	376830	2617	+	ncbi_27674393	XM_016738974.1	374214	376830	2617	+	ncbi_27674393	XM_016738974.1	-112
C_peak_641	NW_015971183.1	385434	385900	467	385585	.	4.51131	Intron (XM_016738976.1/ncbi_27674395, intron 3 of 7)	381782	387500	5719	-	ncbi_27674395	XM_016738976.1	381782	387500	5719	-	ncbi_27674395	XM_016738976.1	1915
C_peak_642	NW_015971183.1	393897	394417	521	394227	.	3.20032	Promoter (<=1kb)	394592	396020	1429	+	ncbi_27674398	XM_016738979.1	394592	396020	1429	+	ncbi_27674398	XM_016738979.1	-365
C_peak_643	NW_015971183.1	397277	397884	608	397738	.	4.58288	Promoter (<=1kb)	396572	397372	801	-	ncbi_27674399	XM_016738980.1	396572	397372	801	-	ncbi_27674399	XM_016738980.1	-366
C_peak_644	NW_015971183.1	408163	409192	1030	408659	.	5.41562	Promoter (<=1kb)	409072	411542	2471	+	ncbi_27674404	XM_016738985.1	409072	411542	2471	+	ncbi_27674404	XM_016738985.1	-413
C_peak_645	NW_015971183.1	413024	414158	1135	413465	.	4.78988	Promoter (<=1kb)	412068	413012	945	-	ncbi_27674405	XM_016738986.1	412068	413012	945	-	ncbi_27674405	XM_016738986.1	-453
C_peak_646	NW_015971183.1	416604	416901	298	416738	.	4.73279	Promoter (<=1kb)	416929	418165	1237	+	ncbi_27674408	XM_016738989.1	416929	418165	1237	+	ncbi_27674408	XM_016738989.1	-191
C_peak_647	NW_015971183.1	418402	420223	1822	419432	.	7.53634	Promoter (1-2kb)	420954	422520	1567	+	ncbi_27674409	XM_016738990.1	420954	422520	1567	+	ncbi_27674409	XM_016738990.1	-1522
C_peak_648	NW_015971183.1	430485	430885	401	430708	.	5.23021	Promoter (<=1kb)	429438	430524	1087	-	ncbi_27674412	XM_016738993.1	429438	430524	1087	-	ncbi_27674412	XM_016738993.1	-184
C_peak_649	NW_015971183.1	438878	439112	235	439007	.	4.50813	Promoter (<=1kb)	438052	438899	848	-	ncbi_27674416	XM_016738997.1	438052	438899	848	-	ncbi_27674416	XM_016738997.1	-108
C_peak_650	NW_015971183.1	439230	439706	477	439318	.	4.72313	Promoter (<=1kb)	438052	438899	848	-	ncbi_27674416	XM_016738997.1	438052	438899	848	-	ncbi_27674416	XM_016738997.1	-419
C_peak_651	NW_015971183.1	448864	451042	2179	449920	.	7.87362	Promoter (<=1kb)	450138	450326	189	+	ncbi_27674422	XM_016739003.1	450138	450326	189	+	ncbi_27674422	XM_016739003.1	-218
C_peak_652	NW_015971185.1	5025	5347	323	5223	.	4.19185	Promoter (<=1kb)	3948	5002	1055	-	ncbi_27681305	XM_016745885.1	3948	5002	1055	-	ncbi_27681305	XM_016745885.1	-221
C_peak_653	NW_015971185.1	7064	7520	457	7276	.	5.19275	Promoter (<=1kb)	5925	7160	1236	-	ncbi_27681306	XM_016745886.1	5925	7160	1236	-	ncbi_27681306	XM_016745886.1	-116
C_peak_654	NW_015971185.1	14885	15591	707	15260	.	4.57587	Promoter (<=1kb)	14251	15151	901	-	ncbi_27681309	XM_016745889.1	14251	15151	901	-	ncbi_27681309	XM_016745889.1	-109
C_peak_655	NW_015971185.1	15679	16236	558	15900	.	2.54542	Exon (XM_016745890.1/ncbi_27681310, exon 1 of 1)	15539	15994	456	-	ncbi_27681310	XM_016745890.1	15539	15994	456	-	ncbi_27681310	XM_016745890.1	94
C_peak_656	NW_015971188.1	8333	9381	1049	8806	.	5.97755	Promoter (1-2kb)	10063	11336	1274	+	ncbi_27681180	XM_016745760.1	10063	11336	1274	+	ncbi_27681180	XM_016745760.1	-1257
C_peak_657	NW_015971188.1	13526	14238	713	13714	.	5.54346	Promoter (<=1kb)	11742	13529	1788	-	ncbi_27681181	XM_016745761.1	11742	13529	1788	-	ncbi_27681181	XM_016745761.1	-185
C_peak_658	NW_015971188.1	17898	19778	1881	19170	.	8.29909	Promoter (<=1kb)	20079	22041	1963	+	ncbi_27681183	XM_016745763.1	20079	22041	1963	+	ncbi_27681183	XM_016745763.1	-909
C_peak_659	NW_015971188.1	25942	27256	1315	26542	.	9.05924	Promoter (<=1kb)	25081	25759	679	-	ncbi_27681185	XM_016745765.1	25081	25759	679	-	ncbi_27681185	XM_016745765.1	-783
C_peak_660	NW_015971188.1	32352	33338	987	32900	.	4.03719	Downstream (<1kb)	31949	32857	909	+	ncbi_27681189	XM_016745769.1	31949	32857	909	+	ncbi_27681189	XM_016745769.1	951
C_peak_661	NW_015971188.1	36837	37173	337	36993	.	4.61408	Promoter (<=1kb)	37160	39340	2181	+	ncbi_27681192	XM_016745772.1	37160	39340	2181	+	ncbi_27681192	XM_016745772.1	-167
C_peak_662	NW_015971188.1	40469	40793	325	40667	.	2.78338	Promoter (<=1kb)	40761	43482	2722	+	ncbi_27681194	XM_016745774.1	40761	43482	2722	+	ncbi_27681194	XM_016745774.1	-94
C_peak_663	NW_015971188.1	51611	51909	299	51730	.	4.55868	Promoter (<=1kb)	52270	53248	979	+	ncbi_27681199	XM_016745779.1	52270	53248	979	+	ncbi_27681199	XM_016745779.1	-540
C_peak_664	NW_015971188.1	67272	67758	487	67616	.	3.0274	Distal Intergenic	-	-	-	-	-	-	72478	74151	1674	+	ncbi_27681201	XM_016745781.1	-4862
C_peak_665	NW_015971188.1	78703	79405	703	78924	.	4.04394	Promoter (<=1kb)	76865	78555	1691	-	ncbi_27681203	XM_016745783.1	76865	78555	1691	-	ncbi_27681203	XM_016745783.1	-369
C_peak_666	NW_015971188.1	83547	84312	766	83883	.	4.51129	Promoter (1-2kb)	84940	85128	189	+	ncbi_27681206	XM_016745786.1	84940	85128	189	+	ncbi_27681206	XM_016745786.1	-1057
C_peak_667	NW_015971188.1	87056	87995	940	87472	.	6.09773	Promoter (<=1kb)	85264	86932	1669	-	ncbi_27681207	XM_016745787.1	85264	86932	1669	-	ncbi_27681207	XM_016745787.1	-540
C_peak_668	NW_015971188.1	92692	92974	283	92856	.	2.87385	Promoter (<=1kb)	88710	92691	3982	-	ncbi_27681208	XM_016745788.1	88710	92691	3982	-	ncbi_27681208	XM_016745788.1	-165
C_peak_669	NW_015971188.1	95570	95959	390	95713	.	4.48444	Promoter (<=1kb)	95828	96571	744	+	ncbi_27681210	XM_016745790.1	95828	96571	744	+	ncbi_27681210	XM_016745790.1	-115
C_peak_670	NW_015971188.1	97245	98616	1372	98004	.	5.60526	Promoter (<=1kb)	96814	97484	671	-	ncbi_27681211	XM_016745791.1	96814	97484	671	-	ncbi_27681211	XM_016745791.1	-520
C_peak_671	NW_015971188.1	109586	111475	1890	110353	.	5.87602	Promoter (<=1kb)	105157	109800	4644	-	ncbi_27681214	XM_016745794.1	105157	109800	4644	-	ncbi_27681214	XM_016745794.1	-553
C_peak_672	NW_015971188.1	118797	119526	730	119134	.	5.27785	Promoter (<=1kb)	118980	119129	150	-	ncbi_27681219	XM_016745799.1	118980	119129	150	-	ncbi_27681219	XM_016745799.1	-5
C_peak_673	NW_015971188.1	119654	120479	826	120048	.	4.60197	Promoter (<=1kb)	120550	123459	2910	+	ncbi_27681220	XM_016745800.1	120550	123459	2910	+	ncbi_27681220	XM_016745800.1	-502
C_peak_674	NW_015971188.1	130288	132163	1876	131484	.	7.22241	Promoter (<=1kb)	131948	133938	1991	+	ncbi_27681223	XM_016745803.1	131948	133938	1991	+	ncbi_27681223	XM_016745803.1	-464
C_peak_675	NW_015971188.1	172627	173097	471	172898	.	4.02864	Promoter (<=1kb)	169508	172115	2608	-	ncbi_27681238	XM_016745818.1	169508	172115	2608	-	ncbi_27681238	XM_016745818.1	-783
C_peak_676	NW_015971188.1	184106	184594	489	184268	.	4.74927	Promoter (<=1kb)	184687	185858	1172	+	ncbi_27681243	XM_016745823.1	184687	185858	1172	+	ncbi_27681243	XM_016745823.1	-419
C_peak_677	NW_015971188.1	189527	189762	236	189657	.	2.73213	Promoter (<=1kb)	188212	189588	1377	-	ncbi_27681245	XM_016745825.1	188212	189588	1377	-	ncbi_27681245	XM_016745825.1	-69
C_peak_678	NW_015971188.1	192367	192815	449	192514	.	4.35821	Promoter (<=1kb)	190714	192386	1673	-	ncbi_27681247	XM_016745827.1	190714	192386	1673	-	ncbi_27681247	XM_016745827.1	-128
C_peak_679	NW_015971188.1	212201	213580	1380	212766	.	5.73127	Promoter (<=1kb)	211314	212154	841	-	ncbi_27681254	XM_016745834.1	211314	212154	841	-	ncbi_27681254	XM_016745834.1	-612
C_peak_680	NW_015971188.1	215715	216073	359	215893	.	4.77541	Promoter (<=1kb)	214986	215774	789	-	ncbi_27681256	XM_016745836.1	214986	215774	789	-	ncbi_27681256	XM_016745836.1	-119
C_peak_681	NW_015971188.1	219994	220471	478	220328	.	4.92117	Promoter (<=1kb)	218955	219798	844	-	ncbi_27681259	XM_016745839.1	218955	219798	844	-	ncbi_27681259	XM_016745839.1	-530
C_peak_682	NW_015971188.1	227388	228665	1278	227980	.	5.19975	Promoter (<=1kb)	225655	227544	1890	-	ncbi_27681262	XM_016745842.1	225655	227544	1890	-	ncbi_27681262	XM_016745842.1	-436
C_peak_683	NW_015971188.1	234197	234744	548	234598	.	4.55387	Downstream (<1kb)	235134	236171	1038	-	ncbi_27681265	XM_016745845.1	235134	236171	1038	-	ncbi_27681265	XM_016745845.1	1573
C_peak_684	NW_015971188.1	243170	243498	329	243322	.	4.36766	Promoter (1-2kb)	239938	241984	2047	-	ncbi_27681267	XM_016745847.1	239938	241984	2047	-	ncbi_27681267	XM_016745847.1	-1338
C_peak_685	NW_015971188.1	247532	248787	1256	248084	.	5.56586	Promoter (<=1kb)	244177	247287	3111	-	ncbi_27681268	XM_016745848.1	244177	247287	3111	-	ncbi_27681268	XM_016745848.1	-797
C_peak_686	NW_015971188.1	253076	254097	1022	253624	.	5.24339	Promoter (<=1kb)	251897	253378	1482	-	ncbi_27681270	XM_016745850.1	251897	253378	1482	-	ncbi_27681270	XM_016745850.1	-246
C_peak_687	NW_015971188.1	259228	259686	459	259392	.	5.56199	Promoter (<=1kb)	259669	262199	2531	+	ncbi_27681273	XM_016745853.1	259669	262199	2531	+	ncbi_27681273	XM_016745853.1	-277
C_peak_688	NW_015971188.1	264440	264951	512	264604	.	3.09342	Promoter (1-2kb)	262594	263019	426	-	ncbi_27681274	XM_016745854.1	262594	263019	426	-	ncbi_27681274	XM_016745854.1	-1585
C_peak_689	NW_015971188.1	268677	268949	273	268818	.	2.70601	Promoter (<=1kb)	266143	267920	1778	-	ncbi_27681275	XM_016745855.1	266143	267920	1778	-	ncbi_27681275	XM_016745855.1	-898
C_peak_690	NW_015971188.1	269538	270552	1015	270222	.	4.70814	Promoter (<=1kb)	270439	270765	327	+	ncbi_27681276	XM_016745856.1	270439	270765	327	+	ncbi_27681276	XM_016745856.1	-217
C_peak_691	NW_015971188.1	275876	276202	327	275981	.	2.58946	Exon (XM_016745858.1/ncbi_27681278, exon 2 of 3)	275724	276137	414	-	ncbi_27681278	XM_016745858.1	275724	276137	414	-	ncbi_27681278	XM_016745858.1	156
C_peak_692	NW_015971188.1	276280	277448	1169	277109	.	7.20216	Promoter (<=1kb)	277576	278394	819	+	ncbi_27681279	XM_016745859.1	277576	278394	819	+	ncbi_27681279	XM_016745859.1	-467
C_peak_693	NW_015971188.1	278685	279348	664	278900	.	4.48237	Promoter (<=1kb)	279063	280337	1275	+	ncbi_27681280	XM_016745860.1	279063	280337	1275	+	ncbi_27681280	XM_016745860.1	-163
C_peak_694	NW_015971188.1	282353	282883	531	282709	.	4.29075	Promoter (<=1kb)	280670	282459	1790	-	ncbi_27681281	XM_016745861.1	280670	282459	1790	-	ncbi_27681281	XM_016745861.1	-250
C_peak_695	NW_015971188.1	285145	285428	284	285272	.	2.70358	Promoter (<=1kb)	285364	286882	1519	+	ncbi_27681282	XM_016745862.1	285364	286882	1519	+	ncbi_27681282	XM_016745862.1	-92
C_peak_696	NW_015971188.1	291889	292890	1002	292258	.	5.3709	Promoter (<=1kb)	289772	292018	2247	-	ncbi_27681285	XM_016745865.1	289772	292018	2247	-	ncbi_27681285	XM_016745865.1	-240
C_peak_697	NW_015971188.1	297308	297581	274	297445	.	2.79209	Promoter (<=1kb)	297499	300357	2859	+	ncbi_27681288	XM_016745868.1	297499	300357	2859	+	ncbi_27681288	XM_016745868.1	-54
C_peak_698	NW_015971188.1	310127	310837	711	310691	.	5.362	Promoter (1-2kb)	300773	309541	8769	-	ncbi_27681289	XM_016745869.1	300773	309541	8769	-	ncbi_27681289	XM_016745869.1	-1150
C_peak_699	NW_015971188.1	315999	317223	1225	316403	.	5.09286	Promoter (1-2kb)	317665	318645	981	+	ncbi_27681292	XM_016745872.1	317665	318645	981	+	ncbi_27681292	XM_016745872.1	-1262
C_peak_700	NW_015971188.1	319857	320309	453	320084	.	4.99083	Downstream (2-3kb)	317665	318645	981	+	ncbi_27681292	XM_016745872.1	317665	318645	981	+	ncbi_27681292	XM_016745872.1	2419
C_peak_701	NW_015971188.1	322498	322885	388	322691	.	4.64574	Downstream (<1kb)	323044	324430	1387	-	ncbi_27681293	XM_016745873.1	323044	324430	1387	-	ncbi_27681293	XM_016745873.1	1739
C_peak_702	NW_015971188.1	326811	327192	382	327003	.	3.9198	Promoter (<=1kb)	327258	328042	785	+	ncbi_27681295	XM_016745875.1	327258	328042	785	+	ncbi_27681295	XM_016745875.1	-255
C_peak_703	NW_015971188.1	333299	334349	1051	333891	.	5.49018	Promoter (<=1kb)	334714	334946	233	+	ncbi_27681298	XM_016745878.1	334714	334946	233	+	ncbi_27681298	XM_016745878.1	-823
C_peak_704	NW_015971188.1	336080	336466	387	336244	.	2.95774	Promoter (<=1kb)	336433	336874	442	+	ncbi_27681299	XM_016745879.1	336433	336874	442	+	ncbi_27681299	XM_016745879.1	-189
C_peak_705	NW_015971201.1	5122	5846	725	5410	.	4.71954	Promoter (<=1kb)	2478	5228	2751	-	ncbi_27680839	XM_016745419.1	2478	5228	2751	-	ncbi_27680839	XM_016745419.1	-182
C_peak_706	NW_015971201.1	5954	6327	374	6110	.	2.73379	Promoter (<=1kb)	2478	5228	2751	-	ncbi_27680839	XM_016745419.1	2478	5228	2751	-	ncbi_27680839	XM_016745419.1	-882
C_peak_707	NW_015971201.1	13234	13683	450	13341	.	4.4315	Promoter (1-2kb)	15131	16513	1383	+	ncbi_27680842	XM_016745422.1	15131	16513	1383	+	ncbi_27680842	XM_016745422.1	-1790
C_peak_708	NW_015971201.1	13793	14971	1179	14448	.	6.32116	Promoter (<=1kb)	15131	16513	1383	+	ncbi_27680842	XM_016745422.1	15131	16513	1383	+	ncbi_27680842	XM_016745422.1	-683
C_peak_709	NW_015971201.1	46378	47228	851	47035	.	5.20844	Promoter (<=1kb)	45448	46667	1220	-	ncbi_27680856	XM_016745436.1	45448	46667	1220	-	ncbi_27680856	XM_016745436.1	-368
C_peak_710	NW_015971201.1	49531	50706	1176	50423	.	5.20362	Promoter (<=1kb)	50895	52712	1818	+	ncbi_27680858	XM_016745438.1	50895	52712	1818	+	ncbi_27680858	XM_016745438.1	-472
C_peak_711	NW_015971201.1	55744	55984	241	55915	.	2.7135	Promoter (<=1kb)	56837	58552	1716	+	ncbi_27680860	XM_016745440.1	56837	58552	1716	+	ncbi_27680860	XM_016745440.1	-922
C_peak_712	NW_015971201.1	63241	63875	635	63721	.	4.60198	Promoter (<=1kb)	62273	63292	1020	-	ncbi_27680862	XM_016745442.1	62273	63292	1020	-	ncbi_27680862	XM_016745442.1	-429
C_peak_713	NW_015971201.1	71504	72542	1039	72144	.	5.49305	Promoter (1-2kb)	73319	74618	1300	+	ncbi_27680867	XM_016745447.1	73319	74618	1300	+	ncbi_27680867	XM_016745447.1	-1175
C_peak_714	NW_015971201.1	75222	75742	521	75437	.	4.53211	Downstream (<1kb)	73319	74618	1300	+	ncbi_27680867	XM_016745447.1	73319	74618	1300	+	ncbi_27680867	XM_016745447.1	2118
C_peak_715	NW_015971203.1	5890	6151	262	6064	.	2.79186	Promoter (<=1kb)	3992	5828	1837	-	ncbi_27680758	XM_016745338.1	3992	5828	1837	-	ncbi_27680758	XM_016745338.1	-236
C_peak_716	NW_015971203.1	13623	14421	799	14116	.	5.26987	Promoter (<=1kb)	14618	16702	2085	+	ncbi_27680762	XM_016745342.1	14618	16702	2085	+	ncbi_27680762	XM_016745342.1	-502
C_peak_717	NW_015971203.1	16954	17186	233	17035	.	2.802	Promoter (<=1kb)	17905	19157	1253	+	ncbi_27680763	XM_016745343.1	17905	19157	1253	+	ncbi_27680763	XM_016745343.1	-870
C_peak_718	NW_015971203.1	17402	17900	499	17726	.	4.61915	Promoter (<=1kb)	17905	19157	1253	+	ncbi_27680763	XM_016745343.1	17905	19157	1253	+	ncbi_27680763	XM_016745343.1	-179
C_peak_719	NW_015971203.1	25297	27582	2286	26388	.	5.13443	Promoter (1-2kb)	27580	28230	651	+	ncbi_27680767	XM_016745347.1	27580	28230	651	+	ncbi_27680767	XM_016745347.1	-1192
C_peak_720	NW_015971203.1	34580	34994	415	34805	.	4.79955	Promoter (<=1kb)	35565	39596	4032	+	ncbi_27680770	XM_016745350.1	35565	39596	4032	+	ncbi_27680770	XM_016745350.1	-760
C_peak_721	NW_015971203.1	43483	44491	1009	43952	.	4.03369	Promoter (1-2kb)	44971	45905	935	+	ncbi_27680772	XM_016745352.1	44971	45905	935	+	ncbi_27680772	XM_016745352.1	-1019
C_peak_722	NW_015971203.1	44686	45051	366	44765	.	2.98265	Promoter (<=1kb)	44971	45905	935	+	ncbi_27680772	XM_016745352.1	44971	45905	935	+	ncbi_27680772	XM_016745352.1	-206
C_peak_723	NW_015971203.1	52589	53788	1200	53477	.	5.46309	Promoter (1-2kb)	48164	52092	3929	-	ncbi_27680774	XM_016745354.1	48164	52092	3929	-	ncbi_27680774	XM_016745354.1	-1385
C_peak_724	NW_015971203.1	56174	56519	346	56329	.	4.40565	Promoter (<=1kb)	53839	55919	2081	-	ncbi_27680775	XM_016745355.1	53839	55919	2081	-	ncbi_27680775	XM_016745355.1	-410
C_peak_725	NW_015971203.1	66435	66710	276	66536	.	4.36427	Downstream (1-2kb)	64805	66331	1527	+	ncbi_27680780	XM_016745360.1	64805	66331	1527	+	ncbi_27680780	XM_016745360.1	1731
C_peak_726	NW_015971203.1	73626	73846	221	73740	.	2.7188	Promoter (<=1kb)	72616	73643	1028	-	ncbi_27680782	XM_016745362.1	72616	73643	1028	-	ncbi_27680782	XM_016745362.1	-97
C_peak_727	NW_015971203.1	79035	79365	331	79220	.	3.90697	Promoter (<=1kb)	77643	78955	1313	-	ncbi_27680785	XM_016745365.1	77643	78955	1313	-	ncbi_27680785	XM_016745365.1	-265
C_peak_728	NW_015971203.1	80950	81317	368	81096	.	4.00781	Promoter (<=1kb)	79901	80955	1055	-	ncbi_27680786	XM_016745366.1	79901	80955	1055	-	ncbi_27680786	XM_016745366.1	-141
C_peak_729	NW_015971203.1	84615	84934	320	84733	.	2.54822	Downstream (1-2kb)	82622	83427	806	+	ncbi_27680787	XM_016745367.1	82622	83427	806	+	ncbi_27680787	XM_016745367.1	2111
C_peak_730	NW_015971203.1	85522	86413	892	85792	.	5.36971	Downstream (<1kb)	86593	87618	1026	-	ncbi_27680788	XM_016745368.1	86593	87618	1026	-	ncbi_27680788	XM_016745368.1	1826
C_peak_731	NW_015971203.1	88183	89807	1625	88920	.	7.93527	Promoter (1-2kb)	86593	87618	1026	-	ncbi_27680788	XM_016745368.1	86593	87618	1026	-	ncbi_27680788	XM_016745368.1	-1302
C_peak_732	NW_015971203.1	93989	94198	210	94079	.	2.86197	Promoter (<=1kb)	91440	93994	2555	-	ncbi_27680789	XM_016745369.1	91440	93994	2555	-	ncbi_27680789	XM_016745369.1	-85
C_peak_733	NW_015971203.1	98463	99816	1354	98722	.	4.8479	Promoter (<=1kb)	94639	98316	3678	-	ncbi_27680790	XM_016745370.1	94639	98316	3678	-	ncbi_27680790	XM_016745370.1	-406
C_peak_734	NW_015971203.1	99918	100167	250	100061	.	3.21577	Intron (XM_016745371.1/ncbi_27680791, intron 1 of 6)	99701	102259	2559	+	ncbi_27680791	XM_016745371.1	99701	102259	2559	+	ncbi_27680791	XM_016745371.1	360
C_peak_735	NW_015971203.1	102248	102511	264	102400	.	2.7425	Promoter (<=1kb)	103182	104693	1512	+	ncbi_27680792	XM_016745372.1	103182	104693	1512	+	ncbi_27680792	XM_016745372.1	-782
C_peak_736	NW_015971203.1	106534	106905	372	106753	.	4.4477	Downstream (<1kb)	107481	109486	2006	-	ncbi_27680793	XM_016745373.1	107481	109486	2006	-	ncbi_27680793	XM_016745373.1	2733
C_peak_737	NW_015971203.1	111130	111757	628	111602	.	4.16104	Promoter (<=1kb)	111756	112568	813	+	ncbi_27680795	XM_016745375.1	111756	112568	813	+	ncbi_27680795	XM_016745375.1	-154
C_peak_738	NW_015971203.1	112431	112929	499	112696	.	2.85788	Downstream (<1kb)	111756	112568	813	+	ncbi_27680795	XM_016745375.1	111756	112568	813	+	ncbi_27680795	XM_016745375.1	940
C_peak_739	NW_015971203.1	115341	115759	419	115435	.	3.04698	Promoter (<=1kb)	112916	115333	2418	-	ncbi_27680796	XM_016745376.1	112916	115333	2418	-	ncbi_27680796	XM_016745376.1	-102
C_peak_740	NW_015971203.1	119352	119768	417	119565	.	3.86128	Exon (XM_016745378.1/ncbi_27680798, exon 2 of 6)	117799	122748	4950	-	ncbi_27680798	XM_016745378.1	117799	122748	4950	-	ncbi_27680798	XM_016745378.1	3183
C_peak_741	NW_015971203.1	122680	123104	425	123005	.	3.06696	Promoter (<=1kb)	123158	123779	622	+	ncbi_27680799	XM_016745379.1	123158	123779	622	+	ncbi_27680799	XM_016745379.1	-153
C_peak_742	NW_015971203.1	126866	127375	510	127059	.	4.92731	Promoter (<=1kb)	124126	126632	2507	-	ncbi_27680800	XM_016745380.1	124126	126632	2507	-	ncbi_27680800	XM_016745380.1	-427
C_peak_743	NW_015971203.1	131016	132723	1708	132047	.	5.35602	Promoter (<=1kb)	132727	134875	2149	+	ncbi_27680803	XM_016745383.1	132727	134875	2149	+	ncbi_27680803	XM_016745383.1	-680
C_peak_744	NW_015971203.1	136303	136674	372	136495	.	4.78069	Promoter (<=1kb)	136637	142884	6248	+	ncbi_27680805	XM_016745385.1	136637	142884	6248	+	ncbi_27680805	XM_016745385.1	-142
C_peak_745	NW_015971203.1	161184	161952	769	161552	.	4.42594	Promoter (<=1kb)	161811	164411	2601	+	ncbi_27680813	XM_016745393.1	161811	164411	2601	+	ncbi_27680813	XM_016745393.1	-259
C_peak_746	NW_015971203.1	162616	162979	364	162820	.	3.16591	Exon (XM_016745393.1/ncbi_27680813, exon 1 of 4)	161811	164411	2601	+	ncbi_27680813	XM_016745393.1	161811	164411	2601	+	ncbi_27680813	XM_016745393.1	1009
C_peak_747	NW_015971203.1	170768	171247	480	171024	.	3.82082	Promoter (<=1kb)	171454	171917	464	+	ncbi_27680817	XM_016745397.1	171454	171917	464	+	ncbi_27680817	XM_016745397.1	-430
C_peak_748	NW_015971203.1	175184	178597	3414	177959	.	6.90488	Exon (XM_016745399.1/ncbi_27680819, exon 2 of 2)	175875	178054	2180	+	ncbi_27680819	XM_016745399.1	175875	178054	2180	+	ncbi_27680819	XM_016745399.1	2084
C_peak_749	NW_015971203.1	189313	189603	291	189409	.	4.01508	Promoter (<=1kb)	186947	189307	2361	-	ncbi_27680821	XM_016745401.1	186947	189307	2361	-	ncbi_27680821	XM_016745401.1	-102
C_peak_750	NW_015971203.1	190174	190561	388	190440	.	4.67039	Intron (XM_016745402.1/ncbi_27680822, intron 3 of 6)	189753	192718	2966	+	ncbi_27680822	XM_016745402.1	189753	192718	2966	+	ncbi_27680822	XM_016745402.1	687
C_peak_751	NW_015971203.1	197485	197881	397	197587	.	4.74079	Promoter (<=1kb)	198019	200476	2458	+	ncbi_27680825	XM_016745405.1	198019	200476	2458	+	ncbi_27680825	XM_016745405.1	-432
C_peak_752	NW_015971203.1	90373	90774	402	90573	.	2.44583	Downstream (<1kb)	91440	93994	2555	-	ncbi_27680789	XM_016745369.1	86593	87618	1026	-	ncbi_27680788	XM_016745368.1	-2955
C_peak_753	NW_015971203.1	117857	118589	733	118180	.	2.59651	Exon (XM_016745378.1/ncbi_27680798, exon 6 of 6)	117799	122748	4950	-	ncbi_27680798	XM_016745378.1	117799	122748	4950	-	ncbi_27680798	XM_016745378.1	4568
C_peak_754	NW_015971204.1	70	505	436	313	.	4.51854	Promoter (<=1kb)	463	3264	2802	+	ncbi_27682875	XM_016747455.1	463	3264	2802	+	ncbi_27682875	XM_016747455.1	-150
C_peak_755	NW_015971204.1	7846	8635	790	7995	.	4.44721	Promoter (<=1kb)	4931	7707	2777	-	ncbi_27682877	XM_016747457.1	4931	7707	2777	-	ncbi_27682877	XM_016747457.1	-288
C_peak_756	NW_015971204.1	18033	18519	487	18186	.	3.22546	Promoter (<=1kb)	18217	19054	838	+	ncbi_27682880	XM_016747460.1	18217	19054	838	+	ncbi_27682880	XM_016747460.1	-31
C_peak_757	NW_015971204.1	25146	25829	684	25333	.	5.8483	Promoter (<=1kb)	19221	25149	5929	-	ncbi_27682881	XM_016747461.1	19221	25149	5929	-	ncbi_27682881	XM_016747461.1	-184
C_peak_758	NW_015971204.1	42589	43090	502	42823	.	5.04136	Promoter (<=1kb)	42952	43224	273	+	ncbi_27682889	XM_016747469.1	42952	43224	273	+	ncbi_27682889	XM_016747469.1	-129
C_peak_759	NW_015971204.1	46414	46685	272	46539	.	3.0613	Exon (XM_016747470.1/ncbi_27682890, exon 1 of 5)	43428	46545	3118	-	ncbi_27682890	XM_016747470.1	43428	46545	3118	-	ncbi_27682890	XM_016747470.1	6
C_peak_760	NW_015971204.1	48866	49778	913	49188	.	5.17328	Promoter (<=1kb)	46961	48829	1869	-	ncbi_27682891	XM_016747471.1	46961	48829	1869	-	ncbi_27682891	XM_016747471.1	-359
C_peak_761	NW_015971204.1	62494	62752	259	62650	.	2.78966	Promoter (<=1kb)	62740	63818	1079	+	ncbi_27682899	XM_016747479.1	62740	63818	1079	+	ncbi_27682899	XM_016747479.1	-90
C_peak_762	NW_015971204.1	73422	76695	3274	74738	.	6.34836	Promoter (<=1kb)	75216	76639	1424	+	ncbi_27682906	XM_016747486.1	75216	76639	1424	+	ncbi_27682906	XM_016747486.1	-478
C_peak_763	NW_015971204.1	84459	84898	440	84609	.	4.05403	Promoter (<=1kb)	82060	84393	2334	-	ncbi_27682910	XM_016747490.1	82060	84393	2334	-	ncbi_27682910	XM_016747490.1	-216
C_peak_764	NW_015971204.1	88316	88567	252	88438	.	2.8558	Promoter (<=1kb)	88518	88893	376	+	ncbi_27682912	XM_016747492.1	88518	88893	376	+	ncbi_27682912	XM_016747492.1	-80
C_peak_765	NW_015971204.1	89525	90101	577	89810	.	4.61565	Promoter (<=1kb)	88927	89656	730	-	ncbi_27682913	XM_016747493.1	88927	89656	730	-	ncbi_27682913	XM_016747493.1	-154
C_peak_766	NW_015971204.1	91036	91611	576	91330	.	4.37611	Promoter (1-2kb)	88927	89656	730	-	ncbi_27682913	XM_016747493.1	88927	89656	730	-	ncbi_27682913	XM_016747493.1	-1674
C_peak_767	NW_015971204.1	93695	94339	645	93914	.	4.78676	Exon (XM_016747494.1/ncbi_27682914, exon 2 of 2)	93682	94449	768	-	ncbi_27682914	XM_016747494.1	93682	94449	768	-	ncbi_27682914	XM_016747494.1	535
C_peak_768	NW_015971204.1	103543	104099	557	103934	.	5.14559	Promoter (<=1kb)	104073	104985	913	+	ncbi_27682919	XM_016747499.1	104073	104985	913	+	ncbi_27682919	XM_016747499.1	-139
C_peak_769	NW_015971204.1	106504	107263	760	106664	.	4.32694	Promoter (<=1kb)	105189	106570	1382	-	ncbi_27682920	XM_016747500.1	105189	106570	1382	-	ncbi_27682920	XM_016747500.1	-94
C_peak_770	NW_015971204.1	107112	108464	1353	108061	.	4.25129	Promoter (1-2kb)	105189	106570	1382	-	ncbi_27682920	XM_016747500.1	105189	106570	1382	-	ncbi_27682920	XM_016747500.1	-1491
C_peak_771	NW_015971204.1	111507	111751	245	111633	.	2.75086	Promoter (<=1kb)	111863	113198	1336	+	ncbi_27682922	XM_016747502.1	111863	113198	1336	+	ncbi_27682922	XM_016747502.1	-230
C_peak_772	NW_015971204.1	115140	115731	592	115332	.	3.92973	Promoter (<=1kb)	113546	115197	1652	-	ncbi_27682923	XM_016747503.1	113546	115197	1652	-	ncbi_27682923	XM_016747503.1	-135
C_peak_773	NW_015971204.1	120848	121721	874	121094	.	5.35406	Promoter (<=1kb)	116436	120443	4008	-	ncbi_27682925	XM_016747505.1	116436	120443	4008	-	ncbi_27682925	XM_016747505.1	-651
C_peak_774	NW_015971204.1	124496	124842	347	124697	.	5.37436	Downstream (1-2kb)	123341	124262	922	+	ncbi_27682926	XM_016747506.1	123341	124262	922	+	ncbi_27682926	XM_016747506.1	1356
C_peak_775	NW_015971204.1	127106	128021	916	127228	.	4.54153	Promoter (<=1kb)	126287	126993	707	-	ncbi_27682927	XM_016747507.1	126287	126993	707	-	ncbi_27682927	XM_016747507.1	-235
C_peak_776	NW_015971204.1	132508	132940	433	132713	.	2.65497	Promoter (<=1kb)	130876	132393	1518	-	ncbi_27682929	XM_016747509.1	130876	132393	1518	-	ncbi_27682929	XM_016747509.1	-320
C_peak_777	NW_015971204.1	135730	136519	790	136240	.	4.44068	Promoter (1-2kb)	137376	139930	2555	+	ncbi_27682931	XM_016747511.1	137376	139930	2555	+	ncbi_27682931	XM_016747511.1	-1136
C_peak_778	NW_015971204.1	142572	143154	583	142864	.	5.53275	Promoter (<=1kb)	143197	144403	1207	+	ncbi_27682932	XM_016747512.1	143197	144403	1207	+	ncbi_27682932	XM_016747512.1	-333
C_peak_779	NW_015971204.1	147929	149680	1752	149244	.	6.39953	Promoter (1-2kb)	145051	147941	2891	-	ncbi_27682933	XM_016747513.1	145051	147941	2891	-	ncbi_27682933	XM_016747513.1	-1303
C_peak_780	NW_015971204.1	155720	156298	579	156019	.	4.32117	Promoter (<=1kb)	156104	156864	761	+	ncbi_27682936	XM_016747516.1	156104	156864	761	+	ncbi_27682936	XM_016747516.1	-85
C_peak_781	NW_015971204.1	159273	161788	2516	160659	.	6.52537	Promoter (1-2kb)	161989	163647	1659	+	ncbi_27682937	XM_016747517.1	161989	163647	1659	+	ncbi_27682937	XM_016747517.1	-1330
C_peak_782	NW_015971204.1	165189	166132	944	165544	.	4.91408	Promoter (<=1kb)	165780	166983	1204	+	ncbi_27682938	XM_016747518.1	165780	166983	1204	+	ncbi_27682938	XM_016747518.1	-236
C_peak_783	NW_015971204.1	167897	168444	548	168162	.	4.45171	Promoter (<=1kb)	167328	168017	690	-	ncbi_27682939	XM_016747519.1	167328	168017	690	-	ncbi_27682939	XM_016747519.1	-145
C_peak_784	NW_015971204.1	179621	180050	430	179724	.	2.84167	Promoter (<=1kb)	176597	179249	2653	-	ncbi_27682944	XM_016747524.1	176597	179249	2653	-	ncbi_27682944	XM_016747524.1	-475
C_peak_785	NW_015971204.1	183272	183678	407	183400	.	2.89051	Promoter (<=1kb)	183628	187290	3663	+	ncbi_27682947	XM_016747527.1	183628	187290	3663	+	ncbi_27682947	XM_016747527.1	-228
C_peak_786	NW_015971204.1	187562	188657	1096	187988	.	4.55554	Promoter (1-2kb)	189395	189808	414	+	ncbi_27682948	XM_016747528.1	189395	189808	414	+	ncbi_27682948	XM_016747528.1	-1407
C_peak_787	NW_015971204.1	191352	191828	477	191691	.	3.97625	Promoter (1-2kb)	193546	195843	2298	+	ncbi_27682949	XM_016747529.1	193546	195843	2298	+	ncbi_27682949	XM_016747529.1	-1855
C_peak_788	NW_015971204.1	192037	193821	1785	193303	.	6.98115	Promoter (<=1kb)	193546	195843	2298	+	ncbi_27682949	XM_016747529.1	193546	195843	2298	+	ncbi_27682949	XM_016747529.1	-243
C_peak_789	NW_015971204.1	198491	198953	463	198822	.	2.97758	Promoter (<=1kb)	198933	200420	1488	+	ncbi_27682951	XM_016747531.1	198933	200420	1488	+	ncbi_27682951	XM_016747531.1	-111
C_peak_790	NW_015971204.1	202647	202920	274	202774	.	2.79814	Intron (XM_016747533.1/ncbi_27682953, intron 2 of 2)	201657	204783	3127	-	ncbi_27682953	XM_016747533.1	201657	204783	3127	-	ncbi_27682953	XM_016747533.1	2009
C_peak_791	NW_015971204.1	208997	210005	1009	209269	.	2.91807	Promoter (<=1kb)	209916	211129	1214	+	ncbi_27682955	XM_016747535.1	209916	211129	1214	+	ncbi_27682955	XM_016747535.1	-647
C_peak_792	NW_015971204.1	213040	213481	442	213338	.	2.93041	Promoter (<=1kb)	212611	213030	420	-	ncbi_27682957	XM_016747537.1	212611	213030	420	-	ncbi_27682957	XM_016747537.1	-308
C_peak_793	NW_015971204.1	227963	229457	1495	228873	.	5.9437	Promoter (1-2kb)	229938	231518	1581	+	ncbi_27682962	XM_016747542.1	229938	231518	1581	+	ncbi_27682962	XM_016747542.1	-1065
C_peak_794	NW_015971204.1	233270	233632	363	233424	.	4.50018	Promoter (<=1kb)	233661	234975	1315	+	ncbi_27682964	XM_016747544.1	233661	234975	1315	+	ncbi_27682964	XM_016747544.1	-237
C_peak_795	NW_015971204.1	240119	240461	343	240368	.	2.77853	Intron (XM_016747547.1/ncbi_27682967, intron 3 of 6)	238851	241654	2804	-	ncbi_27682967	XM_016747547.1	238851	241654	2804	-	ncbi_27682967	XM_016747547.1	1286
C_peak_796	NW_015971204.1	243363	243670	308	243505	.	2.75955	Promoter (1-2kb)	238851	241654	2804	-	ncbi_27682967	XM_016747547.1	238851	241654	2804	-	ncbi_27682967	XM_016747547.1	-1851
C_peak_797	NW_015971204.1	245534	248049	2516	247233	.	8.52257	Exon (XM_016747548.1/ncbi_27682968, exon 1 of 10)	243903	247260	3358	-	ncbi_27682968	XM_016747548.1	243903	247260	3358	-	ncbi_27682968	XM_016747548.1	27
C_peak_798	NW_015971204.1	601	882	282	733	.	2.72912	Exon (XM_016747455.1/ncbi_27682875, exon 1 of 2)	463	3264	2802	+	ncbi_27682875	XM_016747455.1	463	3264	2802	+	ncbi_27682875	XM_016747455.1	270
C_peak_799	NW_015971205.1	4760	5143	384	4968	.	5.07208	Promoter (<=1kb)	5248	6651	1404	+	ncbi_27682846	XM_016747426.1	5248	6651	1404	+	ncbi_27682846	XM_016747426.1	-280
C_peak_800	NW_015971205.1	7084	7372	289	7236	.	2.51301	Distal Intergenic	-	-	-	-	-	-	5248	6651	1404	+	ncbi_27682846	XM_016747426.1	1988
C_peak_801	NW_015971205.1	12493	12938	446	12760	.	4.62664	Promoter (<=1kb)	13020	14093	1074	+	ncbi_27682847	XM_016747427.1	13020	14093	1074	+	ncbi_27682847	XM_016747427.1	-260
C_peak_802	NW_015971205.1	14289	14817	529	14639	.	4.75579	Promoter (<=1kb)	14858	16233	1376	+	ncbi_27682848	XM_016747428.1	14858	16233	1376	+	ncbi_27682848	XM_016747428.1	-219
C_peak_803	NW_015971205.1	20747	21238	492	20918	.	4.36332	Promoter (<=1kb)	21481	23146	1666	+	ncbi_27682851	XM_016747431.1	21481	23146	1666	+	ncbi_27682851	XM_016747431.1	-563
C_peak_804	NW_015971205.1	43630	45318	1689	44548	.	8.98366	Distal Intergenic	-	-	-	-	-	-	46614	51208	4595	+	ncbi_27682853	XM_016747433.1	-2066
C_peak_805	NW_015971205.1	59054	59383	330	59185	.	2.76211	Intron (XM_016747435.1/ncbi_27682855, intron 4 of 7)	57559	60690	3132	-	ncbi_27682855	XM_016747435.1	57559	60690	3132	-	ncbi_27682855	XM_016747435.1	1505
C_peak_806	NW_015971205.1	60724	61688	965	61343	.	6.82424	Promoter (<=1kb)	57559	60690	3132	-	ncbi_27682855	XM_016747435.1	57559	60690	3132	-	ncbi_27682855	XM_016747435.1	-653
C_peak_807	NW_015971205.1	67682	68138	457	67880	.	4.85275	Promoter (<=1kb)	66646	67809	1164	-	ncbi_27682858	XM_016747438.1	66646	67809	1164	-	ncbi_27682858	XM_016747438.1	-71
C_peak_808	NW_015971205.1	80314	80994	681	80841	.	4.79759	Intron (XM_016747444.1/ncbi_27682864, intron 1 of 1)	80037	84119	4083	-	ncbi_27682864	XM_016747444.1	80037	84119	4083	-	ncbi_27682864	XM_016747444.1	3278
C_peak_809	NW_015971205.1	86583	87140	558	86815	.	5.19225	Promoter (<=1kb)	87127	88922	1796	+	ncbi_27682866	XM_016747446.1	87127	88922	1796	+	ncbi_27682866	XM_016747446.1	-312
C_peak_810	NW_015971205.1	89066	89816	751	89394	.	4.27383	Downstream (<1kb)	89730	91358	1629	-	ncbi_27682867	XM_016747447.1	89730	91358	1629	-	ncbi_27682867	XM_016747447.1	1964
C_peak_811	NW_015971205.1	97843	98246	404	98118	.	4.87711	Promoter (<=1kb)	98255	98428	174	+	ncbi_27682871	XM_016747451.1	98255	98428	174	+	ncbi_27682871	XM_016747451.1	-137
C_peak_812	NW_015971205.1	100083	100390	308	100264	.	4.47186	Downstream (2-3kb)	98255	98428	174	+	ncbi_27682871	XM_016747451.1	98255	98428	174	+	ncbi_27682871	XM_016747451.1	2009
C_peak_813	NW_015971205.1	107500	107878	379	107772	.	2.6661	Promoter (<=1kb)	103041	107143	4103	-	ncbi_27682872	XM_016747452.1	103041	107143	4103	-	ncbi_27682872	XM_016747452.1	-629
C_peak_814	NW_015971205.1	108065	108640	576	108471	.	4.81792	Promoter (<=1kb)	108585	113651	5067	+	ncbi_27682873	XM_016747453.1	108585	113651	5067	+	ncbi_27682873	XM_016747453.1	-114
C_peak_815	NW_015971205.1	113676	114093	418	113916	.	2.52051	Downstream (<1kb)	113971	115960	1990	-	ncbi_27682874	XM_016747454.1	113971	115960	1990	-	ncbi_27682874	XM_016747454.1	2044
C_peak_816	NW_015971205.1	116016	116556	541	116411	.	4.96808	Promoter (<=1kb)	113971	115960	1990	-	ncbi_27682874	XM_016747454.1	113971	115960	1990	-	ncbi_27682874	XM_016747454.1	-451
C_peak_817	NW_015971213.1	5655	6231	577	5773	.	4.69169	Promoter (1-2kb)	6895	8664	1770	+	ncbi_27679236	XM_016743816.1	6895	8664	1770	+	ncbi_27679236	XM_016743816.1	-1122
C_peak_818	NW_015971213.1	13993	14280	288	14105	.	4.17321	Downstream (1-2kb)	15193	16551	1359	-	ncbi_27679238	XM_016743818.1	15193	16551	1359	-	ncbi_27679238	XM_016743818.1	2446
C_peak_819	NW_015971213.1	16595	17247	653	17015	.	5.25702	Promoter (<=1kb)	15193	16551	1359	-	ncbi_27679238	XM_016743818.1	15193	16551	1359	-	ncbi_27679238	XM_016743818.1	-464
C_peak_820	NW_015971213.1	17914	18414	501	18222	.	5.24738	Downstream (<1kb)	18960	19748	789	-	ncbi_27679239	XM_016743819.1	18960	19748	789	-	ncbi_27679239	XM_016743819.1	1526
C_peak_821	NW_015971213.1	19936	20523	588	20335	.	5.23359	Intron (XM_016743820.1/ncbi_27679240, intron 2 of 2)	19983	21399	1417	+	ncbi_27679240	XM_016743820.1	19983	21399	1417	+	ncbi_27679240	XM_016743820.1	352
C_peak_822	NW_015971213.1	23243	24256	1014	23544	.	5.18622	Distal Intergenic	-	-	-	-	-	-	19983	21399	1417	+	ncbi_27679240	XM_016743820.1	3561
C_peak_823	NW_015971214.1	3025	3329	305	3185	.	3.14588	Promoter (<=1kb)	1164	2958	1795	-	ncbi_27682599	XM_016747179.1	1164	2958	1795	-	ncbi_27682599	XM_016747179.1	-227
C_peak_824	NW_015971214.1	5220	5594	375	5389	.	3.01361	Promoter (<=1kb)	3980	5132	1153	-	ncbi_27682600	XM_016747180.1	3980	5132	1153	-	ncbi_27682600	XM_016747180.1	-257
C_peak_825	NW_015971214.1	16546	17380	835	16962	.	5.16737	Promoter (<=1kb)	17937	19858	1922	+	ncbi_27682603	XM_016747183.1	17937	19858	1922	+	ncbi_27682603	XM_016747183.1	-975
C_peak_826	NW_015971214.1	26262	26711	450	26577	.	5.24084	Promoter (<=1kb)	23894	26433	2540	-	ncbi_27682605	XM_016747185.1	23894	26433	2540	-	ncbi_27682605	XM_016747185.1	-144
C_peak_827	NW_015971214.1	29423	30121	699	29764	.	5.49937	Promoter (<=1kb)	29937	30595	659	+	ncbi_27682607	XM_016747187.1	29937	30595	659	+	ncbi_27682607	XM_016747187.1	-173
C_peak_828	NW_015971214.1	31451	31886	436	31704	.	4.90135	Promoter (<=1kb)	32198	34823	2626	+	ncbi_27682608	XM_016747188.1	32198	34823	2626	+	ncbi_27682608	XM_016747188.1	-494
C_peak_829	NW_015971214.1	43511	43750	240	43615	.	2.93162	Intron (XM_016747192.1/ncbi_27682612, intron 5 of 9)	41435	45584	4150	+	ncbi_27682612	XM_016747192.1	41435	45584	4150	+	ncbi_27682612	XM_016747192.1	2180
C_peak_830	NW_015971214.1	49608	49990	383	49808	.	2.56964	Exon (XM_016747193.1/ncbi_27682613, exon 2 of 2)	49474	50894	1421	-	ncbi_27682613	XM_016747193.1	49474	50894	1421	-	ncbi_27682613	XM_016747193.1	1086
C_peak_831	NW_015971214.1	50859	53389	2531	52536	.	7.94774	Promoter (1-2kb)	49474	50894	1421	-	ncbi_27682613	XM_016747193.1	49474	50894	1421	-	ncbi_27682613	XM_016747193.1	-1642
C_peak_832	NW_015971214.1	53650	54030	381	53795	.	2.71586	Exon (XM_016747194.1/ncbi_27682614, exon 7 of 7)	53732	56088	2357	-	ncbi_27682614	XM_016747194.1	53732	56088	2357	-	ncbi_27682614	XM_016747194.1	2293
C_peak_833	NW_015971214.1	70344	70785	442	70479	.	4.5183	Promoter (<=1kb)	70597	71427	831	+	ncbi_27682622	XM_016747202.1	70597	71427	831	+	ncbi_27682622	XM_016747202.1	-118
C_peak_834	NW_015971214.1	75373	78429	3057	77100	.	6.57964	Promoter (<=1kb)	77249	77940	692	+	ncbi_27682625	XM_016747205.1	77249	77940	692	+	ncbi_27682625	XM_016747205.1	-149
C_peak_835	NW_015971214.1	82042	82346	305	82198	.	4.12799	Promoter (<=1kb)	81444	82091	648	-	ncbi_27682627	XM_016747207.1	81444	82091	648	-	ncbi_27682627	XM_016747207.1	-107
C_peak_836	NW_015971214.1	98531	99666	1136	99189	.	5.35765	Promoter (<=1kb)	97360	98909	1550	-	ncbi_27682633	XM_016747213.1	97360	98909	1550	-	ncbi_27682633	XM_016747213.1	-280
C_peak_837	NW_015971214.1	110551	110842	292	110676	.	2.80102	Promoter (<=1kb)	109006	110397	1392	-	ncbi_27682637	XM_016747217.1	109006	110397	1392	-	ncbi_27682637	XM_016747217.1	-279
C_peak_838	NW_015971214.1	121397	123117	1721	122206	.	5.57095	Intron (XM_016747221.1/ncbi_27682641, intron 3 of 3)	122127	122768	642	-	ncbi_27682641	XM_016747221.1	122127	122768	642	-	ncbi_27682641	XM_016747221.1	562
C_peak_839	NW_015971214.1	125547	125907	361	125638	.	2.79088	Promoter (<=1kb)	125881	131073	5193	+	ncbi_27682643	XM_016747223.1	125881	131073	5193	+	ncbi_27682643	XM_016747223.1	-243
C_peak_840	NW_015971214.1	136683	137449	767	137072	.	4.96954	Downstream (1-2kb)	138708	140099	1392	-	ncbi_27682646	XM_016747226.1	138708	140099	1392	-	ncbi_27682646	XM_016747226.1	3027
C_peak_841	NW_015971214.1	163668	164753	1086	164167	.	5.52718	Promoter (<=1kb)	163303	163950	648	-	ncbi_27682654	XM_016747234.1	163303	163950	648	-	ncbi_27682654	XM_016747234.1	-217
C_peak_842	NW_015971214.1	165241	165893	653	165543	.	5.15042	Promoter (<=1kb)	165798	167456	1659	+	ncbi_27682655	XM_016747235.1	165798	167456	1659	+	ncbi_27682655	XM_016747235.1	-255
C_peak_843	NW_015971214.1	172611	172963	353	172794	.	4.52385	Promoter (<=1kb)	167796	172583	4788	-	ncbi_27682656	XM_016747236.1	167796	172583	4788	-	ncbi_27682656	XM_016747236.1	-211
C_peak_844	NW_015971214.1	175682	176564	883	176078	.	4.87163	Promoter (<=1kb)	173589	175688	2100	-	ncbi_27682657	XM_016747237.1	173589	175688	2100	-	ncbi_27682657	XM_016747237.1	-390
C_peak_845	NW_015971214.1	188276	189405	1130	188646	.	5.36783	Promoter (<=1kb)	185468	188230	2763	-	ncbi_27682660	XM_016747240.1	185468	188230	2763	-	ncbi_27682660	XM_016747240.1	-416
C_peak_846	NW_015971214.1	192035	192484	450	192321	.	3.9926	Promoter (<=1kb)	191245	191973	729	-	ncbi_27682662	XM_016747242.1	191245	191973	729	-	ncbi_27682662	XM_016747242.1	-348
C_peak_847	NW_015971214.1	207503	207992	490	207769	.	5.42512	Promoter (<=1kb)	206590	207547	958	-	ncbi_27682668	XM_016747248.1	206590	207547	958	-	ncbi_27682668	XM_016747248.1	-222
C_peak_848	NW_015971214.1	208332	208893	562	208684	.	2.52414	Promoter (1-2kb)	206590	207547	958	-	ncbi_27682668	XM_016747248.1	206590	207547	958	-	ncbi_27682668	XM_016747248.1	-1137
C_peak_849	NW_015971214.1	209535	209772	238	209664	.	2.92148	Promoter (<=1kb)	209890	211327	1438	+	ncbi_27682669	XM_016747249.1	209890	211327	1438	+	ncbi_27682669	XM_016747249.1	-226
C_peak_850	NW_015971214.1	211948	212319	372	212142	.	4.76218	Promoter (<=1kb)	212405	214033	1629	+	ncbi_27682670	XM_016747250.1	212405	214033	1629	+	ncbi_27682670	XM_016747250.1	-263
C_peak_851	NW_015971214.1	215549	215907	359	215671	.	4.55642	Promoter (<=1kb)	215918	217225	1308	+	ncbi_27682671	XM_016747251.1	215918	217225	1308	+	ncbi_27682671	XM_016747251.1	-247
C_peak_852	NW_015971214.1	216131	216569	439	216245	.	3.95237	Exon (XM_016747251.1/ncbi_27682671, exon 2 of 4)	215918	217225	1308	+	ncbi_27682671	XM_016747251.1	215918	217225	1308	+	ncbi_27682671	XM_016747251.1	327
C_peak_853	NW_015971214.1	217012	217385	374	217235	.	2.64142	Distal Intergenic	-	-	-	-	-	-	215918	217225	1308	+	ncbi_27682671	XM_016747251.1	1317
C_peak_854	NW_015971214.1	231417	233206	1790	232576	.	6.30241	Promoter (1-2kb)	230626	231381	756	-	ncbi_27682674	XM_016747254.1	230626	231381	756	-	ncbi_27682674	XM_016747254.1	-1195
C_peak_855	NW_015971214.1	233280	233600	321	233418	.	4.33271	Downstream (<1kb)	233619	235284	1666	-	ncbi_27682675	XM_016747255.1	233619	235284	1666	-	ncbi_27682675	XM_016747255.1	1866
C_peak_856	NW_015971214.1	237066	239217	2152	237998	.	5.93073	Promoter (1-2kb)	235869	236933	1065	-	ncbi_27682676	XM_016747256.1	235869	236933	1065	-	ncbi_27682676	XM_016747256.1	-1065
C_peak_857	NW_015971214.1	253443	254451	1009	253689	.	5.07448	Promoter (<=1kb)	249934	253413	3480	-	ncbi_27682680	XM_016747260.1	249934	253413	3480	-	ncbi_27682680	XM_016747260.1	-276
C_peak_858	NW_015971214.1	254541	255714	1174	255250	.	5.40313	Promoter (<=1kb)	255913	257412	1500	+	ncbi_27682682	XM_016747262.1	255913	257412	1500	+	ncbi_27682682	XM_016747262.1	-663
C_peak_859	NW_015971214.1	257827	258069	243	257956	.	2.92104	Promoter (<=1kb)	258055	259625	1571	+	ncbi_27682683	XM_016747263.1	258055	259625	1571	+	ncbi_27682683	XM_016747263.1	-99
C_peak_860	NW_015971214.1	260640	261203	564	260822	.	4.09876	Promoter (<=1kb)	260990	262920	1931	+	ncbi_27682685	XM_016747265.1	260990	262920	1931	+	ncbi_27682685	XM_016747265.1	-168
C_peak_861	NW_015971214.1	263027	263642	616	263379	.	2.80685	Promoter (<=1kb)	263640	265907	2268	+	ncbi_27682686	XM_016747266.1	263640	265907	2268	+	ncbi_27682686	XM_016747266.1	-261
C_peak_862	NW_015971214.1	265725	266386	662	266154	.	5.30567	Promoter (<=1kb)	266362	267293	932	+	ncbi_27682687	XM_016747267.1	266362	267293	932	+	ncbi_27682687	XM_016747267.1	-208
C_peak_863	NW_015971214.1	100289	100771	483	100446	.	2.58308	Exon (XM_016747214.1/ncbi_27682634, exon 2 of 2)	99885	101842	1958	-	ncbi_27682634	XM_016747214.1	99885	101842	1958	-	ncbi_27682634	XM_016747214.1	1396
C_peak_864	NW_015971216.1	6911	7401	491	7135	.	5.81348	Promoter (<=1kb)	4584	6523	1940	-	ncbi_27682690	XM_016747270.1	4584	6523	1940	-	ncbi_27682690	XM_016747270.1	-612
C_peak_865	NW_015971216.1	29479	30100	622	29702	.	4.50596	Promoter (1-2kb)	30836	33856	3021	+	ncbi_27682699	XM_016747279.1	30836	33856	3021	+	ncbi_27682699	XM_016747279.1	-1134
C_peak_866	NW_015971216.1	49666	51031	1366	50215	.	5.20942	Promoter (<=1kb)	47427	49431	2005	-	ncbi_27682705	XM_016747285.1	47427	49431	2005	-	ncbi_27682705	XM_016747285.1	-784
C_peak_867	NW_015971216.1	51198	51965	768	51666	.	4.98303	Promoter (<=1kb)	51772	54167	2396	+	ncbi_27682706	XM_016747286.1	51772	54167	2396	+	ncbi_27682706	XM_016747286.1	-106
C_peak_868	NW_015971216.1	56157	56666	510	56419	.	4.86557	Promoter (<=1kb)	56775	59077	2303	+	ncbi_27682707	XM_016747287.1	56775	59077	2303	+	ncbi_27682707	XM_016747287.1	-356
C_peak_869	NW_015971216.1	67303	67646	344	67488	.	4.1604	Promoter (1-2kb)	68499	69268	770	+	ncbi_27682710	XM_016747290.1	68499	69268	770	+	ncbi_27682710	XM_016747290.1	-1011
C_peak_870	NW_015971216.1	73550	73952	403	73773	.	4.26753	Promoter (<=1kb)	72640	73328	689	-	ncbi_27682712	XM_016747292.1	72640	73328	689	-	ncbi_27682712	XM_016747292.1	-445
C_peak_871	NW_015971216.1	78344	78921	578	78643	.	4.33887	Promoter (<=1kb)	78909	80126	1218	+	ncbi_27682715	XM_016747295.1	78909	80126	1218	+	ncbi_27682715	XM_016747295.1	-266
C_peak_872	NW_015971216.1	87809	88039	231	87891	.	3.09629	Downstream (1-2kb)	85921	86723	803	+	ncbi_27682718	XM_016747298.1	85921	86723	803	+	ncbi_27682718	XM_016747298.1	1970
C_peak_873	NW_015971216.1	88128	88538	411	88420	.	2.95676	Downstream (1-2kb)	89538	90657	1120	-	ncbi_27682719	XM_016747299.1	89538	90657	1120	-	ncbi_27682719	XM_016747299.1	2237
C_peak_874	NW_015971216.1	91028	91617	590	91414	.	4.73135	Promoter (<=1kb)	92103	99625	7523	+	ncbi_27682720	XM_016747300.1	92103	99625	7523	+	ncbi_27682720	XM_016747300.1	-689
C_peak_875	NW_015971216.1	99667	100144	478	99810	.	4.18557	Promoter (1-2kb)	101029	102639	1611	+	ncbi_27682721	XM_016747301.1	101029	102639	1611	+	ncbi_27682721	XM_016747301.1	-1219
C_peak_876	NW_015971216.1	103577	104390	814	104064	.	6.67118	Promoter (<=1kb)	104296	105420	1125	+	ncbi_27682722	XM_016747302.1	104296	105420	1125	+	ncbi_27682722	XM_016747302.1	-232
C_peak_877	NW_015971216.1	105672	106761	1090	106130	.	4.78381	Downstream (1-2kb)	104296	105420	1125	+	ncbi_27682722	XM_016747302.1	104296	105420	1125	+	ncbi_27682722	XM_016747302.1	1834
C_peak_878	NW_015971216.1	112002	112438	437	112285	.	4.93158	Promoter (<=1kb)	107396	111311	3916	-	ncbi_27682723	XM_016747303.1	107396	111311	3916	-	ncbi_27682723	XM_016747303.1	-974
C_peak_879	NW_015971216.1	121280	121626	347	121469	.	2.88665	Promoter (<=1kb)	122222	122985	764	+	ncbi_27682728	XM_016747308.1	122222	122985	764	+	ncbi_27682728	XM_016747308.1	-753
C_peak_880	NW_015971216.1	127716	128012	297	127863	.	3.03247	Promoter (<=1kb)	128043	129637	1595	+	ncbi_27682731	XM_016747311.1	128043	129637	1595	+	ncbi_27682731	XM_016747311.1	-180
C_peak_881	NW_015971216.1	129548	130474	927	129919	.	5.97883	Promoter (<=1kb)	129976	130134	159	+	ncbi_27682732	XM_016747312.1	129976	130134	159	+	ncbi_27682732	XM_016747312.1	-57
C_peak_882	NW_015971216.1	131169	131893	725	131601	.	4.89207	Promoter (<=1kb)	132096	132530	435	+	ncbi_27682734	XM_016747314.1	132096	132530	435	+	ncbi_27682734	XM_016747314.1	-495
C_peak_883	NW_015971216.1	133581	133905	325	133718	.	4.24623	Promoter (<=1kb)	133970	135653	1684	+	ncbi_27682735	XM_016747315.1	133970	135653	1684	+	ncbi_27682735	XM_016747315.1	-252
C_peak_884	NW_015971216.1	148991	149815	825	149492	.	5.93871	Promoter (<=1kb)	147144	149158	2015	-	ncbi_27682739	XM_016747319.1	147144	149158	2015	-	ncbi_27682739	XM_016747319.1	-334
C_peak_885	NW_015971216.1	152471	152786	316	152585	.	2.78194	Promoter (<=1kb)	151822	152320	499	-	ncbi_27682741	XM_016747321.1	151822	152320	499	-	ncbi_27682741	XM_016747321.1	-265
C_peak_886	NW_015971216.1	160958	161250	293	161103	.	2.43564	Promoter (<=1kb)	158437	160988	2552	-	ncbi_27682745	XM_016747325.1	158437	160988	2552	-	ncbi_27682745	XM_016747325.1	-115
C_peak_887	NW_015971216.1	169106	169526	421	169263	.	4.56858	Promoter (<=1kb)	166330	168843	2514	-	ncbi_27682748	XM_016747328.1	166330	168843	2514	-	ncbi_27682748	XM_016747328.1	-420
C_peak_888	NW_015971216.1	172102	172670	569	172506	.	4.34299	Promoter (<=1kb)	172603	173767	1165	+	ncbi_27682750	XM_016747330.1	172603	173767	1165	+	ncbi_27682750	XM_016747330.1	-97
C_peak_889	NW_015971216.1	174701	175292	592	175078	.	5.56948	Promoter (<=1kb)	175252	175919	668	+	ncbi_27682752	XM_016747332.1	175252	175919	668	+	ncbi_27682752	XM_016747332.1	-174
C_peak_890	NW_015971216.1	179811	180776	966	180457	.	6.81443	Promoter (<=1kb)	180619	180978	360	+	ncbi_27682754	XM_016747334.1	180619	180978	360	+	ncbi_27682754	XM_016747334.1	-162
C_peak_891	NW_015971216.1	186912	187579	668	187241	.	5.41188	Promoter (<=1kb)	185348	187087	1740	-	ncbi_27682757	XM_016747337.1	185348	187087	1740	-	ncbi_27682757	XM_016747337.1	-154
C_peak_892	NW_015971216.1	190114	190384	271	190283	.	2.5529	Distal Intergenic	-	-	-	-	-	-	189737	189907	171	+	ncbi_27682759	XM_016747339.1	546
C_peak_893	NW_015971216.1	191872	193913	2042	193482	.	8.19729	Promoter (<=1kb)	194287	196515	2229	+	ncbi_27682760	XM_016747340.1	194287	196515	2229	+	ncbi_27682760	XM_016747340.1	-805
C_peak_894	NW_015971216.1	198859	199686	828	199333	.	4.60474	Promoter (<=1kb)	199977	201587	1611	+	ncbi_27682762	XM_016747342.1	199977	201587	1611	+	ncbi_27682762	XM_016747342.1	-644
C_peak_895	NW_015971216.1	202028	202406	379	202282	.	4.1027	Downstream (2-3kb)	199977	201587	1611	+	ncbi_27682762	XM_016747342.1	199977	201587	1611	+	ncbi_27682762	XM_016747342.1	2305
C_peak_896	NW_015971216.1	202511	202828	318	202647	.	2.6742	Downstream (2-3kb)	199977	201587	1611	+	ncbi_27682762	XM_016747342.1	199977	201587	1611	+	ncbi_27682762	XM_016747342.1	2670
C_peak_897	NW_015971216.1	203510	204422	913	203864	.	4.17059	Downstream (1-2kb)	204985	207413	2429	-	ncbi_27682763	XM_016747343.1	204985	207413	2429	-	ncbi_27682763	XM_016747343.1	3549
C_peak_898	NW_015971216.1	207371	207894	524	207708	.	4.66661	Promoter (<=1kb)	204985	207413	2429	-	ncbi_27682763	XM_016747343.1	204985	207413	2429	-	ncbi_27682763	XM_016747343.1	-295
C_peak_899	NW_015971216.1	208177	208700	524	208395	.	3.9735	Promoter (<=1kb)	204985	207413	2429	-	ncbi_27682763	XM_016747343.1	204985	207413	2429	-	ncbi_27682763	XM_016747343.1	-982
C_peak_900	NW_015971216.1	212802	215019	2218	213790	.	7.42226	Promoter (1-2kb)	215125	215667	543	+	ncbi_27682764	XM_016747344.1	215125	215667	543	+	ncbi_27682764	XM_016747344.1	-1335
C_peak_901	NW_015971216.1	215848	216982	1135	216281	.	6.40309	Downstream (1-2kb)	215125	215667	543	+	ncbi_27682764	XM_016747344.1	215125	215667	543	+	ncbi_27682764	XM_016747344.1	1156
C_peak_902	NW_015971216.1	224391	224801	411	224574	.	5.75738	Promoter (<=1kb)	221906	224128	2223	-	ncbi_27682766	XM_016747346.1	221906	224128	2223	-	ncbi_27682766	XM_016747346.1	-446
C_peak_903	NW_015971216.1	229479	230195	717	229652	.	4.94343	Promoter (1-2kb)	226932	228568	1637	-	ncbi_27682769	XM_016747349.1	226932	228568	1637	-	ncbi_27682769	XM_016747349.1	-1084
C_peak_904	NW_015971216.1	232294	232691	398	232520	.	4.6951	Promoter (<=1kb)	230081	232339	2259	-	ncbi_27682770	XM_016747350.1	230081	232339	2259	-	ncbi_27682770	XM_016747350.1	-181
C_peak_905	NW_015971216.1	238973	239309	337	239126	.	3.02134	Promoter (<=1kb)	237617	238828	1212	-	ncbi_27682773	XM_016747353.1	237617	238828	1212	-	ncbi_27682773	XM_016747353.1	-298
C_peak_906	NW_015971216.1	245114	245502	389	245352	.	5.10158	Promoter (<=1kb)	245491	246360	870	+	ncbi_27682776	XM_016747356.1	245491	246360	870	+	ncbi_27682776	XM_016747356.1	-139
C_peak_907	NW_015971216.1	247894	248186	293	248033	.	2.98045	Promoter (<=1kb)	246989	247333	345	-	ncbi_27682777	XM_016747357.1	246989	247333	345	-	ncbi_27682777	XM_016747357.1	-700
C_peak_908	NW_015971216.1	251410	252400	991	252162	.	5.35558	Promoter (1-2kb)	248480	251145	2666	-	ncbi_27682778	XM_016747358.1	248480	251145	2666	-	ncbi_27682778	XM_016747358.1	-1017
C_peak_909	NW_015971216.1	255587	256589	1003	256173	.	5.21976	Promoter (<=1kb)	254719	255797	1079	-	ncbi_27682779	XM_016747359.1	254719	255797	1079	-	ncbi_27682779	XM_016747359.1	-376
C_peak_910	NW_015971216.1	278525	278922	398	278767	.	5.23988	Promoter (<=1kb)	275121	278675	3555	-	ncbi_27682787	XM_016747367.1	275121	278675	3555	-	ncbi_27682787	XM_016747367.1	-92
C_peak_911	NW_015971216.1	283285	283591	307	283453	.	2.94131	Promoter (<=1kb)	280878	283352	2475	-	ncbi_27682789	XM_016747369.1	280878	283352	2475	-	ncbi_27682789	XM_016747369.1	-101
C_peak_912	NW_015971216.1	288736	289198	463	288903	.	4.48879	Promoter (<=1kb)	287954	288722	769	-	ncbi_27682791	XM_016747371.1	287954	288722	769	-	ncbi_27682791	XM_016747371.1	-181
C_peak_913	NW_015971216.1	301073	301486	414	301317	.	2.6025	Promoter (<=1kb)	300254	300986	733	-	ncbi_27682796	XM_016747376.1	300254	300986	733	-	ncbi_27682796	XM_016747376.1	-331
C_peak_914	NW_015971216.1	307900	308972	1073	308516	.	6.6037	Promoter (<=1kb)	309471	311193	1723	+	ncbi_27682799	XM_016747379.1	309471	311193	1723	+	ncbi_27682799	XM_016747379.1	-955
C_peak_915	NW_015971216.1	334441	334811	371	334633	.	4.87862	Promoter (<=1kb)	335246	337466	2221	+	ncbi_27682809	XM_016747389.1	335246	337466	2221	+	ncbi_27682809	XM_016747389.1	-613
C_peak_916	NW_015971216.1	340234	340591	358	340432	.	4.89895	Promoter (<=1kb)	339228	340130	903	-	ncbi_27682811	XM_016747391.1	339228	340130	903	-	ncbi_27682811	XM_016747391.1	-302
C_peak_917	NW_015971216.1	355243	355942	700	355551	.	2.66633	Promoter (1-2kb)	350719	354362	3644	-	ncbi_27682816	XM_016747396.1	350719	354362	3644	-	ncbi_27682816	XM_016747396.1	-1189
C_peak_918	NW_015971216.1	364592	365040	449	364727	.	4.31615	Promoter (<=1kb)	362245	364087	1843	-	ncbi_27682820	XM_016747400.1	362245	364087	1843	-	ncbi_27682820	XM_016747400.1	-640
C_peak_919	NW_015971216.1	205049	205259	211	205109	.	2.67798	Exon (XM_016747343.1/ncbi_27682763, exon 3 of 3)	204985	207413	2429	-	ncbi_27682763	XM_016747343.1	204985	207413	2429	-	ncbi_27682763	XM_016747343.1	2304
C_peak_920	NW_015971216.1	349727	349946	220	349835	.	2.64111	Promoter (<=1kb)	348286	349775	1490	-	ncbi_27682815	XM_016747395.1	348286	349775	1490	-	ncbi_27682815	XM_016747395.1	-60
C_peak_921	NW_015971218.1	10052	10504	453	10374	.	3.10114	Promoter (<=1kb)	7362	9500	2139	-	ncbi_27682831	XM_016747411.1	7362	9500	2139	-	ncbi_27682831	XM_016747411.1	-874
C_peak_922	NW_015971218.1	12094	12393	300	12239	.	2.65234	Downstream (<1kb)	12859	14937	2079	-	ncbi_27682832	XM_016747412.1	12859	14937	2079	-	ncbi_27682832	XM_016747412.1	2698
C_peak_923	NW_015971218.1	26375	26740	366	26562	.	4.55433	Promoter (<=1kb)	26718	27978	1261	+	ncbi_27682839	XM_016747419.1	26718	27978	1261	+	ncbi_27682839	XM_016747419.1	-156
C_peak_924	NW_015971218.1	35729	36446	718	36018	.	6.60444	Promoter (<=1kb)	30758	35763	5006	-	ncbi_27682841	XM_016747421.1	30758	35763	5006	-	ncbi_27682841	XM_016747421.1	-255
C_peak_925	NW_015971218.1	43179	43495	317	43312	.	4.22159	Promoter (<=1kb)	40719	43226	2508	-	ncbi_27682843	XM_016747423.1	40719	43226	2508	-	ncbi_27682843	XM_016747423.1	-86
C_peak_926	NW_015971222.1	604	945	342	788	.	4.57007	Downstream (<1kb)	1154	2170	1017	-	ncbi_27674618	XM_016739199.1	1154	2170	1017	-	ncbi_27674618	XM_016739199.1	1382
C_peak_927	NW_015971222.1	4260	5450	1191	4905	.	5.8222	Promoter (<=1kb)	5623	8201	2579	+	ncbi_27674620	XM_016739201.1	5623	8201	2579	+	ncbi_27674620	XM_016739201.1	-718
C_peak_928	NW_015971222.1	9605	10200	596	9676	.	2.54807	Promoter (<=1kb)	10193	11931	1739	+	ncbi_27674622	XM_016739203.1	10193	11931	1739	+	ncbi_27674622	XM_016739203.1	-517
C_peak_929	NW_015971222.1	15491	16372	882	15841	.	4.80219	Promoter (<=1kb)	12909	15669	2761	-	ncbi_27674623	XM_016739204.1	12909	15669	2761	-	ncbi_27674623	XM_016739204.1	-172
C_peak_930	NW_015971222.1	18965	19486	522	19308	.	5.33759	Promoter (<=1kb)	19457	23309	3853	+	ncbi_27674626	XM_016739207.1	19457	23309	3853	+	ncbi_27674626	XM_016739207.1	-149
C_peak_931	NW_015971223.1	1761	2015	255	1883	.	3.06101	Intron (XM_016745924.1/ncbi_27681344, intron 3 of 6)	321	4465	4145	+	ncbi_27681344	XM_016745924.1	321	4465	4145	+	ncbi_27681344	XM_016745924.1	1562
C_peak_932	NW_015971224.1	1961	2686	726	2146	.	5.76608	Promoter (<=1kb)	2573	2887	315	+	ncbi_27681345	XM_016745925.1	2573	2887	315	+	ncbi_27681345	XM_016745925.1	-427
C_peak_933	NW_015971224.1	9584	9839	256	9744	.	2.7674	Promoter (<=1kb)	8346	9671	1326	-	ncbi_27681349	XM_016745929.1	8346	9671	1326	-	ncbi_27681349	XM_016745929.1	-73
C_peak_934	NW_015971224.1	14820	15340	521	14934	.	4.24481	Promoter (<=1kb)	12069	14694	2626	-	ncbi_27681351	XM_016745931.1	12069	14694	2626	-	ncbi_27681351	XM_016745931.1	-240
C_peak_935	NW_015971224.1	27350	27954	605	27680	.	4.93374	Promoter (<=1kb)	26242	27457	1216	-	ncbi_27681357	XM_016745937.1	26242	27457	1216	-	ncbi_27681357	XM_016745937.1	-223
C_peak_936	NW_015971224.1	29463	30947	1485	30409	.	6.31489	Promoter (<=1kb)	30864	32315	1452	+	ncbi_27681359	XM_016745939.1	30864	32315	1452	+	ncbi_27681359	XM_016745939.1	-455
C_peak_937	NW_015971224.1	36337	37593	1257	36970	.	5.74369	Exon (XM_016745942.1/ncbi_27681362, exon 1 of 1)	36906	37274	369	+	ncbi_27681362	XM_016745942.1	36906	37274	369	+	ncbi_27681362	XM_016745942.1	64
C_peak_938	NW_015971224.1	41914	42337	424	42137	.	4.49147	Promoter (<=1kb)	37741	42046	4306	-	ncbi_27681363	XM_016745943.1	37741	42046	4306	-	ncbi_27681363	XM_016745943.1	-91
C_peak_939	NW_015971224.1	49514	50723	1210	50116	.	5.63984	Promoter (<=1kb)	47818	49874	2057	-	ncbi_27681365	XM_016745945.1	47818	49874	2057	-	ncbi_27681365	XM_016745945.1	-242
C_peak_940	NW_015971224.1	56617	57072	456	56753	.	4.85105	Promoter (<=1kb)	56851	57263	413	+	ncbi_27681369	XM_016745949.1	56851	57263	413	+	ncbi_27681369	XM_016745949.1	-98
C_peak_941	NW_015971224.1	58956	59239	284	59130	.	4.08036	Promoter (<=1kb)	57800	58992	1193	-	ncbi_27681370	XM_016745950.1	57800	58992	1193	-	ncbi_27681370	XM_016745950.1	-138
C_peak_942	NW_015971224.1	62081	63072	992	62576	.	6.63331	Promoter (<=1kb)	62912	64379	1468	+	ncbi_27681372	XM_016745952.1	62912	64379	1468	+	ncbi_27681372	XM_016745952.1	-336
C_peak_943	NW_015971224.1	70292	71943	1652	71567	.	7.92818	Promoter (<=1kb)	72134	73500	1367	+	ncbi_27681375	XM_016745955.1	72134	73500	1367	+	ncbi_27681375	XM_016745955.1	-567
C_peak_944	NW_015971224.1	74781	75551	771	75148	.	4.70672	Promoter (<=1kb)	75655	76654	1000	+	ncbi_27681376	XM_016745956.1	75655	76654	1000	+	ncbi_27681376	XM_016745956.1	-507
C_peak_945	NW_015971224.1	81924	82219	296	82063	.	4.1904	Promoter (<=1kb)	78311	81918	3608	-	ncbi_27681377	XM_016745957.1	78311	81918	3608	-	ncbi_27681377	XM_016745957.1	-145
C_peak_946	NW_015971224.1	85358	85728	371	85489	.	4.32096	Promoter (<=1kb)	82405	84963	2559	-	ncbi_27681378	XM_016745958.1	82405	84963	2559	-	ncbi_27681378	XM_016745958.1	-526
C_peak_947	NW_015971224.1	113473	115211	1739	114006	.	6.52814	Promoter (<=1kb)	111411	113157	1747	-	ncbi_27681386	XM_016745966.1	111411	113157	1747	-	ncbi_27681386	XM_016745966.1	-849
C_peak_948	NW_015971224.1	121118	121424	307	121260	.	3.14347	Promoter (<=1kb)	121352	122124	773	+	ncbi_27681389	XM_016745969.1	121352	122124	773	+	ncbi_27681389	XM_016745969.1	-92
C_peak_949	NW_015971224.1	126014	126307	294	126146	.	3.105	Promoter (<=1kb)	124398	125978	1581	-	ncbi_27681391	XM_016745971.1	124398	125978	1581	-	ncbi_27681391	XM_016745971.1	-168
C_peak_950	NW_015971224.1	129074	129534	461	129245	.	5.01161	Promoter (<=1kb)	129331	132044	2714	+	ncbi_27681393	XM_016745973.1	129331	132044	2714	+	ncbi_27681393	XM_016745973.1	-86
C_peak_951	NW_015971224.1	134875	136368	1494	135614	.	5.6909	Promoter (<=1kb)	132461	135125	2665	-	ncbi_27681394	XM_016745974.1	132461	135125	2665	-	ncbi_27681394	XM_016745974.1	-489
C_peak_952	NW_015971224.1	148286	148940	655	148758	.	5.27962	Downstream (<1kb)	149254	150699	1446	-	ncbi_27681398	XM_016745978.1	149254	150699	1446	-	ncbi_27681398	XM_016745978.1	1941
C_peak_953	NW_015971224.1	150815	152516	1702	151227	.	4.86081	Promoter (<=1kb)	149254	150699	1446	-	ncbi_27681398	XM_016745978.1	149254	150699	1446	-	ncbi_27681398	XM_016745978.1	-528
C_peak_954	NW_015971224.1	154928	155700	773	155428	.	4.38319	Promoter (<=1kb)	155947	158725	2779	+	ncbi_27681400	XM_016745980.1	155947	158725	2779	+	ncbi_27681400	XM_016745980.1	-519
C_peak_955	NW_015971224.1	166099	166784	686	166403	.	3.12726	Promoter (<=1kb)	166789	170625	3837	+	ncbi_27681405	XM_016745985.1	166789	170625	3837	+	ncbi_27681405	XM_016745985.1	-386
C_peak_956	NW_015971224.1	175748	175957	210	175870	.	2.55412	Exon (XM_016745988.1/ncbi_27681408, exon 1 of 6)	175827	179803	3977	+	ncbi_27681408	XM_016745988.1	175827	179803	3977	+	ncbi_27681408	XM_016745988.1	43
C_peak_957	NW_015971224.1	180151	181990	1840	181371	.	6.87107	Promoter (<=1kb)	181753	182712	960	+	ncbi_27681410	XM_016745990.1	181753	182712	960	+	ncbi_27681410	XM_016745990.1	-382
C_peak_958	NW_015971224.1	184158	184436	279	184293	.	3.03247	Promoter (<=1kb)	182998	184194	1197	-	ncbi_27681411	XM_016745991.1	182998	184194	1197	-	ncbi_27681411	XM_016745991.1	-99
C_peak_959	NW_015971224.1	192737	193342	606	193083	.	5.48679	Promoter (<=1kb)	187858	192966	5109	-	ncbi_27681413	XM_016745993.1	187858	192966	5109	-	ncbi_27681413	XM_016745993.1	-117
C_peak_960	NW_015971224.1	206707	208258	1552	207520	.	5.58774	Promoter (<=1kb)	199567	206762	7196	-	ncbi_27681415	XM_016745995.1	199567	206762	7196	-	ncbi_27681415	XM_016745995.1	-758
C_peak_961	NW_015971224.1	220805	221709	905	221258	.	5.0034	Promoter (<=1kb)	217762	220369	2608	-	ncbi_27681419	XM_016745999.1	217762	220369	2608	-	ncbi_27681419	XM_016745999.1	-889
C_peak_962	NW_015971224.1	245160	245543	384	245377	.	4.44964	Promoter (<=1kb)	245512	246687	1176	+	ncbi_27681424	XM_016746004.1	245512	246687	1176	+	ncbi_27681424	XM_016746004.1	-135
C_peak_963	NW_015971224.1	248027	248513	487	248406	.	4.17613	Promoter (<=1kb)	248576	251471	2896	+	ncbi_27681426	XM_016746006.1	248576	251471	2896	+	ncbi_27681426	XM_016746006.1	-170
C_peak_964	NW_015971224.1	258171	258398	228	258298	.	2.79452	Promoter (<=1kb)	255096	258087	2992	-	ncbi_27681428	XM_016746008.1	255096	258087	2992	-	ncbi_27681428	XM_016746008.1	-211
C_peak_965	NW_015971224.1	267358	267663	306	267507	.	2.64219	Promoter (<=1kb)	264615	266940	2326	-	ncbi_27681431	XM_016746011.1	264615	266940	2326	-	ncbi_27681431	XM_016746011.1	-567
C_peak_966	NW_015971224.1	279027	279287	261	279165	.	4.0661	Promoter (<=1kb)	276702	279086	2385	-	ncbi_27681435	XM_016746015.1	276702	279086	2385	-	ncbi_27681435	XM_016746015.1	-79
C_peak_967	NW_015971224.1	282132	282869	738	282433	.	2.75726	Promoter (<=1kb)	283017	284048	1032	+	ncbi_27681437	XM_016746017.1	283017	284048	1032	+	ncbi_27681437	XM_016746017.1	-584
C_peak_968	NW_015971224.1	297924	300308	2385	299269	.	9.00904	Promoter (1-2kb)	300291	303551	3261	+	ncbi_27681444	XM_016746024.1	300291	303551	3261	+	ncbi_27681444	XM_016746024.1	-1022
C_peak_969	NW_015971224.1	342179	342797	619	342496	.	5.35766	Promoter (<=1kb)	340093	342195	2103	-	ncbi_27681458	XM_016746038.1	340093	342195	2103	-	ncbi_27681458	XM_016746038.1	-301
C_peak_970	NW_015971224.1	346581	347023	443	346825	.	4.77682	Intron (XM_016746040.1/ncbi_27681460, intron 4 of 7)	344430	348734	4305	-	ncbi_27681460	XM_016746040.1	344430	348734	4305	-	ncbi_27681460	XM_016746040.1	1909
C_peak_971	NW_015971224.1	358202	359169	968	358722	.	5.46908	Downstream (<1kb)	359000	362817	3818	-	ncbi_27681462	XM_016746042.1	359000	362817	3818	-	ncbi_27681462	XM_016746042.1	4095
C_peak_972	NW_015971224.1	363177	363780	604	363353	.	4.0233	Promoter (<=1kb)	359000	362817	3818	-	ncbi_27681462	XM_016746042.1	359000	362817	3818	-	ncbi_27681462	XM_016746042.1	-536
C_peak_973	NW_015971224.1	366915	367728	814	367500	.	6.60133	Promoter (<=1kb)	367819	369017	1199	+	ncbi_27681464	XM_016746044.1	367819	369017	1199	+	ncbi_27681464	XM_016746044.1	-319
C_peak_974	NW_015971224.1	371926	372207	282	372042	.	4.54296	Promoter (<=1kb)	372273	373790	1518	+	ncbi_27681466	XM_016746046.1	372273	373790	1518	+	ncbi_27681466	XM_016746046.1	-231
C_peak_975	NW_015971224.1	380906	381309	404	381048	.	4.52893	Promoter (<=1kb)	381827	383574	1748	+	ncbi_27681470	XM_016746050.1	381827	383574	1748	+	ncbi_27681470	XM_016746050.1	-779
C_peak_976	NW_015971224.1	389244	390155	912	389549	.	4.93085	Promoter (<=1kb)	387158	389166	2009	-	ncbi_27681472	XM_016746052.1	387158	389166	2009	-	ncbi_27681472	XM_016746052.1	-383
C_peak_977	NW_015971224.1	395622	397156	1535	396521	.	9.19499	Promoter (<=1kb)	396852	399661	2810	+	ncbi_27681475	XM_016746055.1	396852	399661	2810	+	ncbi_27681475	XM_016746055.1	-331
C_peak_978	NW_015971224.1	401466	402565	1100	401897	.	4.70836	Downstream (1-2kb)	400166	401087	922	+	ncbi_27681476	XM_016746056.1	400166	401087	922	+	ncbi_27681476	XM_016746056.1	1731
C_peak_979	NW_015971224.1	410445	411622	1178	411190	.	5.57636	Promoter (<=1kb)	409391	410507	1117	-	ncbi_27681480	XM_016746060.1	409391	410507	1117	-	ncbi_27681480	XM_016746060.1	-683
C_peak_980	NW_015971224.1	431463	432061	599	431696	.	4.43296	Promoter (1-2kb)	422742	430538	7797	-	ncbi_27681485	XM_016746065.1	422742	430538	7797	-	ncbi_27681485	XM_016746065.1	-1158
C_peak_981	NW_015971224.1	434148	434435	288	434308	.	4.4651	Promoter (<=1kb)	432457	434170	1714	-	ncbi_27681486	XM_016746066.1	432457	434170	1714	-	ncbi_27681486	XM_016746066.1	-138
C_peak_982	NW_015971224.1	436779	437724	946	436972	.	6.01588	Promoter (<=1kb)	434983	436609	1627	-	ncbi_27681487	XM_016746067.1	434983	436609	1627	-	ncbi_27681487	XM_016746067.1	-363
C_peak_983	NW_015971224.1	440091	440642	552	440411	.	4.74779	Promoter (<=1kb)	438926	440074	1149	-	ncbi_27681489	XM_016746069.1	438926	440074	1149	-	ncbi_27681489	XM_016746069.1	-337
C_peak_984	NW_015971224.1	463241	463585	345	463465	.	4.28035	Promoter (<=1kb)	461787	463364	1578	-	ncbi_27681497	XM_016746077.1	461787	463364	1578	-	ncbi_27681497	XM_016746077.1	-101
C_peak_985	NW_015971224.1	467980	469206	1227	468698	.	6.50859	Promoter (<=1kb)	469698	471938	2241	+	ncbi_27681500	XM_016746080.1	469698	471938	2241	+	ncbi_27681500	XM_016746080.1	-1000
C_peak_986	NW_015971224.1	476232	477313	1082	476572	.	5.10077	Promoter (<=1kb)	476862	477313	452	+	ncbi_27681502	XM_016746082.1	476862	477313	452	+	ncbi_27681502	XM_016746082.1	-290
C_peak_987	NW_015971224.1	479696	480618	923	480220	.	4.9255	Promoter (<=1kb)	480904	483494	2591	+	ncbi_27681504	XM_016746084.1	480904	483494	2591	+	ncbi_27681504	XM_016746084.1	-684
C_peak_988	NW_015971224.1	494789	496571	1783	495916	.	6.0221	Downstream (1-2kb)	497303	498506	1204	-	ncbi_27681512	XM_016746092.1	497303	498506	1204	-	ncbi_27681512	XM_016746092.1	2590
C_peak_989	NW_015971224.1	498840	500019	1180	498998	.	4.61938	Promoter (<=1kb)	497303	498506	1204	-	ncbi_27681512	XM_016746092.1	497303	498506	1204	-	ncbi_27681512	XM_016746092.1	-492
C_peak_990	NW_015971224.1	500141	501398	1258	500506	.	4.77952	Promoter (1-2kb)	497303	498506	1204	-	ncbi_27681512	XM_016746092.1	497303	498506	1204	-	ncbi_27681512	XM_016746092.1	-2000
C_peak_991	NW_015971224.1	506713	507625	913	507305	.	4.38385	Promoter (<=1kb)	505477	506430	954	-	ncbi_27681515	XM_016746095.1	505477	506430	954	-	ncbi_27681515	XM_016746095.1	-875
C_peak_992	NW_015971224.1	520245	520774	530	520445	.	5.61327	Promoter (<=1kb)	520708	521504	797	+	ncbi_27681521	XM_016746101.1	520708	521504	797	+	ncbi_27681521	XM_016746101.1	-263
C_peak_993	NW_015971224.1	524791	525157	367	524971	.	4.57125	Promoter (<=1kb)	523627	524667	1041	-	ncbi_27681523	XM_016746103.1	523627	524667	1041	-	ncbi_27681523	XM_016746103.1	-304
C_peak_994	NW_015971224.1	539589	540103	515	539977	.	2.6823	Promoter (<=1kb)	536318	539284	2967	-	ncbi_27681526	XM_016746106.1	536318	539284	2967	-	ncbi_27681526	XM_016746106.1	-693
C_peak_995	NW_015971224.1	540970	541299	330	541143	.	3.21214	Promoter (1-2kb)	536318	539284	2967	-	ncbi_27681526	XM_016746106.1	536318	539284	2967	-	ncbi_27681526	XM_016746106.1	-1859
C_peak_996	NW_015971224.1	547133	547657	525	547379	.	4.48882	Promoter (<=1kb)	546061	547243	1183	-	ncbi_27681529	XM_016746109.1	546061	547243	1183	-	ncbi_27681529	XM_016746109.1	-136
C_peak_997	NW_015971224.1	552927	554597	1671	553404	.	5.49386	Promoter (<=1kb)	549099	553083	3985	-	ncbi_27681531	XM_016746111.1	549099	553083	3985	-	ncbi_27681531	XM_016746111.1	-321
C_peak_998	NW_015971224.1	555146	555438	293	555302	.	2.5174	Intron (XM_016746112.1/ncbi_27681532, intron 1 of 2)	554038	555416	1379	-	ncbi_27681532	XM_016746112.1	554038	555416	1379	-	ncbi_27681532	XM_016746112.1	114
C_peak_999	NW_015971224.1	555524	556035	512	555707	.	4.5674	Promoter (<=1kb)	555983	557668	1686	+	ncbi_27681533	XM_016746113.1	555983	557668	1686	+	ncbi_27681533	XM_016746113.1	-276
C_peak_1000	NW_015971225.1	7345	7590	246	7485	.	4.09077	Promoter (<=1kb)	7593	9605	2013	+	ncbi_27674788	XM_016739369.1	7593	9605	2013	+	ncbi_27674788	XM_016739369.1	-108
C_peak_1001	NW_015971225.1	16092	17901	1810	16247	.	5.34218	Promoter (<=1kb)	12857	15913	3057	-	ncbi_27674791	XM_016739372.1	12857	15913	3057	-	ncbi_27674791	XM_016739372.1	-334
C_peak_1002	NW_015971225.1	23394	23813	420	23721	.	2.88567	Promoter (<=1kb)	23841	24182	342	+	ncbi_27674795	XM_016739376.1	23841	24182	342	+	ncbi_27674795	XM_016739376.1	-120
C_peak_1003	NW_015971225.1	26266	27357	1092	26946	.	5.05586	Promoter (1-2kb)	24711	25892	1182	-	ncbi_27674796	XM_016739377.1	24711	25892	1182	-	ncbi_27674796	XM_016739377.1	-1054
C_peak_1004	NW_015971225.1	28122	28409	288	28242	.	2.99522	Promoter (<=1kb)	28709	31032	2324	+	ncbi_27674797	XM_016739378.1	28709	31032	2324	+	ncbi_27674797	XM_016739378.1	-467
C_peak_1005	NW_015971225.1	37506	38182	677	37649	.	4.72723	Promoter (<=1kb)	36483	37411	929	-	ncbi_27674799	XM_016739380.1	36483	37411	929	-	ncbi_27674799	XM_016739380.1	-238
C_peak_1006	NW_015971225.1	50499	50723	225	50624	.	2.69511	Exon (XM_016739389.1/ncbi_27674808, exon 1 of 7)	50474	55044	4571	+	ncbi_27674808	XM_016739389.1	50474	55044	4571	+	ncbi_27674808	XM_016739389.1	150
C_peak_1007	NW_015971225.1	56332	56821	490	56430	.	2.6973	Promoter (<=1kb)	56807	60363	3557	+	ncbi_27674810	XM_016739391.1	56807	60363	3557	+	ncbi_27674810	XM_016739391.1	-377
C_peak_1008	NW_015971225.1	66054	66515	462	66267	.	4.15148	Promoter (<=1kb)	66448	67129	682	+	ncbi_27674814	XM_016739395.1	66448	67129	682	+	ncbi_27674814	XM_016739395.1	-181
C_peak_1009	NW_015971226.1	9040	10172	1133	9470	.	7.07016	Downstream (2-3kb)	11538	13362	1825	-	ncbi_27681563	XM_016746143.1	11538	13362	1825	-	ncbi_27681563	XM_016746143.1	3892
C_peak_1010	NW_015971226.1	16619	16909	291	16753	.	2.54421	Exon (XM_016746144.1/ncbi_27681564, exon 2 of 6)	14715	16988	2274	-	ncbi_27681564	XM_016746144.1	14715	16988	2274	-	ncbi_27681564	XM_016746144.1	235
C_peak_1011	NW_015971226.1	17015	17459	445	17360	.	2.82426	Promoter (<=1kb)	14715	16988	2274	-	ncbi_27681564	XM_016746144.1	14715	16988	2274	-	ncbi_27681564	XM_016746144.1	-372
C_peak_1012	NW_015971226.1	26234	27449	1216	26934	.	6.43309	Promoter (<=1kb)	27194	29994	2801	+	ncbi_27681569	XM_016746149.1	27194	29994	2801	+	ncbi_27681569	XM_016746149.1	-260
C_peak_1013	NW_015971226.1	32080	32762	683	32433	.	4.09328	Promoter (<=1kb)	30071	32085	2015	-	ncbi_27681570	XM_016746150.1	30071	32085	2015	-	ncbi_27681570	XM_016746150.1	-348
C_peak_1014	NW_015971226.1	35630	36392	763	36102	.	4.58721	Promoter (<=1kb)	36624	37565	942	+	ncbi_27681573	XM_016746153.1	36624	37565	942	+	ncbi_27681573	XM_016746153.1	-522
C_peak_1015	NW_015971226.1	37897	38130	234	38006	.	3.24681	Promoter (<=1kb)	38249	38662	414	+	ncbi_27681574	XM_016746154.1	38249	38662	414	+	ncbi_27681574	XM_016746154.1	-243
C_peak_1016	NW_015971226.1	45545	45970	426	45891	.	3.79378	Exon (XM_016746156.1/ncbi_27681576, exon 2 of 7)	41418	47051	5634	-	ncbi_27681576	XM_016746156.1	41418	47051	5634	-	ncbi_27681576	XM_016746156.1	1160
C_peak_1017	NW_015971226.1	50514	54324	3811	51731	.	9.0919	Promoter (1-2kb)	48136	50079	1944	-	ncbi_27681577	XM_016746157.1	48136	50079	1944	-	ncbi_27681577	XM_016746157.1	-1652
C_peak_1018	NW_015971226.1	62494	62990	497	62653	.	4.32414	Downstream (<1kb)	63213	64294	1082	-	ncbi_27681581	XM_016746161.1	63213	64294	1082	-	ncbi_27681581	XM_016746161.1	1641
C_peak_1019	NW_015971226.1	64866	65223	358	65052	.	2.53914	Exon (XM_016746162.1/ncbi_27681582, exon 2 of 2)	64874	66068	1195	-	ncbi_27681582	XM_016746162.1	64874	66068	1195	-	ncbi_27681582	XM_016746162.1	1016
C_peak_1020	NW_015971226.1	65552	65953	402	65743	.	2.43034	Exon (XM_016746162.1/ncbi_27681582, exon 2 of 2)	64874	66068	1195	-	ncbi_27681582	XM_016746162.1	64874	66068	1195	-	ncbi_27681582	XM_016746162.1	325
C_peak_1021	NW_015971226.1	66200	66607	408	66437	.	4.5928	Promoter (<=1kb)	64874	66068	1195	-	ncbi_27681582	XM_016746162.1	64874	66068	1195	-	ncbi_27681582	XM_016746162.1	-369
C_peak_1022	NW_015971226.1	24215	24519	305	24357	.	2.61544	Promoter (<=1kb)	22410	24224	1815	-	ncbi_27681567	XM_016746147.1	22410	24224	1815	-	ncbi_27681567	XM_016746147.1	-133
C_peak_1023	NW_015971226.1	36569	37059	491	36915	.	2.445	Exon (XM_016746153.1/ncbi_27681573, exon 1 of 1)	36624	37565	942	+	ncbi_27681573	XM_016746153.1	36624	37565	942	+	ncbi_27681573	XM_016746153.1	291
C_peak_1024	NW_015971228.1	1426	2641	1216	2045	.	4.51563	Promoter (<=1kb)	288	1574	1287	-	ncbi_27676058	XM_016740639.1	288	1574	1287	-	ncbi_27676058	XM_016740639.1	-471
C_peak_1025	NW_015971228.1	4915	5469	555	5233	.	3.9224	Distal Intergenic	-	-	-	-	-	-	4573	4944	372	+	ncbi_27676060	XM_016740641.1	660
C_peak_1026	NW_015971228.1	5965	6947	983	6424	.	5.22183	Exon (XM_016740642.1/ncbi_27676061, exon 1 of 2)	6265	8590	2326	+	ncbi_27676061	XM_016740642.1	6265	8590	2326	+	ncbi_27676061	XM_016740642.1	159
C_peak_1027	NW_015971228.1	12755	13398	644	13109	.	6.03904	Promoter (<=1kb)	13289	14675	1387	+	ncbi_27676063	XM_016740644.1	13289	14675	1387	+	ncbi_27676063	XM_016740644.1	-180
C_peak_1028	NW_015971228.1	14463	15108	646	14799	.	4.37697	Promoter (<=1kb)	14932	17459	2528	+	ncbi_27676064	XM_016740645.1	14932	17459	2528	+	ncbi_27676064	XM_016740645.1	-133
C_peak_1029	NW_015971228.1	17860	18556	697	18036	.	5.56362	Promoter (<=1kb)	18413	19845	1433	+	ncbi_27676065	XM_016740646.1	18413	19845	1433	+	ncbi_27676065	XM_016740646.1	-377
C_peak_1030	NW_015971228.1	24557	24848	292	24701	.	2.8332	Intron (XM_016740648.1/ncbi_27676067, intron 5 of 12)	21630	28783	7154	-	ncbi_27676067	XM_016740648.1	21630	28783	7154	-	ncbi_27676067	XM_016740648.1	4082
C_peak_1031	NW_015971228.1	31734	32186	453	31981	.	4.00034	Promoter (<=1kb)	32129	32761	633	+	ncbi_27676069	XM_016740650.1	32129	32761	633	+	ncbi_27676069	XM_016740650.1	-148
C_peak_1032	NW_015971228.1	34727	35047	321	34824	.	2.50256	Exon (XM_016740652.1/ncbi_27676071, exon 5 of 5)	34708	41339	6632	-	ncbi_27676071	XM_016740652.1	34708	41339	6632	-	ncbi_27676071	XM_016740652.1	6515
C_peak_1033	NW_015971228.1	35179	35938	760	35412	.	4.02486	Exon (XM_016740652.1/ncbi_27676071, exon 4 of 5)	34708	41339	6632	-	ncbi_27676071	XM_016740652.1	34708	41339	6632	-	ncbi_27676071	XM_016740652.1	5927
C_peak_1034	NW_015971228.1	41553	43961	2409	42680	.	6.81219	Promoter (1-2kb)	34708	41339	6632	-	ncbi_27676071	XM_016740652.1	34708	41339	6632	-	ncbi_27676071	XM_016740652.1	-1341
C_peak_1035	NW_015971228.1	51479	54626	3148	53738	.	4.84768	Exon (XM_016740657.1/ncbi_27676076, exon 1 of 1)	52511	54421	1911	+	ncbi_27676076	XM_016740657.1	52511	54421	1911	+	ncbi_27676076	XM_016740657.1	1227
C_peak_1036	NW_015971228.1	57610	57859	250	57752	.	2.91181	Promoter (<=1kb)	56554	57537	984	-	ncbi_27676079	XM_016740660.1	56554	57537	984	-	ncbi_27676079	XM_016740660.1	-215
C_peak_1037	NW_015971228.1	63160	63597	438	63499	.	2.71187	Promoter (<=1kb)	62012	63081	1070	-	ncbi_27676081	XM_016740662.1	62012	63081	1070	-	ncbi_27676081	XM_016740662.1	-418
C_peak_1038	NW_015971228.1	65186	66098	913	65387	.	2.64325	Promoter (<=1kb)	64122	65116	995	-	ncbi_27676082	XM_016740663.1	64122	65116	995	-	ncbi_27676082	XM_016740663.1	-271
C_peak_1039	NW_015971228.1	69025	69723	699	69231	.	5.18521	Promoter (<=1kb)	69414	70495	1082	+	ncbi_27676084	XM_016740665.1	69414	70495	1082	+	ncbi_27676084	XM_016740665.1	-183
C_peak_1040	NW_015971228.1	75816	76722	907	76256	.	4.73498	Promoter (<=1kb)	76712	78454	1743	+	ncbi_27676087	XM_016740668.1	76712	78454	1743	+	ncbi_27676087	XM_016740668.1	-456
C_peak_1041	NW_015971228.1	78286	79223	938	79009	.	5.39521	Promoter (<=1kb)	79182	81743	2562	+	ncbi_27676088	XM_016740669.1	79182	81743	2562	+	ncbi_27676088	XM_016740669.1	-173
C_peak_1042	NW_015971228.1	83614	84346	733	84167	.	5.91218	Promoter (<=1kb)	82392	83653	1262	-	ncbi_27676089	XM_016740670.1	82392	83653	1262	-	ncbi_27676089	XM_016740670.1	-514
C_peak_1043	NW_015971228.1	93177	93937	761	93540	.	5.547	Promoter (<=1kb)	92332	93280	949	-	ncbi_27676092	XM_016740673.1	92332	93280	949	-	ncbi_27676092	XM_016740673.1	-260
C_peak_1044	NW_015971228.1	95488	95821	334	95646	.	4.475	Promoter (<=1kb)	94927	95379	453	-	ncbi_27676094	XM_016740675.1	94927	95379	453	-	ncbi_27676094	XM_016740675.1	-267
C_peak_1045	NW_015971228.1	97787	98283	497	97908	.	4.79905	Promoter (<=1kb)	95987	97732	1746	-	ncbi_27676095	XM_016740676.1	95987	97732	1746	-	ncbi_27676095	XM_016740676.1	-176
C_peak_1046	NW_015971228.1	98855	99097	243	98986	.	2.75826	Promoter (<=1kb)	98445	98867	423	-	ncbi_27676096	XM_016740677.1	98445	98867	423	-	ncbi_27676096	XM_016740677.1	-119
C_peak_1047	NW_015971230.1	20022	20533	512	20300	.	5.09773	Promoter (<=1kb)	18611	19995	1385	-	ncbi_27676106	XM_016740687.1	18611	19995	1385	-	ncbi_27676106	XM_016740687.1	-305
C_peak_1048	NW_015971230.1	23000	23237	238	23121	.	2.71592	Exon (XM_016740689.1/ncbi_27676108, exon 1 of 2)	21916	23224	1309	-	ncbi_27676108	XM_016740689.1	21916	23224	1309	-	ncbi_27676108	XM_016740689.1	103
C_peak_1049	NW_015971230.1	23392	24078	687	23546	.	4.51925	Promoter (<=1kb)	21916	23224	1309	-	ncbi_27676108	XM_016740689.1	21916	23224	1309	-	ncbi_27676108	XM_016740689.1	-322
C_peak_1050	NW_015971230.1	28569	29687	1119	29048	.	5.49623	Downstream (<1kb)	29358	30779	1422	-	ncbi_27676110	XM_016740691.1	29358	30779	1422	-	ncbi_27676110	XM_016740691.1	1731
C_peak_1051	NW_015971230.1	34372	35012	641	34763	.	5.63453	Promoter (<=1kb)	35118	39378	4261	+	ncbi_27676112	XM_016740693.1	35118	39378	4261	+	ncbi_27676112	XM_016740693.1	-355
C_peak_1052	NW_015971230.1	40840	42205	1366	41755	.	5.68797	Promoter (<=1kb)	42102	44171	2070	+	ncbi_27676113	XM_016740694.1	42102	44171	2070	+	ncbi_27676113	XM_016740694.1	-347
C_peak_1053	NW_015971230.1	64104	64837	734	64335	.	4.22862	Promoter (<=1kb)	61969	63388	1420	-	ncbi_27676122	XM_016740703.1	61969	63388	1420	-	ncbi_27676122	XM_016740703.1	-947
C_peak_1054	NW_015971230.1	90769	91068	300	90924	.	2.84312	Promoter (<=1kb)	87676	90846	3171	-	ncbi_27676134	XM_016740715.1	87676	90846	3171	-	ncbi_27676134	XM_016740715.1	-78
C_peak_1055	NW_015971230.1	102132	102823	692	102432	.	5.42707	Promoter (<=1kb)	101842	102271	430	-	ncbi_27676141	XM_016740722.1	101842	102271	430	-	ncbi_27676141	XM_016740722.1	-161
C_peak_1056	NW_015971230.1	132016	132555	540	132422	.	2.40332	Exon (XM_016740736.1/ncbi_27676155, exon 1 of 2)	131887	135527	3641	-	ncbi_27676155	XM_016740736.1	131887	135527	3641	-	ncbi_27676155	XM_016740736.1	3105
C_peak_1057	NW_015971230.1	135851	136777	927	136459	.	5.2512	Promoter (<=1kb)	131887	135527	3641	-	ncbi_27676155	XM_016740736.1	131887	135527	3641	-	ncbi_27676155	XM_016740736.1	-932
C_peak_1058	NW_015971230.1	136967	137966	1000	137636	.	4.05735	Downstream (<1kb)	138253	143662	5410	-	ncbi_27676156	XM_016740737.1	131887	135527	3641	-	ncbi_27676155	XM_016740736.1	-2109
C_peak_1059	NW_015971230.1	143803	144996	1194	144262	.	7.21779	Promoter (<=1kb)	138253	143662	5410	-	ncbi_27676156	XM_016740737.1	138253	143662	5410	-	ncbi_27676156	XM_016740737.1	-600
C_peak_1060	NW_015971230.1	149565	150215	651	149922	.	6.03064	Promoter (<=1kb)	148971	149750	780	-	ncbi_27676158	XM_016740739.1	148971	149750	780	-	ncbi_27676158	XM_016740739.1	-172
C_peak_1061	NW_015971230.1	151707	152096	390	151833	.	2.61749	Promoter (<=1kb)	151924	152670	747	+	ncbi_27676161	XM_016740742.1	151924	152670	747	+	ncbi_27676161	XM_016740742.1	-91
C_peak_1062	NW_015971230.1	160142	160510	369	160426	.	2.69631	Promoter (<=1kb)	160661	162259	1599	+	ncbi_27676164	XM_016740745.1	160661	162259	1599	+	ncbi_27676164	XM_016740745.1	-235
C_peak_1063	NW_015971230.1	174123	174377	255	174274	.	2.72463	Promoter (<=1kb)	171663	174095	2433	-	ncbi_27676168	XM_016740749.1	171663	174095	2433	-	ncbi_27676168	XM_016740749.1	-179
C_peak_1064	NW_015971230.1	189794	190342	549	190076	.	4.99253	Promoter (<=1kb)	190315	193775	3461	+	ncbi_27676174	XM_016740755.1	190315	193775	3461	+	ncbi_27676174	XM_016740755.1	-239
C_peak_1065	NW_015971230.1	196857	197194	338	197024	.	2.88809	Promoter (<=1kb)	197627	198480	854	+	ncbi_27676176	XM_016740757.1	197627	198480	854	+	ncbi_27676176	XM_016740757.1	-603
C_peak_1066	NW_015971230.1	201284	201571	288	201446	.	3.02982	Promoter (<=1kb)	199981	201055	1075	-	ncbi_27676178	XM_016740759.1	199981	201055	1075	-	ncbi_27676178	XM_016740759.1	-391
C_peak_1067	NW_015971230.1	205851	206371	521	206234	.	4.99106	Promoter (1-2kb)	207568	208164	597	+	ncbi_27676180	XM_016740761.1	207568	208164	597	+	ncbi_27676180	XM_016740761.1	-1334
C_peak_1068	NW_015971230.1	220289	221004	716	220727	.	4.39412	Promoter (<=1kb)	220844	221329	486	+	ncbi_27676186	XM_016740767.1	220844	221329	486	+	ncbi_27676186	XM_016740767.1	-117
C_peak_1069	NW_015971230.1	222456	224390	1935	223815	.	6.33361	Promoter (<=1kb)	222855	223802	948	-	ncbi_27676188	XM_016740769.1	222855	223802	948	-	ncbi_27676188	XM_016740769.1	-13
C_peak_1070	NW_015971230.1	228840	229316	477	229092	.	5.1521	Promoter (<=1kb)	224032	228995	4964	-	ncbi_27676189	XM_016740770.1	224032	228995	4964	-	ncbi_27676189	XM_016740770.1	-97
C_peak_1071	NW_015971230.1	229508	229948	441	229695	.	4.40325	Promoter (<=1kb)	229830	230905	1076	+	ncbi_27676190	XM_016740771.1	229830	230905	1076	+	ncbi_27676190	XM_016740771.1	-135
C_peak_1072	NW_015971230.1	234041	234972	932	234281	.	4.74609	Promoter (<=1kb)	232565	234148	1584	-	ncbi_27676193	XM_016740774.1	232565	234148	1584	-	ncbi_27676193	XM_016740774.1	-133
C_peak_1073	NW_015971230.1	244115	244959	845	244332	.	5.61833	Promoter (<=1kb)	244823	246070	1248	+	ncbi_27676198	XM_016740779.1	244823	246070	1248	+	ncbi_27676198	XM_016740779.1	-491
C_peak_1074	NW_015971230.1	246334	246997	664	246732	.	4.86198	Exon (XM_016740780.1/ncbi_27676199, exon 1 of 4)	246707	247920	1214	+	ncbi_27676199	XM_016740780.1	246707	247920	1214	+	ncbi_27676199	XM_016740780.1	25
C_peak_1075	NW_015971230.1	250345	250828	484	250527	.	4.46175	Promoter (<=1kb)	248528	250432	1905	-	ncbi_27676200	XM_016740781.1	248528	250432	1905	-	ncbi_27676200	XM_016740781.1	-95
C_peak_1076	NW_015971230.1	262629	263099	471	262944	.	3.96431	Promoter (<=1kb)	260421	262369	1949	-	ncbi_27676204	XM_016740785.1	260421	262369	1949	-	ncbi_27676204	XM_016740785.1	-575
C_peak_1077	NW_015971230.1	267742	268016	275	267875	.	4.38229	Promoter (<=1kb)	265928	267712	1785	-	ncbi_27676206	XM_016740787.1	265928	267712	1785	-	ncbi_27676206	XM_016740787.1	-163
C_peak_1078	NW_015971230.1	269160	270399	1240	269708	.	5.58591	Promoter (<=1kb)	268098	269285	1188	-	ncbi_27676207	XM_016740788.1	268098	269285	1188	-	ncbi_27676207	XM_016740788.1	-423
C_peak_1079	NW_015971230.1	271567	272575	1009	272144	.	5.00507	Downstream (1-2kb)	270279	271805	1527	+	ncbi_27676208	XM_016740789.1	270279	271805	1527	+	ncbi_27676208	XM_016740789.1	1865
C_peak_1080	NW_015971230.1	278066	279047	982	278727	.	5.48604	Promoter (<=1kb)	279028	279834	807	+	ncbi_27676211	XM_016740792.1	279028	279834	807	+	ncbi_27676211	XM_016740792.1	-301
C_peak_1081	NW_015971230.1	283422	285136	1715	284712	.	6.54963	Promoter (<=1kb)	284124	284578	455	-	ncbi_27676213	XM_016740794.1	284124	284578	455	-	ncbi_27676213	XM_016740794.1	-134
C_peak_1082	NW_015971230.1	288404	291287	2884	290236	.	8.24574	Downstream (2-3kb)	292255	294483	2229	-	ncbi_27676215	XM_016740796.1	285722	287503	1782	-	ncbi_27676214	XM_016740795.1	-2733
C_peak_1083	NW_015971230.1	300468	300963	496	300784	.	4.41217	Promoter (<=1kb)	300877	302427	1551	+	ncbi_27676218	XM_016740799.1	300877	302427	1551	+	ncbi_27676218	XM_016740799.1	-93
C_peak_1084	NW_015971230.1	304504	304828	325	304667	.	4.79182	Promoter (<=1kb)	302721	304534	1814	-	ncbi_27676219	XM_016740800.1	302721	304534	1814	-	ncbi_27676219	XM_016740800.1	-133
C_peak_1085	NW_015971230.1	309587	309900	314	309751	.	2.97031	Promoter (<=1kb)	309885	310646	762	+	ncbi_27676222	XM_016740803.1	309885	310646	762	+	ncbi_27676222	XM_016740803.1	-134
C_peak_1086	NW_015971230.1	310811	311226	416	311085	.	2.65101	Promoter (<=1kb)	311279	312220	942	+	ncbi_27676223	XM_016740804.1	311279	312220	942	+	ncbi_27676223	XM_016740804.1	-194
C_peak_1087	NW_015971230.1	313074	313804	731	313345	.	2.69307	Downstream (<1kb)	313505	314532	1028	-	ncbi_27676224	XM_016740805.1	313505	314532	1028	-	ncbi_27676224	XM_016740805.1	1187
C_peak_1088	NW_015971230.1	314756	315200	445	314997	.	4.6613	Promoter (<=1kb)	313505	314532	1028	-	ncbi_27676224	XM_016740805.1	313505	314532	1028	-	ncbi_27676224	XM_016740805.1	-465
C_peak_1089	NW_015971230.1	315316	315961	646	315553	.	3.77354	Promoter (1-2kb)	313505	314532	1028	-	ncbi_27676224	XM_016740805.1	313505	314532	1028	-	ncbi_27676224	XM_016740805.1	-1021
C_peak_1090	NW_015971230.1	318172	320094	1923	319258	.	8.06537	Exon (XM_016740806.1/ncbi_27676225, exon 1 of 1)	318747	319712	966	+	ncbi_27676225	XM_016740806.1	318747	319712	966	+	ncbi_27676225	XM_016740806.1	511
C_peak_1091	NW_015971230.1	320822	321320	499	321152	.	4.15541	Promoter (<=1kb)	319989	320999	1011	-	ncbi_27676226	XM_016740807.1	319989	320999	1011	-	ncbi_27676226	XM_016740807.1	-153
C_peak_1092	NW_015971230.1	335380	335834	455	335723	.	4.10576	Promoter (1-2kb)	333368	334531	1164	-	ncbi_27676230	XM_016740811.1	333368	334531	1164	-	ncbi_27676230	XM_016740811.1	-1192
C_peak_1093	NW_015971230.1	337427	338361	935	337948	.	5.47397	Promoter (<=1kb)	336310	337573	1264	-	ncbi_27676231	XM_016740812.1	336310	337573	1264	-	ncbi_27676231	XM_016740812.1	-375
C_peak_1094	NW_015971230.1	341099	341384	286	341248	.	2.97417	Promoter (<=1kb)	341488	342549	1062	+	ncbi_27676234	XM_016740815.1	341488	342549	1062	+	ncbi_27676234	XM_016740815.1	-240
C_peak_1095	NW_015971230.1	344461	344839	379	344661	.	2.79814	Exon (XM_016740816.1/ncbi_27676235, exon 4 of 4)	343533	344720	1188	+	ncbi_27676235	XM_016740816.1	343533	344720	1188	+	ncbi_27676235	XM_016740816.1	1128
C_peak_1096	NW_015971230.1	359956	360369	414	360065	.	4.22522	Intron (XM_016740822.1/ncbi_27676241, intron 9 of 9)	360011	361621	1611	-	ncbi_27676241	XM_016740822.1	360011	361621	1611	-	ncbi_27676241	XM_016740822.1	1556
C_peak_1097	NW_015971230.1	365080	365364	285	365222	.	2.53429	Promoter (<=1kb)	362323	364614	2292	-	ncbi_27676242	XM_016740823.1	362323	364614	2292	-	ncbi_27676242	XM_016740823.1	-608
C_peak_1098	NW_015971230.1	367533	367755	223	367630	.	2.79739	Promoter (<=1kb)	365482	367337	1856	-	ncbi_27676243	XM_016740824.1	365482	367337	1856	-	ncbi_27676243	XM_016740824.1	-293
C_peak_1099	NW_015971230.1	369648	371727	2080	371238	.	10.91984	Promoter (1-2kb)	368237	370023	1787	-	ncbi_27676244	XM_016740825.1	368237	370023	1787	-	ncbi_27676244	XM_016740825.1	-1215
C_peak_1100	NW_015971230.1	373951	374331	381	374093	.	4.73231	Promoter (<=1kb)	374205	376179	1975	+	ncbi_27676246	XM_016740827.1	374205	376179	1975	+	ncbi_27676246	XM_016740827.1	-112
C_peak_1101	NW_015971234.1	10976	11626	651	11146	.	4.62423	Exon (XM_016740541.1/ncbi_27675960, exon 1 of 5)	9995	11267	1273	-	ncbi_27675960	XM_016740541.1	9995	11267	1273	-	ncbi_27675960	XM_016740541.1	121
C_peak_1102	NW_015971234.1	17564	17788	225	17698	.	3.21941	Downstream (<1kb)	18000	19921	1922	-	ncbi_27675962	XM_016740543.1	18000	19921	1922	-	ncbi_27675962	XM_016740543.1	2223
C_peak_1103	NW_015971234.1	19990	20459	470	20156	.	4.66193	Promoter (<=1kb)	18000	19921	1922	-	ncbi_27675962	XM_016740543.1	18000	19921	1922	-	ncbi_27675962	XM_016740543.1	-235
C_peak_1104	NW_015971234.1	22881	23787	907	23032	.	4.87887	Promoter (<=1kb)	21910	22932	1023	-	ncbi_27675964	XM_016740545.1	21910	22932	1023	-	ncbi_27675964	XM_016740545.1	-100
C_peak_1105	NW_015971234.1	28332	28618	287	28458	.	3.05375	Promoter (<=1kb)	28554	30658	2105	+	ncbi_27675967	XM_016740548.1	28554	30658	2105	+	ncbi_27675967	XM_016740548.1	-96
C_peak_1106	NW_015971234.1	39038	40215	1178	39464	.	4.96179	Promoter (<=1kb)	36482	38565	2084	-	ncbi_27675971	XM_016740552.1	36482	38565	2084	-	ncbi_27675971	XM_016740552.1	-899
C_peak_1107	NW_015971234.1	46787	47403	617	47057	.	5.68365	Promoter (<=1kb)	47443	47817	375	+	ncbi_27675975	XM_016740556.1	47443	47817	375	+	ncbi_27675975	XM_016740556.1	-386
C_peak_1108	NW_015971234.1	50370	50820	451	50530	.	4.12753	Downstream (<1kb)	49060	50433	1374	+	ncbi_27675976	XM_016740557.1	49060	50433	1374	+	ncbi_27675976	XM_016740557.1	1470
C_peak_1109	NW_015971234.1	53357	53783	427	53563	.	5.45487	Promoter (<=1kb)	51146	53069	1924	-	ncbi_27675977	XM_016740558.1	51146	53069	1924	-	ncbi_27675977	XM_016740558.1	-494
C_peak_1110	NW_015971234.1	59421	59847	427	59539	.	2.61023	Promoter (<=1kb)	56134	59461	3328	-	ncbi_27675978	XM_016740559.1	56134	59461	3328	-	ncbi_27675978	XM_016740559.1	-78
C_peak_1111	NW_015971234.1	61881	62393	513	62154	.	4.82226	Promoter (<=1kb)	62478	63770	1293	+	ncbi_27675980	XM_016740561.1	62478	63770	1293	+	ncbi_27675980	XM_016740561.1	-324
C_peak_1112	NW_015971234.1	65111	65587	477	65422	.	3.98897	Promoter (<=1kb)	65599	67087	1489	+	ncbi_27675982	XM_016740563.1	65599	67087	1489	+	ncbi_27675982	XM_016740563.1	-177
C_peak_1113	NW_015971234.1	73928	74206	279	74091	.	3.89174	Promoter (<=1kb)	70811	74044	3234	-	ncbi_27675984	XM_016740565.1	70811	74044	3234	-	ncbi_27675984	XM_016740565.1	-47
C_peak_1114	NW_015971234.1	78209	78648	440	78370	.	3.88788	Promoter (<=1kb)	74606	77498	2893	-	ncbi_27675985	XM_016740566.1	74606	77498	2893	-	ncbi_27675985	XM_016740566.1	-872
C_peak_1115	NW_015971234.1	83286	83624	339	83438	.	4.57124	Promoter (<=1kb)	78889	82798	3910	-	ncbi_27675986	XM_016740567.1	78889	82798	3910	-	ncbi_27675986	XM_016740567.1	-640
C_peak_1116	NW_015971234.1	84655	85084	430	84810	.	2.69366	Promoter (<=1kb)	83616	84711	1096	-	ncbi_27675987	XM_016740568.1	83616	84711	1096	-	ncbi_27675987	XM_016740568.1	-99
C_peak_1117	NW_015971234.1	94910	95931	1022	95131	.	5.4605	Promoter (<=1kb)	90023	94791	4769	-	ncbi_27675990	XM_016740571.1	90023	94791	4769	-	ncbi_27675990	XM_016740571.1	-340
C_peak_1118	NW_015971234.1	97252	98193	942	97876	.	5.46195	Promoter (<=1kb)	98251	99879	1629	+	ncbi_27675992	XM_016740573.1	98251	99879	1629	+	ncbi_27675992	XM_016740573.1	-375
C_peak_1119	NW_015971234.1	111723	112220	498	112061	.	4.6501	Promoter (<=1kb)	110603	111511	909	-	ncbi_27675997	XM_016740578.1	110603	111511	909	-	ncbi_27675997	XM_016740578.1	-550
C_peak_1120	NW_015971234.1	116439	117827	1389	117466	.	5.98322	Promoter (<=1kb)	117922	119941	2020	+	ncbi_27675999	XM_016740580.1	117922	119941	2020	+	ncbi_27675999	XM_016740580.1	-456
C_peak_1121	NW_015971234.1	130659	131181	523	130875	.	2.74832	Promoter (<=1kb)	129595	130583	989	-	ncbi_27676005	XM_016740586.1	129595	130583	989	-	ncbi_27676005	XM_016740586.1	-292
C_peak_1122	NW_015971234.1	131589	131862	274	131767	.	2.94904	Promoter (<=1kb)	132001	133824	1824	+	ncbi_27676006	XM_016740587.1	132001	133824	1824	+	ncbi_27676006	XM_016740587.1	-234
C_peak_1123	NW_015971234.1	134242	134545	304	134396	.	3.09872	Promoter (<=1kb)	134664	136085	1422	+	ncbi_27676007	XM_016740588.1	134664	136085	1422	+	ncbi_27676007	XM_016740588.1	-268
C_peak_1124	NW_015971234.1	139979	140350	372	140212	.	2.48038	Promoter (<=1kb)	137084	140100	3017	-	ncbi_27676008	XM_016740589.1	137084	140100	3017	-	ncbi_27676008	XM_016740589.1	-112
C_peak_1125	NW_015971234.1	141568	141954	387	141838	.	4.69845	Promoter (<=1kb)	141935	143197	1263	+	ncbi_27676010	XM_016740591.1	141935	143197	1263	+	ncbi_27676010	XM_016740591.1	-97
C_peak_1126	NW_015971234.1	154201	155683	1483	155154	.	8.74116	Downstream (<1kb)	155212	156169	958	-	ncbi_27676014	XM_016740595.1	155212	156169	958	-	ncbi_27676014	XM_016740595.1	1015
C_peak_1127	NW_015971234.1	156120	156519	400	156340	.	5.15432	Promoter (<=1kb)	155212	156169	958	-	ncbi_27676014	XM_016740595.1	155212	156169	958	-	ncbi_27676014	XM_016740595.1	-171
C_peak_1128	NW_015971234.1	161398	161796	399	161605	.	4.66653	Promoter (<=1kb)	161696	163616	1921	+	ncbi_27676018	XM_016740599.1	161696	163616	1921	+	ncbi_27676018	XM_016740599.1	-91
C_peak_1129	NW_015971234.1	164545	165466	922	165101	.	4.98537	Exon (XM_016740600.1/ncbi_27676019, exon 1 of 4)	163734	165131	1398	-	ncbi_27676019	XM_016740600.1	163734	165131	1398	-	ncbi_27676019	XM_016740600.1	30
C_peak_1130	NW_015971234.1	179862	180517	656	180066	.	4.63846	Promoter (<=1kb)	178569	179873	1305	-	ncbi_27676024	XM_016740605.1	178569	179873	1305	-	ncbi_27676024	XM_016740605.1	-193
C_peak_1131	NW_015971234.1	188736	189107	372	188909	.	3.02618	Promoter (<=1kb)	188047	188559	513	-	ncbi_27676029	XM_016740610.1	188047	188559	513	-	ncbi_27676029	XM_016740610.1	-350
C_peak_1132	NW_015971234.1	197629	198106	478	197902	.	4.65591	Promoter (<=1kb)	195903	197330	1428	-	ncbi_27676033	XM_016740614.1	195903	197330	1428	-	ncbi_27676033	XM_016740614.1	-572
C_peak_1133	NW_015971234.1	204276	204554	279	204402	.	4.36816	Distal Intergenic	-	-	-	-	-	-	207609	208217	609	-	ncbi_27676035	XM_016740616.1	3815
C_peak_1134	NW_015971234.1	206945	207685	741	207218	.	5.69743	Downstream (<1kb)	207609	208217	609	-	ncbi_27676035	XM_016740616.1	207609	208217	609	-	ncbi_27676035	XM_016740616.1	999
C_peak_1135	NW_015971234.1	208163	208403	241	208309	.	2.65428	Promoter (<=1kb)	207609	208217	609	-	ncbi_27676035	XM_016740616.1	207609	208217	609	-	ncbi_27676035	XM_016740616.1	-92
C_peak_1136	NW_015971234.1	209132	209731	600	209311	.	4.78581	Promoter (1-2kb)	207609	208217	609	-	ncbi_27676035	XM_016740616.1	207609	208217	609	-	ncbi_27676035	XM_016740616.1	-1094
C_peak_1137	NW_015971234.1	222376	222707	332	222533	.	4.65225	Promoter (<=1kb)	219634	222433	2800	-	ncbi_27676039	XM_016740620.1	219634	222433	2800	-	ncbi_27676039	XM_016740620.1	-100
C_peak_1138	NW_015971234.1	225798	226137	340	226035	.	3.10841	Promoter (<=1kb)	224446	225845	1400	-	ncbi_27676041	XM_016740622.1	224446	225845	1400	-	ncbi_27676041	XM_016740622.1	-190
C_peak_1139	NW_015971234.1	226258	226821	564	226430	.	6.234	Promoter (<=1kb)	226804	227781	978	+	ncbi_27676042	XM_016740623.1	226804	227781	978	+	ncbi_27676042	XM_016740623.1	-374
C_peak_1140	NW_015971234.1	231264	232139	876	231372	.	4.53767	Promoter (<=1kb)	229215	230989	1775	-	ncbi_27676044	XM_016740625.1	229215	230989	1775	-	ncbi_27676044	XM_016740625.1	-383
C_peak_1141	NW_015971234.1	235080	235450	371	235187	.	2.56791	Promoter (<=1kb)	235339	236079	741	+	ncbi_27676046	XM_016740627.1	235339	236079	741	+	ncbi_27676046	XM_016740627.1	-152
C_peak_1142	NW_015971234.1	241506	242004	499	241739	.	5.64276	Promoter (<=1kb)	241939	243608	1670	+	ncbi_27676049	XM_016740630.1	241939	243608	1670	+	ncbi_27676049	XM_016740630.1	-200
C_peak_1143	NW_015971234.1	251424	251749	326	251565	.	4.50283	Promoter (<=1kb)	250919	251459	541	-	ncbi_27676052	XM_016740633.1	250919	251459	541	-	ncbi_27676052	XM_016740633.1	-106
C_peak_1144	NW_015971234.1	258165	258415	251	258299	.	2.91133	Promoter (<=1kb)	256973	258153	1181	-	ncbi_27676056	XM_016740637.1	256973	258153	1181	-	ncbi_27676056	XM_016740637.1	-146
C_peak_1145	NW_015971234.1	121354	121669	316	121490	.	2.85365	Promoter (<=1kb)	121687	122283	597	+	ncbi_27676001	XM_016740582.1	121687	122283	597	+	ncbi_27676001	XM_016740582.1	-197
C_peak_1146	NW_015971236.1	120	672	553	314	.	4.85007	Downstream (<1kb)	410	2315	1906	-	ncbi_27676247	XM_016740828.1	410	2315	1906	-	ncbi_27676247	XM_016740828.1	2001
C_peak_1147	NW_015971236.1	14930	15465	536	15124	.	4.89894	Exon (XM_016740833.1/ncbi_27676252, exon 1 of 6)	12455	15184	2730	-	ncbi_27676252	XM_016740833.1	12455	15184	2730	-	ncbi_27676252	XM_016740833.1	60
C_peak_1148	NW_015971236.1	23695	24466	772	24279	.	5.09939	Promoter (<=1kb)	23253	23773	521	-	ncbi_27676255	XM_016740836.1	23253	23773	521	-	ncbi_27676255	XM_016740836.1	-506
C_peak_1149	NW_015971236.1	31101	31510	410	31392	.	4.2112	Promoter (<=1kb)	28453	31234	2782	-	ncbi_27676258	XM_016740839.1	28453	31234	2782	-	ncbi_27676258	XM_016740839.1	-158
C_peak_1150	NW_015971236.1	37906	38917	1012	38297	.	3.09486	Promoter (<=1kb)	32639	37763	5125	-	ncbi_27676259	XM_016740840.1	32639	37763	5125	-	ncbi_27676259	XM_016740840.1	-534
C_peak_1151	NW_015971236.1	42131	42590	460	42423	.	4.95502	Intron (XM_016740841.1/ncbi_27676260, intron 4 of 10)	39102	44210	5109	-	ncbi_27676260	XM_016740841.1	39102	44210	5109	-	ncbi_27676260	XM_016740841.1	1787
C_peak_1152	NW_015971236.1	49934	51179	1246	50503	.	4.78039	Distal Intergenic	-	-	-	-	-	-	47791	48480	690	-	ncbi_27676262	XM_016740843.1	-2023
C_peak_1153	NW_015971236.1	51507	52049	543	51887	.	4.2377	Promoter (<=1kb)	52644	53942	1299	+	ncbi_27676263	XM_016740844.1	52644	53942	1299	+	ncbi_27676263	XM_016740844.1	-757
C_peak_1154	NW_015971236.1	54475	54926	452	54752	.	4.50956	Promoter (<=1kb)	54857	56012	1156	+	ncbi_27676264	XM_016740845.1	54857	56012	1156	+	ncbi_27676264	XM_016740845.1	-105
C_peak_1155	NW_015971236.1	57938	58374	437	58219	.	4.46402	Intron (XM_016740846.1/ncbi_27676265, intron 2 of 7)	57097	59961	2865	-	ncbi_27676265	XM_016740846.1	57097	59961	2865	-	ncbi_27676265	XM_016740846.1	1742
C_peak_1156	NW_015971236.1	61412	62905	1494	62169	.	4.23272	Downstream (<1kb)	62643	62873	231	-	ncbi_27676266	XM_016740847.1	62643	62873	231	-	ncbi_27676266	XM_016740847.1	704
C_peak_1157	NW_015971236.1	68409	68657	249	68508	.	3.03269	Promoter (<=1kb)	68658	69941	1284	+	ncbi_27676269	XM_016740850.1	68658	69941	1284	+	ncbi_27676269	XM_016740850.1	-150
C_peak_1158	NW_015971236.1	73253	73538	286	73389	.	4.10553	Intron (XM_016740852.1/ncbi_27676271, intron 1 of 1)	73337	74323	987	+	ncbi_27676271	XM_016740852.1	73337	74323	987	+	ncbi_27676271	XM_016740852.1	52
C_peak_1159	NW_015971236.1	79300	79840	541	79688	.	5.96777	Promoter (<=1kb)	78798	79444	647	-	ncbi_27676274	XM_016740855.1	78798	79444	647	-	ncbi_27676274	XM_016740855.1	-244
C_peak_1160	NW_015971236.1	80064	80745	682	80180	.	4.27895	Promoter (<=1kb)	80604	81226	623	+	ncbi_27676275	XM_016740856.1	80604	81226	623	+	ncbi_27676275	XM_016740856.1	-424
C_peak_1161	NW_015971236.1	83996	84896	901	84481	.	4.94205	Promoter (<=1kb)	83440	84114	675	-	ncbi_27676277	XM_016740858.1	83440	84114	675	-	ncbi_27676277	XM_016740858.1	-367
C_peak_1162	NW_015971236.1	87156	87610	455	87444	.	5.26482	Promoter (<=1kb)	87864	89810	1947	+	ncbi_27676279	XM_016740860.1	87864	89810	1947	+	ncbi_27676279	XM_016740860.1	-420
C_peak_1163	NW_015971236.1	92930	93420	491	93251	.	5.38256	Promoter (<=1kb)	90427	93099	2673	-	ncbi_27676280	XM_016740861.1	90427	93099	2673	-	ncbi_27676280	XM_016740861.1	-152
C_peak_1164	NW_015971236.1	95877	96592	716	96194	.	4.19886	Promoter (<=1kb)	96628	98149	1522	+	ncbi_27676282	XM_016740863.1	96628	98149	1522	+	ncbi_27676282	XM_016740863.1	-434
C_peak_1165	NW_015971236.1	98103	98535	433	98238	.	4.3907	Downstream (<1kb)	99071	99349	279	-	ncbi_27676283	XM_016740864.1	99071	99349	279	-	ncbi_27676283	XM_016740864.1	1111
C_peak_1166	NW_015971236.1	99789	100032	244	99937	.	2.84907	Promoter (<=1kb)	99071	99349	279	-	ncbi_27676283	XM_016740864.1	99071	99349	279	-	ncbi_27676283	XM_016740864.1	-588
C_peak_1167	NW_015971236.1	100127	100705	579	100290	.	3.41581	Promoter (<=1kb)	100815	102148	1334	+	ncbi_27676284	XM_016740865.1	100815	102148	1334	+	ncbi_27676284	XM_016740865.1	-525
C_peak_1168	NW_015971236.1	103620	104092	473	103975	.	4.62712	Promoter (<=1kb)	104240	105498	1259	+	ncbi_27676286	XM_016740867.1	104240	105498	1259	+	ncbi_27676286	XM_016740867.1	-265
C_peak_1169	NW_015971236.1	114130	114430	301	114268	.	2.78823	Exon (XM_016740870.1/ncbi_27676289, exon 1 of 1)	114208	115797	1590	+	ncbi_27676289	XM_016740870.1	114208	115797	1590	+	ncbi_27676289	XM_016740870.1	60
C_peak_1170	NW_015971236.1	123164	123629	466	123333	.	3.81291	Promoter (<=1kb)	122363	123180	818	-	ncbi_27676292	XM_016740873.1	122363	123180	818	-	ncbi_27676292	XM_016740873.1	-153
C_peak_1171	NW_015971236.1	124884	125256	373	125123	.	4.14733	Promoter (<=1kb)	125276	126112	837	+	ncbi_27676293	XM_016740874.1	125276	126112	837	+	ncbi_27676293	XM_016740874.1	-153
C_peak_1172	NW_015971236.1	126545	126884	340	126750	.	2.80973	Promoter (<=1kb)	126981	129851	2871	+	ncbi_27676294	XM_016740875.1	126981	129851	2871	+	ncbi_27676294	XM_016740875.1	-231
C_peak_1173	NW_015971236.1	129854	131021	1168	130440	.	5.98723	Downstream (1-2kb)	131954	132971	1018	-	ncbi_27676295	XM_016740876.1	131954	132971	1018	-	ncbi_27676295	XM_016740876.1	2531
C_peak_1174	NW_015971236.1	133034	133363	330	133192	.	4.66509	Promoter (<=1kb)	133328	134946	1619	+	ncbi_27676296	XM_016740877.1	133328	134946	1619	+	ncbi_27676296	XM_016740877.1	-136
C_peak_1175	NW_015971236.1	139033	139442	410	139175	.	3.92609	Promoter (<=1kb)	139239	139568	330	+	ncbi_27676301	XM_016740882.1	139239	139568	330	+	ncbi_27676301	XM_016740882.1	-64
C_peak_1176	NW_015971236.1	145587	147705	2119	147021	.	5.52469	Promoter (1-2kb)	148207	149656	1450	+	ncbi_27676304	XM_016740885.1	148207	149656	1450	+	ncbi_27676304	XM_016740885.1	-1186
C_peak_1177	NW_015971236.1	151002	151379	378	151108	.	2.80694	Promoter (<=1kb)	150569	150979	411	-	ncbi_27676305	XM_016740886.1	150569	150979	411	-	ncbi_27676305	XM_016740886.1	-129
C_peak_1178	NW_015971236.1	152668	153071	404	152808	.	2.91299	Promoter (<=1kb)	152892	155171	2280	+	ncbi_27676307	XM_016740888.1	152892	155171	2280	+	ncbi_27676307	XM_016740888.1	-84
C_peak_1179	NW_015971236.1	156097	156346	250	156200	.	2.8332	Promoter (<=1kb)	156509	158737	2229	+	ncbi_27676308	XM_016740889.1	156509	158737	2229	+	ncbi_27676308	XM_016740889.1	-309
C_peak_1180	NW_015971236.1	156425	156666	242	156531	.	2.47576	Exon (XM_016740889.1/ncbi_27676308, exon 1 of 2)	156509	158737	2229	+	ncbi_27676308	XM_016740889.1	156509	158737	2229	+	ncbi_27676308	XM_016740889.1	22
C_peak_1181	NW_015971236.1	158452	159290	839	158894	.	4.97535	Promoter (<=1kb)	159093	160125	1033	+	ncbi_27676309	XM_016740890.1	159093	160125	1033	+	ncbi_27676309	XM_016740890.1	-199
C_peak_1182	NW_015971236.1	163977	164418	442	164129	.	2.89052	Intron (XM_016740891.1/ncbi_27676310, intron 3 of 8)	160973	165993	5021	-	ncbi_27676310	XM_016740891.1	160973	165993	5021	-	ncbi_27676310	XM_016740891.1	1864
C_peak_1183	NW_015971236.1	165977	167662	1686	166606	.	6.04544	Promoter (<=1kb)	160973	165993	5021	-	ncbi_27676310	XM_016740891.1	160973	165993	5021	-	ncbi_27676310	XM_016740891.1	-613
C_peak_1184	NW_015971236.1	168375	169324	950	168753	.	5.26258	Promoter (<=1kb)	166769	168660	1892	-	ncbi_27676311	XM_016740892.1	166769	168660	1892	-	ncbi_27676311	XM_016740892.1	-93
C_peak_1185	NW_015971236.1	169997	170226	230	170117	.	4.22866	Promoter (<=1kb)	170541	171533	993	+	ncbi_27676312	XM_016740893.1	170541	171533	993	+	ncbi_27676312	XM_016740893.1	-424
C_peak_1186	NW_015971236.1	174410	174669	260	174578	.	4.44843	Promoter (<=1kb)	173532	174374	843	-	ncbi_27676313	XM_016740894.1	173532	174374	843	-	ncbi_27676313	XM_016740894.1	-204
C_peak_1187	NW_015971236.1	177139	177639	501	177483	.	5.15429	Promoter (<=1kb)	177717	179792	2076	+	ncbi_27676315	XM_016740896.1	177717	179792	2076	+	ncbi_27676315	XM_016740896.1	-234
C_peak_1188	NW_015971236.1	180817	181317	501	181259	.	4.17516	Promoter (<=1kb)	181410	182929	1520	+	ncbi_27676317	XM_016740898.1	181410	182929	1520	+	ncbi_27676317	XM_016740898.1	-151
C_peak_1189	NW_015971236.1	184450	184896	447	184703	.	4.1602	Distal Intergenic	-	-	-	-	-	-	181410	182929	1520	+	ncbi_27676317	XM_016740898.1	3293
C_peak_1190	NW_015971237.1	983	1447	465	1156	.	2.81169	Promoter (1-2kb)	2980	4692	1713	+	ncbi_27676318	XM_016740899.1	2980	4692	1713	+	ncbi_27676318	XM_016740899.1	-1824
C_peak_1191	NW_015971237.1	24847	25244	398	25003	.	4.80632	Promoter (<=1kb)	23197	24858	1662	-	ncbi_27676325	XM_016740906.1	23197	24858	1662	-	ncbi_27676325	XM_016740906.1	-145
C_peak_1192	NW_015971237.1	37269	37965	697	37457	.	4.55047	Promoter (<=1kb)	36557	37324	768	-	ncbi_27676331	XM_016740912.1	36557	37324	768	-	ncbi_27676331	XM_016740912.1	-133
C_peak_1193	NW_015971237.1	41724	42877	1154	42149	.	5.50888	Promoter (<=1kb)	42588	43642	1055	+	ncbi_27676333	XM_016740914.1	42588	43642	1055	+	ncbi_27676333	XM_016740914.1	-439
C_peak_1194	NW_015971237.1	44752	45045	294	44909	.	3.11633	Promoter (<=1kb)	45007	45578	572	+	ncbi_27676335	XM_016740916.1	45007	45578	572	+	ncbi_27676335	XM_016740916.1	-98
C_peak_1195	NW_015971237.1	53161	53459	299	53352	.	4.66454	Promoter (<=1kb)	53459	55350	1892	+	ncbi_27676339	XM_016740920.1	53459	55350	1892	+	ncbi_27676339	XM_016740920.1	-107
C_peak_1196	NW_015971237.1	55658	57224	1567	56591	.	5.21184	Promoter (<=1kb)	57084	58549	1466	+	ncbi_27676340	XM_016740921.1	57084	58549	1466	+	ncbi_27676340	XM_016740921.1	-493
C_peak_1197	NW_015971237.1	57660	58669	1010	58258	.	5.27179	Exon (XM_016740921.1/ncbi_27676340, exon 5 of 5)	57084	58549	1466	+	ncbi_27676340	XM_016740921.1	57084	58549	1466	+	ncbi_27676340	XM_016740921.1	1174
C_peak_1198	NW_015971237.1	62107	62913	807	62496	.	4.11179	Promoter (<=1kb)	61216	62310	1095	-	ncbi_27676342	XM_016740923.1	61216	62310	1095	-	ncbi_27676342	XM_016740923.1	-186
C_peak_1199	NW_015971237.1	62993	63745	753	63304	.	4.50891	Promoter (<=1kb)	61216	62310	1095	-	ncbi_27676342	XM_016740923.1	61216	62310	1095	-	ncbi_27676342	XM_016740923.1	-994
C_peak_1200	NW_015971241.1	74	1016	943	707	.	4.72918	Distal Intergenic	-	-	-	-	-	-	9064	10111	1048	-	ncbi_27677923	XM_016742504.1	9404
C_peak_1201	NW_015971241.1	8856	9617	762	9124	.	4.22909	Exon (XM_016742504.1/ncbi_27677923, exon 4 of 4)	9064	10111	1048	-	ncbi_27677923	XM_016742504.1	9064	10111	1048	-	ncbi_27677923	XM_016742504.1	987
C_peak_1202	NW_015971241.1	9843	10900	1058	10624	.	5.19469	Promoter (<=1kb)	9064	10111	1048	-	ncbi_27677923	XM_016742504.1	9064	10111	1048	-	ncbi_27677923	XM_016742504.1	-513
C_peak_1203	NW_015971241.1	12791	13482	692	13193	.	5.26784	Promoter (<=1kb)	13621	14386	766	+	ncbi_27677925	XM_016742506.1	13621	14386	766	+	ncbi_27677925	XM_016742506.1	-428
C_peak_1204	NW_015971241.1	27815	28219	405	28127	.	4.08447	Promoter (<=1kb)	27349	27963	615	-	ncbi_27677928	XM_016742509.1	27349	27963	615	-	ncbi_27677928	XM_016742509.1	-164
C_peak_1205	NW_015971241.1	30383	30804	422	30618	.	5.63937	Promoter (<=1kb)	29679	30505	827	-	ncbi_27677930	XM_016742511.1	29679	30505	827	-	ncbi_27677930	XM_016742511.1	-113
C_peak_1206	NW_015971241.1	36108	36770	663	36469	.	2.59017	Promoter (<=1kb)	34264	36090	1827	-	ncbi_27677933	XM_016742514.1	34264	36090	1827	-	ncbi_27677933	XM_016742514.1	-379
C_peak_1207	NW_015971241.1	41041	41911	871	41560	.	4.79303	Distal Intergenic	-	-	-	-	-	-	40446	40926	481	+	ncbi_27677935	XM_016742516.1	1114
C_peak_1208	NW_015971241.1	48062	48661	600	48320	.	5.21016	Promoter (<=1kb)	47517	48137	621	-	ncbi_27677938	XM_016742519.1	47517	48137	621	-	ncbi_27677938	XM_016742519.1	-183
C_peak_1209	NW_015971241.1	55008	55507	500	55216	.	4.96653	Promoter (<=1kb)	55544	56896	1353	+	ncbi_27677941	XM_016742522.1	55544	56896	1353	+	ncbi_27677941	XM_016742522.1	-328
C_peak_1210	NW_015971241.1	57358	58303	946	57787	.	4.69934	Downstream (<1kb)	58085	58258	174	-	ncbi_27677942	XM_016742523.1	58085	58258	174	-	ncbi_27677942	XM_016742523.1	471
C_peak_1211	NW_015971241.1	59947	60899	953	60501	.	4.73319	Promoter (<=1kb)	60936	63236	2301	+	ncbi_27677944	XM_016742525.1	60936	63236	2301	+	ncbi_27677944	XM_016742525.1	-435
C_peak_1212	NW_015971241.1	66583	66906	324	66787	.	2.88077	Promoter (<=1kb)	63516	66699	3184	-	ncbi_27677945	XM_016742526.1	63516	66699	3184	-	ncbi_27677945	XM_016742526.1	-88
C_peak_1213	NW_015971241.1	74509	74849	341	74689	.	4.34757	Promoter (<=1kb)	72427	74437	2011	-	ncbi_27677949	XM_016742530.1	72427	74437	2011	-	ncbi_27677949	XM_016742530.1	-252
C_peak_1214	NW_015971241.1	79248	80672	1425	80061	.	5.32716	Promoter (<=1kb)	76848	79214	2367	-	ncbi_27677951	XM_016742532.1	76848	79214	2367	-	ncbi_27677951	XM_016742532.1	-847
C_peak_1215	NW_015971241.1	81886	82355	470	82041	.	4.28805	Promoter (<=1kb)	82421	82856	436	+	ncbi_27677953	XM_016742534.1	82421	82856	436	+	ncbi_27677953	XM_016742534.1	-380
C_peak_1216	NW_015971241.1	87673	88309	637	88058	.	5.63885	Promoter (<=1kb)	87079	87933	855	-	ncbi_27677956	XM_016742537.1	87079	87933	855	-	ncbi_27677956	XM_016742537.1	-125
C_peak_1217	NW_015971241.1	89255	89851	597	89681	.	3.96333	Exon (XM_016742538.1/ncbi_27677957, exon 3 of 3)	88679	89824	1146	+	ncbi_27677957	XM_016742538.1	88679	89824	1146	+	ncbi_27677957	XM_016742538.1	1002
C_peak_1218	NW_015971241.1	90017	90428	412	90144	.	4.08336	Downstream (<1kb)	88679	89824	1146	+	ncbi_27677957	XM_016742538.1	88679	89824	1146	+	ncbi_27677957	XM_016742538.1	1465
C_peak_1219	NW_015971241.1	91818	92449	632	92232	.	4.57607	Promoter (<=1kb)	92490	95368	2879	+	ncbi_27677959	XM_016742540.1	92490	95368	2879	+	ncbi_27677959	XM_016742540.1	-258
C_peak_1220	NW_015971241.1	106771	107243	473	106924	.	4.06344	Promoter (1-2kb)	108257	110127	1871	+	ncbi_27677965	XM_016742546.1	108257	110127	1871	+	ncbi_27677965	XM_016742546.1	-1333
C_peak_1221	NW_015971241.1	110244	110541	298	110386	.	4.75649	Promoter (<=1kb)	110696	112463	1768	+	ncbi_27677966	XM_016742547.1	110696	112463	1768	+	ncbi_27677966	XM_016742547.1	-310
C_peak_1222	NW_015971241.1	120282	120815	534	120689	.	3.50498	Promoter (<=1kb)	118945	120246	1302	-	ncbi_27677971	XM_016742552.1	118945	120246	1302	-	ncbi_27677971	XM_016742552.1	-443
C_peak_1223	NW_015971241.1	130057	130450	394	130289	.	4.76955	Promoter (<=1kb)	129038	130107	1070	-	ncbi_27677975	XM_016742556.1	129038	130107	1070	-	ncbi_27677975	XM_016742556.1	-182
C_peak_1224	NW_015971241.1	131747	132347	601	132158	.	4.70257	Promoter (<=1kb)	130463	131906	1444	-	ncbi_27677976	XM_016742557.1	130463	131906	1444	-	ncbi_27677976	XM_016742557.1	-252
C_peak_1225	NW_015971241.1	140250	141171	922	140597	.	4.65567	Promoter (1-2kb)	136576	139487	2912	-	ncbi_27677979	XM_016742560.1	136576	139487	2912	-	ncbi_27677979	XM_016742560.1	-1110
C_peak_1226	NW_015971241.1	141394	141696	303	141570	.	4.5079	Downstream (<1kb)	141992	145171	3180	-	ncbi_27677980	XM_016742561.1	136576	139487	2912	-	ncbi_27677979	XM_016742560.1	-2083
C_peak_1227	NW_015971241.1	149433	149662	230	149562	.	2.91421	Promoter (<=1kb)	150106	152013	1908	+	ncbi_27677983	XM_016742564.1	150106	152013	1908	+	ncbi_27677983	XM_016742564.1	-544
C_peak_1228	NW_015971241.1	157734	158266	533	157959	.	2.7365	Promoter (<=1kb)	156718	157753	1036	-	ncbi_27677986	XM_016742567.1	156718	157753	1036	-	ncbi_27677986	XM_016742567.1	-206
C_peak_1229	NW_015971241.1	160089	160775	687	160362	.	5.99339	Promoter (<=1kb)	159762	160208	447	-	ncbi_27677988	XM_016742569.1	159762	160208	447	-	ncbi_27677988	XM_016742569.1	-154
C_peak_1230	NW_015971241.1	179486	180372	887	179703	.	4.94778	Promoter (<=1kb)	177801	179026	1226	-	ncbi_27677997	XM_016742578.1	177801	179026	1226	-	ncbi_27677997	XM_016742578.1	-677
C_peak_1231	NW_015971241.1	180597	181064	468	180781	.	5.0179	Promoter (1-2kb)	177801	179026	1226	-	ncbi_27677997	XM_016742578.1	177801	179026	1226	-	ncbi_27677997	XM_016742578.1	-1755
C_peak_1232	NW_015971241.1	181629	182245	617	181958	.	4.85636	Downstream (<1kb)	182186	182794	609	-	ncbi_27677998	XM_016742579.1	182186	182794	609	-	ncbi_27677998	XM_016742579.1	836
C_peak_1233	NW_015971243.1	12557	13587	1031	13020	.	4.34129	Promoter (<=1kb)	9945	12200	2256	-	ncbi_27678002	XM_016742583.1	9945	12200	2256	-	ncbi_27678002	XM_016742583.1	-820
C_peak_1234	NW_015971243.1	18361	19199	839	18471	.	4.80168	Promoter (<=1kb)	14747	17720	2974	-	ncbi_27678003	XM_016742584.1	14747	17720	2974	-	ncbi_27678003	XM_016742584.1	-751
C_peak_1235	NW_015971243.1	26543	27054	512	26881	.	5.28752	Promoter (<=1kb)	27001	28137	1137	+	ncbi_27678007	XM_016742588.1	27001	28137	1137	+	ncbi_27678007	XM_016742588.1	-120
C_peak_1236	NW_015971243.1	27743	28164	422	28073	.	2.58146	Exon (XM_016742588.1/ncbi_27678007, exon 3 of 3)	27001	28137	1137	+	ncbi_27678007	XM_016742588.1	27001	28137	1137	+	ncbi_27678007	XM_016742588.1	1072
C_peak_1237	NW_015971243.1	28323	28939	617	28678	.	4.20491	Downstream (<1kb)	28916	29409	494	-	ncbi_27678008	XM_016742589.1	28916	29409	494	-	ncbi_27678008	XM_016742589.1	731
C_peak_1238	NW_015971243.1	29200	29641	442	29510	.	2.77687	Promoter (<=1kb)	28916	29409	494	-	ncbi_27678008	XM_016742589.1	28916	29409	494	-	ncbi_27678008	XM_016742589.1	-101
C_peak_1239	NW_015971243.1	36243	36630	388	36519	.	2.61992	Promoter (<=1kb)	35608	36360	753	-	ncbi_27678011	XM_016742592.1	35608	36360	753	-	ncbi_27678011	XM_016742592.1	-159
C_peak_1240	NW_015971243.1	41892	42782	891	42205	.	2.50888	Exon (XM_016742595.1/ncbi_27678014, exon 4 of 4)	41880	44531	2652	-	ncbi_27678014	XM_016742595.1	41880	44531	2652	-	ncbi_27678014	XM_016742595.1	2326
C_peak_1241	NW_015971243.1	44472	45746	1275	45248	.	5.27223	Promoter (<=1kb)	45703	46174	472	+	ncbi_27678016	XM_016742597.1	45703	46174	472	+	ncbi_27678016	XM_016742597.1	-455
C_peak_1242	NW_015971243.1	46292	46703	412	46420	.	4.4606	Downstream (<1kb)	45703	46174	472	+	ncbi_27678016	XM_016742597.1	45703	46174	472	+	ncbi_27678016	XM_016742597.1	717
C_peak_1243	NW_015971243.1	47138	47441	304	47226	.	2.59273	Exon (XM_016742598.1/ncbi_27678017, exon 2 of 4)	46644	47755	1112	-	ncbi_27678017	XM_016742598.1	46644	47755	1112	-	ncbi_27678017	XM_016742598.1	529
C_peak_1244	NW_015971243.1	55913	56362	450	56145	.	4.57562	Promoter (<=1kb)	56352	58947	2596	+	ncbi_27678020	XM_016742601.1	56352	58947	2596	+	ncbi_27678020	XM_016742601.1	-207
C_peak_1245	NW_015971243.1	64501	65661	1161	65270	.	6.12337	Promoter (1-2kb)	63840	64150	311	-	ncbi_27678022	XM_016742603.1	63840	64150	311	-	ncbi_27678022	XM_016742603.1	-1120
C_peak_1246	NW_015971243.1	103074	103709	636	103440	.	7.33349	Promoter (<=1kb)	103877	106738	2862	+	ncbi_27678035	XM_016742616.1	103877	106738	2862	+	ncbi_27678035	XM_016742616.1	-437
C_peak_1247	NW_015971243.1	110278	110676	399	110515	.	4.60726	Promoter (1-2kb)	111604	112899	1296	+	ncbi_27678037	XM_016742618.1	111604	112899	1296	+	ncbi_27678037	XM_016742618.1	-1089
C_peak_1248	NW_015971243.1	115969	116303	335	116118	.	3.89273	Promoter (<=1kb)	114453	115996	1544	-	ncbi_27678039	XM_016742620.1	114453	115996	1544	-	ncbi_27678039	XM_016742620.1	-122
C_peak_1249	NW_015971243.1	120234	120504	271	120368	.	4.29076	Promoter (<=1kb)	120715	122493	1779	+	ncbi_27678042	XM_016742623.1	120715	122493	1779	+	ncbi_27678042	XM_016742623.1	-347
C_peak_1250	NW_015971243.1	123111	123654	544	123294	.	4.91102	Promoter (<=1kb)	123406	124402	997	+	ncbi_27678043	XM_016742624.1	123406	124402	997	+	ncbi_27678043	XM_016742624.1	-112
C_peak_1251	NW_015971243.1	131072	131383	312	131169	.	4.66921	Downstream (1-2kb)	132274	132492	219	-	ncbi_27678047	XM_016742628.1	132274	132492	219	-	ncbi_27678047	XM_016742628.1	1323
C_peak_1252	NW_015971243.1	132379	135003	2625	132980	.	5.00866	Promoter (<=1kb)	132274	132492	219	-	ncbi_27678047	XM_016742628.1	132274	132492	219	-	ncbi_27678047	XM_016742628.1	-488
C_peak_1253	NW_015971243.1	137759	138231	473	138013	.	4.02083	Promoter (<=1kb)	138276	139242	967	+	ncbi_27678049	XM_016742630.1	138276	139242	967	+	ncbi_27678049	XM_016742630.1	-263
C_peak_1254	NW_015971243.1	140814	141257	444	141133	.	2.7985	Promoter (<=1kb)	141326	143337	2012	+	ncbi_27678051	XM_016742632.1	141326	143337	2012	+	ncbi_27678051	XM_016742632.1	-193
C_peak_1255	NW_015971243.1	146809	147320	512	146985	.	2.85894	Promoter (<=1kb)	145509	146812	1304	-	ncbi_27678053	XM_016742634.1	145509	146812	1304	-	ncbi_27678053	XM_016742634.1	-173
C_peak_1256	NW_015971243.1	149201	149679	479	149482	.	4.83109	Intron (XM_016742635.1/ncbi_27678054, intron 2 of 5)	148356	150585	2230	-	ncbi_27678054	XM_016742635.1	148356	150585	2230	-	ncbi_27678054	XM_016742635.1	1103
C_peak_1257	NW_015971243.1	150530	150966	437	150672	.	2.67885	Promoter (<=1kb)	148356	150585	2230	-	ncbi_27678054	XM_016742635.1	148356	150585	2230	-	ncbi_27678054	XM_016742635.1	-87
C_peak_1258	NW_015971243.1	150908	151740	833	151415	.	4.98902	Promoter (<=1kb)	151686	153568	1883	+	ncbi_27678055	XM_016742636.1	151686	153568	1883	+	ncbi_27678055	XM_016742636.1	-271
C_peak_1259	NW_015971243.1	169452	169709	258	169588	.	2.84576	Promoter (<=1kb)	168357	169286	930	-	ncbi_27678062	XM_016742643.1	168357	169286	930	-	ncbi_27678062	XM_016742643.1	-302
C_peak_1260	NW_015971243.1	179981	180669	689	180483	.	5.29648	Promoter (<=1kb)	180648	180827	180	+	ncbi_27678067	XM_016742648.1	180648	180827	180	+	ncbi_27678067	XM_016742648.1	-165
C_peak_1261	NW_015971243.1	183637	184140	504	183899	.	4.09587	Promoter (1-2kb)	185056	188763	3708	+	ncbi_27678068	XM_016742649.1	185056	188763	3708	+	ncbi_27678068	XM_016742649.1	-1157
C_peak_1262	NW_015971243.1	191443	192229	787	191761	.	5.29793	Promoter (<=1kb)	190770	190958	189	-	ncbi_27678071	XM_016742652.1	190770	190958	189	-	ncbi_27678071	XM_016742652.1	-803
C_peak_1263	NW_015971243.1	205890	206157	268	206002	.	2.84289	Promoter (<=1kb)	204771	205814	1044	-	ncbi_27678077	XM_016742658.1	204771	205814	1044	-	ncbi_27678077	XM_016742658.1	-188
C_peak_1264	NW_015971243.1	232674	233008	335	232878	.	3.02111	Promoter (<=1kb)	229403	232860	3458	-	ncbi_27678088	XM_016742669.1	229403	232860	3458	-	ncbi_27678088	XM_016742669.1	-18
C_peak_1265	NW_015971243.1	251380	252442	1063	252179	.	5.767	Promoter (1-2kb)	249564	251116	1553	-	ncbi_27678094	XM_016742675.1	249564	251116	1553	-	ncbi_27678094	XM_016742675.1	-1063
C_peak_1266	NW_015971243.1	252912	254254	1343	253704	.	3.78273	Exon (XM_016742676.1/ncbi_27678095, exon 3 of 4)	253204	257276	4073	-	ncbi_27678095	XM_016742676.1	253204	257276	4073	-	ncbi_27678095	XM_016742676.1	3572
C_peak_1267	NW_015971243.1	254811	255418	608	255194	.	3.81588	Exon (XM_016742676.1/ncbi_27678095, exon 2 of 4)	253204	257276	4073	-	ncbi_27678095	XM_016742676.1	253204	257276	4073	-	ncbi_27678095	XM_016742676.1	2082
C_peak_1268	NW_015971243.1	257224	257846	623	257521	.	4.54061	Promoter (<=1kb)	253204	257276	4073	-	ncbi_27678095	XM_016742676.1	253204	257276	4073	-	ncbi_27678095	XM_016742676.1	-245
C_peak_1269	NW_015971243.1	263880	265366	1487	264821	.	5.85673	Promoter (<=1kb)	265382	267727	2346	+	ncbi_27678099	XM_016742680.1	265382	267727	2346	+	ncbi_27678099	XM_016742680.1	-561
C_peak_1270	NW_015971243.1	271057	272354	1298	271523	.	6.05602	Promoter (<=1kb)	271078	271287	210	-	ncbi_27678100	XM_016742681.1	271078	271287	210	-	ncbi_27678100	XM_016742681.1	-236
C_peak_1271	NW_015971243.1	285516	286669	1154	286360	.	6.04571	Exon (XM_016742686.1/ncbi_27678105, exon 4 of 5)	285818	288117	2300	-	ncbi_27678105	XM_016742686.1	285818	288117	2300	-	ncbi_27678105	XM_016742686.1	1757
C_peak_1272	NW_015971243.1	288059	288506	448	288220	.	3.90924	Promoter (<=1kb)	285818	288117	2300	-	ncbi_27678105	XM_016742686.1	285818	288117	2300	-	ncbi_27678105	XM_016742686.1	-103
C_peak_1273	NW_015971243.1	291140	291548	409	291242	.	4.13606	Downstream (<1kb)	289068	290240	1173	+	ncbi_27678106	XM_016742687.1	289068	290240	1173	+	ncbi_27678106	XM_016742687.1	2174
C_peak_1274	NW_015971243.1	293783	295540	1758	295307	.	5.60532	Exon (XM_016742689.1/ncbi_27678108, exon 2 of 2)	295185	295595	411	-	ncbi_27678108	XM_016742689.1	295185	295595	411	-	ncbi_27678108	XM_016742689.1	288
C_peak_1275	NW_015971243.1	296112	296344	233	296215	.	2.42097	Exon (XM_016742690.1/ncbi_27678109, exon 2 of 2)	295665	296347	683	+	ncbi_27678109	XM_016742690.1	295665	296347	683	+	ncbi_27678109	XM_016742690.1	550
C_peak_1276	NW_015971243.1	303220	304334	1115	303672	.	5.83112	Promoter (<=1kb)	303998	305703	1706	+	ncbi_27678112	XM_016742693.1	303998	305703	1706	+	ncbi_27678112	XM_016742693.1	-326
C_peak_1277	NW_015971243.1	306169	306455	287	306258	.	2.5776	Downstream (<1kb)	306592	307379	788	-	ncbi_27678113	XM_016742694.1	306592	307379	788	-	ncbi_27678113	XM_016742694.1	1121
C_peak_1278	NW_015971243.1	307324	307780	457	307476	.	5.14378	Promoter (<=1kb)	306592	307379	788	-	ncbi_27678113	XM_016742694.1	306592	307379	788	-	ncbi_27678113	XM_016742694.1	-97
C_peak_1279	NW_015971243.1	311954	312356	403	312109	.	4.66856	Downstream (<1kb)	312523	313545	1023	-	ncbi_27678115	XM_016742696.1	312523	313545	1023	-	ncbi_27678115	XM_016742696.1	1436
C_peak_1280	NW_015971243.1	316424	317356	933	316899	.	5.28318	Promoter (<=1kb)	317180	318577	1398	+	ncbi_27678117	XM_016742698.1	317180	318577	1398	+	ncbi_27678117	XM_016742698.1	-281
C_peak_1281	NW_015971243.1	317545	318138	594	317800	.	2.59583	Exon (XM_016742698.1/ncbi_27678117, exon 2 of 3)	317180	318577	1398	+	ncbi_27678117	XM_016742698.1	317180	318577	1398	+	ncbi_27678117	XM_016742698.1	620
C_peak_1282	NW_015971243.1	318257	319121	865	318908	.	5.63841	Promoter (<=1kb)	319706	321153	1448	+	ncbi_27678118	XM_016742699.1	319706	321153	1448	+	ncbi_27678118	XM_016742699.1	-798
C_peak_1283	NW_015971243.1	323620	325799	2180	325219	.	5.15821	Promoter (1-2kb)	327125	328382	1258	+	ncbi_27678120	XM_016742701.1	327125	328382	1258	+	ncbi_27678120	XM_016742701.1	-1906
C_peak_1284	NW_015971243.1	326474	326958	485	326586	.	4.28863	Promoter (<=1kb)	327125	328382	1258	+	ncbi_27678120	XM_016742701.1	327125	328382	1258	+	ncbi_27678120	XM_016742701.1	-539
C_peak_1285	NW_015971243.1	328805	329263	459	329102	.	4.13254	Promoter (<=1kb)	329529	332808	3280	+	ncbi_27678121	XM_016742702.1	329529	332808	3280	+	ncbi_27678121	XM_016742702.1	-427
C_peak_1286	NW_015971243.1	333090	334568	1479	333645	.	7.33424	Downstream (<1kb)	329529	332808	3280	+	ncbi_27678121	XM_016742702.1	329529	332808	3280	+	ncbi_27678121	XM_016742702.1	4116
C_peak_1287	NW_015971243.1	350238	352115	1878	351824	.	8.213	Promoter (<=1kb)	352250	357694	5445	+	ncbi_27678127	XM_016742708.1	352250	357694	5445	+	ncbi_27678127	XM_016742708.1	-426
C_peak_1288	NW_015971243.1	364919	366654	1736	366109	.	6.2789	Promoter (<=1kb)	366570	366998	429	+	ncbi_27678131	XM_016742712.1	366570	366998	429	+	ncbi_27678131	XM_016742712.1	-461
C_peak_1289	NW_015971243.1	372390	373255	866	372844	.	5.09529	Promoter (<=1kb)	371807	372746	940	-	ncbi_27678133	XM_016742714.1	371807	372746	940	-	ncbi_27678133	XM_016742714.1	-98
C_peak_1290	NW_015971243.1	379002	379693	692	379255	.	3.93518	Promoter (1-2kb)	375976	377868	1893	-	ncbi_27678135	XM_016742716.1	375976	377868	1893	-	ncbi_27678135	XM_016742716.1	-1387
C_peak_1291	NW_015971243.1	380067	381230	1164	380630	.	4.55693	Distal Intergenic	-	-	-	-	-	-	375976	377868	1893	-	ncbi_27678135	XM_016742716.1	-2762
C_peak_1292	NW_015971243.1	381788	382522	735	382327	.	4.3984	Downstream (1-2kb)	384135	385073	939	-	ncbi_27678136	XM_016742717.1	384135	385073	939	-	ncbi_27678136	XM_016742717.1	2746
C_peak_1293	NW_015971243.1	382619	383193	575	382808	.	4.87039	Downstream (1-2kb)	384135	385073	939	-	ncbi_27678136	XM_016742717.1	384135	385073	939	-	ncbi_27678136	XM_016742717.1	2265
C_peak_1294	NW_015971243.1	388618	389996	1379	389695	.	5.74884	Promoter (<=1kb)	390221	391276	1056	+	ncbi_27678138	XM_016742719.1	390221	391276	1056	+	ncbi_27678138	XM_016742719.1	-526
C_peak_1295	NW_015971243.1	391332	392011	680	391608	.	3.88772	Downstream (<1kb)	390221	391276	1056	+	ncbi_27678138	XM_016742719.1	390221	391276	1056	+	ncbi_27678138	XM_016742719.1	1387
C_peak_1296	NW_015971243.1	394229	395341	1113	394867	.	4.74338	Promoter (<=1kb)	395502	396487	986	+	ncbi_27678140	XM_016742721.1	395502	396487	986	+	ncbi_27678140	XM_016742721.1	-635
C_peak_1297	NW_015971243.1	396874	397412	539	397122	.	2.56571	Promoter (<=1kb)	397522	398718	1197	+	ncbi_27678141	XM_016742722.1	397522	398718	1197	+	ncbi_27678141	XM_016742722.1	-400
C_peak_1298	NW_015971243.1	399352	399669	318	399486	.	4.43977	Promoter (<=1kb)	399656	400804	1149	+	ncbi_27678142	XM_016742723.1	399656	400804	1149	+	ncbi_27678142	XM_016742723.1	-170
C_peak_1299	NW_015971243.1	400789	401247	459	401084	.	2.73742	Promoter (<=1kb)	401245	401951	707	+	ncbi_27678143	XM_016742724.1	401245	401951	707	+	ncbi_27678143	XM_016742724.1	-161
C_peak_1300	NW_015971243.1	410839	411692	854	411317	.	5.54541	Promoter (<=1kb)	408506	411144	2639	-	ncbi_27678147	XM_016742728.1	408506	411144	2639	-	ncbi_27678147	XM_016742728.1	-173
C_peak_1301	NW_015971243.1	417552	418167	616	417790	.	5.63261	Promoter (<=1kb)	416161	417558	1398	-	ncbi_27678150	XM_016742731.1	416161	417558	1398	-	ncbi_27678150	XM_016742731.1	-232
C_peak_1302	NW_015971243.1	427025	427376	352	427148	.	2.82086	Promoter (<=1kb)	427305	428444	1140	+	ncbi_27678154	XM_016742735.1	427305	428444	1140	+	ncbi_27678154	XM_016742735.1	-157
C_peak_1303	NW_015971243.1	432094	432542	449	432431	.	3.95849	Promoter (<=1kb)	432580	436441	3862	+	ncbi_27678157	XM_016742738.1	432580	436441	3862	+	ncbi_27678157	XM_016742738.1	-149
C_peak_1304	NW_015971243.1	445623	446010	388	445713	.	2.66731	Promoter (<=1kb)	445869	447188	1320	+	ncbi_27678161	XM_016742742.1	445869	447188	1320	+	ncbi_27678161	XM_016742742.1	-156
C_peak_1305	NW_015971243.1	451063	451668	606	451391	.	4.76136	Promoter (<=1kb)	447304	451185	3882	-	ncbi_27678162	XM_016742743.1	447304	451185	3882	-	ncbi_27678162	XM_016742743.1	-206
C_peak_1306	NW_015971243.1	455140	456171	1032	455617	.	6.72477	Promoter (1-2kb)	456658	459596	2939	+	ncbi_27678164	XM_016742745.1	456658	459596	2939	+	ncbi_27678164	XM_016742745.1	-1041
C_peak_1307	NW_015971243.1	461927	462327	401	462155	.	2.88786	Downstream (<1kb)	460682	461904	1223	+	ncbi_27678165	XM_016742746.1	460682	461904	1223	+	ncbi_27678165	XM_016742746.1	1473
C_peak_1308	NW_015971243.1	464069	465345	1277	464514	.	5.47905	Promoter (<=1kb)	462438	464237	1800	-	ncbi_27678166	XM_016742747.1	462438	464237	1800	-	ncbi_27678166	XM_016742747.1	-277
C_peak_1309	NW_015971243.1	469647	471313	1667	470626	.	5.68333	Promoter (<=1kb)	470924	472420	1497	+	ncbi_27678169	XM_016742750.1	470924	472420	1497	+	ncbi_27678169	XM_016742750.1	-298
C_peak_1310	NW_015971243.1	472528	472981	454	472766	.	3.90832	Promoter (<=1kb)	473527	474134	608	+	ncbi_27678170	XM_016742751.1	473527	474134	608	+	ncbi_27678170	XM_016742751.1	-761
C_peak_1311	NW_015971244.1	7754	8114	361	7831	.	2.74519	Promoter (<=1kb)	5462	7549	2088	-	ncbi_27678186	XM_016742767.1	5462	7549	2088	-	ncbi_27678186	XM_016742767.1	-282
C_peak_1312	NW_015971244.1	12116	12741	626	12423	.	4.78596	Promoter (<=1kb)	10699	11559	861	-	ncbi_27678189	XM_016742770.1	10699	11559	861	-	ncbi_27678189	XM_016742770.1	-864
C_peak_1313	NW_015971244.1	26650	27003	354	26817	.	3.08252	Promoter (<=1kb)	27641	27916	276	+	ncbi_27678194	XM_016742775.1	27641	27916	276	+	ncbi_27678194	XM_016742775.1	-824
C_peak_1314	NW_015971244.1	35258	35799	542	35694	.	4.47429	Promoter (<=1kb)	36105	47833	11729	+	ncbi_27678199	XM_016742780.1	36105	47833	11729	+	ncbi_27678199	XM_016742780.1	-411
C_peak_1315	NW_015971244.1	49068	50028	961	49380	.	6.73395	Promoter (<=1kb)	48229	49137	909	-	ncbi_27678200	XM_016742781.1	48229	49137	909	-	ncbi_27678200	XM_016742781.1	-243
C_peak_1316	NW_015971244.1	73252	73642	391	73467	.	3.15823	Promoter (<=1kb)	73683	75009	1327	+	ncbi_27678209	XM_016742790.1	73683	75009	1327	+	ncbi_27678209	XM_016742790.1	-216
C_peak_1317	NW_015971244.1	75071	75441	371	75224	.	4.36913	Promoter (<=1kb)	75388	76521	1134	+	ncbi_27678210	XM_016742791.1	75388	76521	1134	+	ncbi_27678210	XM_016742791.1	-164
C_peak_1318	NW_015971244.1	101404	103018	1615	102092	.	5.19565	Downstream (1-2kb)	103233	104642	1410	-	ncbi_27678220	XM_016742801.1	103233	104642	1410	-	ncbi_27678220	XM_016742801.1	2550
C_peak_1319	NW_015971244.1	150237	150917	681	150599	.	4.77876	Downstream (<1kb)	150820	151933	1114	-	ncbi_27678237	XM_016742818.1	150820	151933	1114	-	ncbi_27678237	XM_016742818.1	1334
C_peak_1320	NW_015971244.1	185870	186152	283	186020	.	4.94172	Promoter (<=1kb)	183198	185802	2605	-	ncbi_27678249	XM_016742830.1	183198	185802	2605	-	ncbi_27678249	XM_016742830.1	-218
C_peak_1321	NW_015971244.1	188980	189319	340	189141	.	4.93833	Downstream (<1kb)	189883	190449	567	-	ncbi_27678250	XM_016742831.1	189883	190449	567	-	ncbi_27678250	XM_016742831.1	1308
C_peak_1322	NW_015971248.1	309	599	291	409	.	2.46562	Promoter (1-2kb)	1608	2328	721	+	ncbi_27680113	XM_016744693.1	1608	2328	721	+	ncbi_27680113	XM_016744693.1	-1199
C_peak_1323	NW_015971248.1	851	1686	836	1086	.	2.95895	Promoter (<=1kb)	1608	2328	721	+	ncbi_27680113	XM_016744693.1	1608	2328	721	+	ncbi_27680113	XM_016744693.1	-522
C_peak_1324	NW_015971248.1	8993	10960	1968	9655	.	8.98874	Promoter (<=1kb)	10191	12147	1957	+	ncbi_27680115	XM_016744695.1	10191	12147	1957	+	ncbi_27680115	XM_016744695.1	-536
C_peak_1325	NW_015971248.1	18145	18444	300	18259	.	2.93405	Promoter (<=1kb)	17285	17734	450	-	ncbi_27680117	XM_016744697.1	17285	17734	450	-	ncbi_27680117	XM_016744697.1	-525
C_peak_1326	NW_015971248.1	20691	21016	326	20869	.	3.06851	Promoter (<=1kb)	18744	20660	1917	-	ncbi_27680118	XM_016744698.1	18744	20660	1917	-	ncbi_27680118	XM_016744698.1	-209
C_peak_1327	NW_015971248.1	30564	31041	478	30887	.	4.81355	Downstream (<1kb)	29019	30760	1742	+	ncbi_27680122	XM_016744702.1	29019	30760	1742	+	ncbi_27680122	XM_016744702.1	1868
C_peak_1328	NW_015971248.1	35518	35791	274	35648	.	2.82328	Distal Intergenic	-	-	-	-	-	-	35071	35469	399	+	ncbi_27680125	XM_016744705.1	577
C_peak_1329	NW_015971248.1	36446	36896	451	36603	.	4.42907	Promoter (<=1kb)	37282	39321	2040	+	ncbi_27680126	XM_016744706.1	37282	39321	2040	+	ncbi_27680126	XM_016744706.1	-679
C_peak_1330	NW_015971248.1	50754	51219	466	51060	.	2.62015	Promoter (<=1kb)	51247	52606	1360	+	ncbi_27680132	XM_016744712.1	51247	52606	1360	+	ncbi_27680132	XM_016744712.1	-187
C_peak_1331	NW_015971248.1	71319	71635	317	71493	.	3.0037	Promoter (1-2kb)	67719	70485	2767	-	ncbi_27680139	XM_016744719.1	67719	70485	2767	-	ncbi_27680139	XM_016744719.1	-1008
C_peak_1332	NW_015971248.1	81468	82406	939	82031	.	4.63486	Promoter (<=1kb)	82225	83702	1478	+	ncbi_27680143	XM_016744723.1	82225	83702	1478	+	ncbi_27680143	XM_016744723.1	-194
C_peak_1333	NW_015971248.1	87636	88081	446	87806	.	4.54417	Promoter (<=1kb)	85332	87494	2163	-	ncbi_27680145	XM_016744725.1	85332	87494	2163	-	ncbi_27680145	XM_016744725.1	-312
C_peak_1334	NW_015971248.1	89894	90269	376	90080	.	4.96207	Promoter (<=1kb)	90561	92264	1704	+	ncbi_27680147	XM_016744727.1	90561	92264	1704	+	ncbi_27680147	XM_016744727.1	-481
C_peak_1335	NW_015971248.1	98197	98456	260	98335	.	2.94881	Promoter (1-2kb)	95673	96526	854	-	ncbi_27680149	XM_016744729.1	95673	96526	854	-	ncbi_27680149	XM_016744729.1	-1809
C_peak_1336	NW_015971248.1	111057	111316	260	111191	.	2.79232	Promoter (<=1kb)	108150	110969	2820	-	ncbi_27680153	XM_016744733.1	108150	110969	2820	-	ncbi_27680153	XM_016744733.1	-222
C_peak_1337	NW_015971248.1	117430	117699	270	117535	.	4.1488	Promoter (<=1kb)	113852	117459	3608	-	ncbi_27680154	XM_016744734.1	113852	117459	3608	-	ncbi_27680154	XM_016744734.1	-76
C_peak_1338	NW_015971248.1	117907	118417	511	118126	.	4.01943	Promoter (<=1kb)	113852	117459	3608	-	ncbi_27680154	XM_016744734.1	113852	117459	3608	-	ncbi_27680154	XM_016744734.1	-667
C_peak_1339	NW_015971248.1	119541	120359	819	120034	.	5.48123	Promoter (<=1kb)	120203	123419	3217	+	ncbi_27680155	XM_016744735.1	120203	123419	3217	+	ncbi_27680155	XM_016744735.1	-169
C_peak_1340	NW_015971248.1	125494	125958	465	125825	.	2.96137	Intron (XM_016744736.1/ncbi_27680156, intron 2 of 5)	124266	127272	3007	+	ncbi_27680156	XM_016744736.1	124266	127272	3007	+	ncbi_27680156	XM_016744736.1	1559
C_peak_1341	NW_015971248.1	129711	130813	1103	130015	.	5.96983	Promoter (<=1kb)	127677	129589	1913	-	ncbi_27680157	XM_016744737.1	127677	129589	1913	-	ncbi_27680157	XM_016744737.1	-426
C_peak_1342	NW_015971248.1	133571	134204	634	133984	.	5.83186	Promoter (<=1kb)	133991	135576	1586	+	ncbi_27680159	XM_016744739.1	133991	135576	1586	+	ncbi_27680159	XM_016744739.1	-7
C_peak_1343	NW_015971248.1	136904	137556	653	137215	.	4.48132	Promoter (<=1kb)	136222	136873	652	-	ncbi_27680160	XM_016744740.1	136222	136873	652	-	ncbi_27680160	XM_016744740.1	-342
C_peak_1344	NW_015971248.1	141228	141654	427	141430	.	5.54045	Promoter (<=1kb)	141593	142483	891	+	ncbi_27680162	XM_016744742.1	141593	142483	891	+	ncbi_27680162	XM_016744742.1	-163
C_peak_1345	NW_015971248.1	180947	181328	382	181140	.	5.00825	Promoter (<=1kb)	181398	182327	930	+	ncbi_27680175	XM_016744755.1	181398	182327	930	+	ncbi_27680175	XM_016744755.1	-258
C_peak_1346	NW_015971248.1	195180	196086	907	195386	.	3.82575	Promoter (1-2kb)	196446	197825	1380	+	ncbi_27680179	XM_016744759.1	196446	197825	1380	+	ncbi_27680179	XM_016744759.1	-1060
C_peak_1347	NW_015971248.1	203615	205216	1602	204363	.	7.40358	Promoter (<=1kb)	204483	205898	1416	+	ncbi_27680182	XM_016744762.1	204483	205898	1416	+	ncbi_27680182	XM_016744762.1	-120
C_peak_1348	NW_015971248.1	205448	205914	467	205579	.	4.57852	Exon (XM_016744762.1/ncbi_27680182, exon 6 of 6)	204483	205898	1416	+	ncbi_27680182	XM_016744762.1	204483	205898	1416	+	ncbi_27680182	XM_016744762.1	1096
C_peak_1349	NW_015971248.1	210104	210414	311	210239	.	3.06343	Promoter (<=1kb)	210715	211599	885	+	ncbi_27680184	XM_016744764.1	210715	211599	885	+	ncbi_27680184	XM_016744764.1	-476
C_peak_1350	NW_015971248.1	218239	218704	466	218523	.	5.08732	Distal Intergenic	-	-	-	-	-	-	221754	222237	484	+	ncbi_27680186	XM_016744766.1	-3231
C_peak_1351	NW_015971248.1	232402	232768	367	232625	.	3.98749	Promoter (<=1kb)	230442	232165	1724	-	ncbi_27680190	XM_016744770.1	230442	232165	1724	-	ncbi_27680190	XM_016744770.1	-460
C_peak_1352	NW_015971248.1	233378	234076	699	233836	.	4.76203	Promoter (<=1kb)	234085	235236	1152	+	ncbi_27680191	XM_016744771.1	234085	235236	1152	+	ncbi_27680191	XM_016744771.1	-249
C_peak_1353	NW_015971248.1	238986	239489	504	239322	.	4.39521	Promoter (<=1kb)	237345	238960	1616	-	ncbi_27680193	XM_016744773.1	237345	238960	1616	-	ncbi_27680193	XM_016744773.1	-362
C_peak_1354	NW_015971248.1	239759	240216	458	239870	.	4.84694	Promoter (<=1kb)	237345	238960	1616	-	ncbi_27680193	XM_016744773.1	237345	238960	1616	-	ncbi_27680193	XM_016744773.1	-910
C_peak_1355	NW_015971248.1	245466	246189	724	245773	.	5.47374	Promoter (<=1kb)	242719	245606	2888	-	ncbi_27680194	XM_016744774.1	242719	245606	2888	-	ncbi_27680194	XM_016744774.1	-167
C_peak_1356	NW_015971248.1	253461	254046	586	253691	.	4.2789	Promoter (<=1kb)	254569	255908	1340	+	ncbi_27680196	XM_016744776.1	254569	255908	1340	+	ncbi_27680196	XM_016744776.1	-878
C_peak_1357	NW_015971248.1	263317	263613	297	263455	.	4.82297	Promoter (<=1kb)	261838	263146	1309	-	ncbi_27680198	XM_016744778.1	261838	263146	1309	-	ncbi_27680198	XM_016744778.1	-309
C_peak_1358	NW_015971248.1	265941	266702	762	266493	.	4.50431	Downstream (<1kb)	266994	267624	631	-	ncbi_27680200	XM_016744780.1	266994	267624	631	-	ncbi_27680200	XM_016744780.1	1131
C_peak_1359	NW_015971248.1	270839	272593	1755	271726	.	6.85158	Promoter (1-2kb)	272734	274951	2218	+	ncbi_27680201	XM_016744781.1	272734	274951	2218	+	ncbi_27680201	XM_016744781.1	-1008
C_peak_1360	NW_015971248.1	277933	278834	902	278366	.	4.40512	Downstream (<1kb)	275805	277652	1848	+	ncbi_27680202	XM_016744782.1	275805	277652	1848	+	ncbi_27680202	XM_016744782.1	2561
C_peak_1361	NW_015971248.1	284430	285164	735	284724	.	4.13502	Downstream (<1kb)	285510	286219	710	-	ncbi_27680205	XM_016744785.1	285510	286219	710	-	ncbi_27680205	XM_016744785.1	1495
C_peak_1362	NW_015971248.1	287910	288168	259	288026	.	4.05885	Promoter (<=1kb)	288767	289450	684	+	ncbi_27680206	XM_016744786.1	288767	289450	684	+	ncbi_27680206	XM_016744786.1	-741
C_peak_1363	NW_015971248.1	294174	294796	623	294397	.	4.44118	Intron (XM_016744787.1/ncbi_27680207, intron 2 of 8)	290217	296749	6533	-	ncbi_27680207	XM_016744787.1	290217	296749	6533	-	ncbi_27680207	XM_016744787.1	2352
C_peak_1364	NW_015971248.1	302329	302630	302	302491	.	4.30381	Promoter (<=1kb)	302602	303798	1197	+	ncbi_27680211	XM_016744791.1	302602	303798	1197	+	ncbi_27680211	XM_016744791.1	-111
C_peak_1365	NW_015971248.1	308564	309591	1028	309001	.	4.08353	Promoter (<=1kb)	307020	308258	1239	-	ncbi_27680213	XM_016744793.1	307020	308258	1239	-	ncbi_27680213	XM_016744793.1	-743
C_peak_1366	NW_015971248.1	319840	320438	599	320101	.	5.23198	Promoter (1-2kb)	321445	322501	1057	+	ncbi_27680218	XM_016744798.1	321445	322501	1057	+	ncbi_27680218	XM_016744798.1	-1344
C_peak_1367	NW_015971248.1	323694	324866	1173	324185	.	5.09218	Promoter (<=1kb)	324931	326854	1924	+	ncbi_27680219	XM_016744799.1	324931	326854	1924	+	ncbi_27680219	XM_016744799.1	-746
C_peak_1368	NW_015971248.1	327295	328437	1143	327767	.	5.48986	Promoter (<=1kb)	328437	330491	2055	+	ncbi_27680220	XM_016744800.1	328437	330491	2055	+	ncbi_27680220	XM_016744800.1	-670
C_peak_1369	NW_015971248.1	332796	333551	756	333127	.	4.66992	Promoter (<=1kb)	331850	333020	1171	-	ncbi_27680221	XM_016744801.1	331850	333020	1171	-	ncbi_27680221	XM_016744801.1	-107
C_peak_1370	NW_015971248.1	339043	339404	362	339228	.	2.51036	Promoter (<=1kb)	337483	338857	1375	-	ncbi_27680223	XM_016744803.1	337483	338857	1375	-	ncbi_27680223	XM_016744803.1	-371
C_peak_1371	NW_015971248.1	352083	353404	1322	352529	.	5.08116	Intron (XM_016744808.1/ncbi_27680228, intron 1 of 2)	351041	352604	1564	-	ncbi_27680228	XM_016744808.1	351041	352604	1564	-	ncbi_27680228	XM_016744808.1	75
C_peak_1372	NW_015971248.1	354826	355065	240	355001	.	4.12674	Promoter (<=1kb)	355308	356144	837	+	ncbi_27680230	XM_016744810.1	355308	356144	837	+	ncbi_27680230	XM_016744810.1	-307
C_peak_1373	NW_015971248.1	356354	356997	644	356610	.	3.03363	Promoter (<=1kb)	356999	360088	3090	+	ncbi_27680231	XM_016744811.1	356999	360088	3090	+	ncbi_27680231	XM_016744811.1	-389
C_peak_1374	NW_015971248.1	379041	379327	287	379178	.	2.7222	Promoter (<=1kb)	376711	378276	1566	-	ncbi_27680239	XM_016744819.1	376711	378276	1566	-	ncbi_27680239	XM_016744819.1	-902
C_peak_1375	NW_015971248.1	381544	382616	1073	381872	.	5.05345	Promoter (<=1kb)	379830	381290	1461	-	ncbi_27680240	XM_016744820.1	379830	381290	1461	-	ncbi_27680240	XM_016744820.1	-582
C_peak_1376	NW_015971248.1	389557	390108	552	389793	.	5.19973	Intron (XM_016744825.1/ncbi_27680245, intron 1 of 1)	389594	390681	1088	+	ncbi_27680245	XM_016744825.1	389594	390681	1088	+	ncbi_27680245	XM_016744825.1	199
C_peak_1377	NW_015971248.1	398920	399237	318	399057	.	2.69971	Promoter (<=1kb)	399543	400101	559	+	ncbi_27680250	XM_016744830.1	399543	400101	559	+	ncbi_27680250	XM_016744830.1	-486
C_peak_1378	NW_015971248.1	401337	401716	380	401466	.	3.9783	Promoter (<=1kb)	400704	401306	603	-	ncbi_27680251	XM_016744831.1	400704	401306	603	-	ncbi_27680251	XM_016744831.1	-160
C_peak_1379	NW_015971248.1	404644	405094	451	404932	.	4.74029	Exon (XM_016744833.1/ncbi_27680253, exon 2 of 4)	404779	406126	1348	+	ncbi_27680253	XM_016744833.1	404779	406126	1348	+	ncbi_27680253	XM_016744833.1	153
C_peak_1380	NW_015971250.1	10024	10341	318	10256	.	2.88036	Promoter (<=1kb)	8528	10114	1587	-	ncbi_27679948	XM_016744528.1	8528	10114	1587	-	ncbi_27679948	XM_016744528.1	-142
C_peak_1381	NW_015971250.1	20218	21026	809	20398	.	5.01574	Promoter (<=1kb)	20820	22623	1804	+	ncbi_27679953	XM_016744533.1	20820	22623	1804	+	ncbi_27679953	XM_016744533.1	-422
C_peak_1382	NW_015971250.1	26648	26951	304	26789	.	5.09288	Promoter (<=1kb)	23794	26608	2815	-	ncbi_27679954	XM_016744534.1	23794	26608	2815	-	ncbi_27679954	XM_016744534.1	-181
C_peak_1383	NW_015971250.1	34448	35040	593	34818	.	5.09239	Promoter (<=1kb)	32932	34408	1477	-	ncbi_27679956	XM_016744536.1	32932	34408	1477	-	ncbi_27679956	XM_016744536.1	-410
C_peak_1384	NW_015971250.1	55636	56074	439	55895	.	4.69485	Downstream (<1kb)	54327	55313	987	+	ncbi_27679964	XM_016744544.1	54327	55313	987	+	ncbi_27679964	XM_016744544.1	1568
C_peak_1385	NW_015971250.1	86301	86693	393	86566	.	2.66247	Downstream (<1kb)	86743	88126	1384	-	ncbi_27679976	XM_016744556.1	86743	88126	1384	-	ncbi_27679976	XM_016744556.1	1560
C_peak_1386	NW_015971250.1	88120	88481	362	88316	.	4.48643	Promoter (<=1kb)	86743	88126	1384	-	ncbi_27679976	XM_016744556.1	86743	88126	1384	-	ncbi_27679976	XM_016744556.1	-190
C_peak_1387	NW_015971250.1	91829	92546	718	92019	.	5.52306	Promoter (<=1kb)	89627	91435	1809	-	ncbi_27679977	XM_016744557.1	89627	91435	1809	-	ncbi_27679977	XM_016744557.1	-584
C_peak_1388	NW_015971250.1	94073	94305	233	94185	.	2.75368	Promoter (<=1kb)	93426	94036	611	-	ncbi_27679978	XM_016744558.1	93426	94036	611	-	ncbi_27679978	XM_016744558.1	-149
C_peak_1389	NW_015971250.1	95450	95910	461	95758	.	3.84585	Exon (XM_016744560.1/ncbi_27679980, exon 3 of 3)	95487	97987	2501	-	ncbi_27679980	XM_016744560.1	95487	97987	2501	-	ncbi_27679980	XM_016744560.1	2229
C_peak_1390	NW_015971250.1	97787	99575	1789	98975	.	9.06334	Promoter (<=1kb)	95487	97987	2501	-	ncbi_27679980	XM_016744560.1	95487	97987	2501	-	ncbi_27679980	XM_016744560.1	-988
C_peak_1391	NW_015971250.1	103766	103999	234	103878	.	3.15967	Promoter (<=1kb)	102142	103687	1546	-	ncbi_27679982	XM_016744562.1	102142	103687	1546	-	ncbi_27679982	XM_016744562.1	-191
C_peak_1392	NW_015971250.1	121634	124377	2744	122952	.	6.6389	Promoter (<=1kb)	122995	123813	819	+	ncbi_27679991	XM_016744571.1	122995	123813	819	+	ncbi_27679991	XM_016744571.1	-43
C_peak_1393	NW_015971250.1	157423	158378	956	158148	.	5.23241	Promoter (<=1kb)	158389	159497	1109	+	ncbi_27680005	XM_016744585.1	158389	159497	1109	+	ncbi_27680005	XM_016744585.1	-241
C_peak_1394	NW_015971250.1	158651	159746	1096	159302	.	3.9626	Exon (XM_016744585.1/ncbi_27680005, exon 3 of 3)	158389	159497	1109	+	ncbi_27680005	XM_016744585.1	158389	159497	1109	+	ncbi_27680005	XM_016744585.1	913
C_peak_1395	NW_015971250.1	163979	165491	1513	164559	.	5.53273	Promoter (<=1kb)	160843	164128	3286	-	ncbi_27680006	XM_016744586.1	160843	164128	3286	-	ncbi_27680006	XM_016744586.1	-431
C_peak_1396	NW_015971250.1	167207	167807	601	167668	.	2.93732	Promoter (<=1kb)	167924	171792	3869	+	ncbi_27680008	XM_016744588.1	167924	171792	3869	+	ncbi_27680008	XM_016744588.1	-256
C_peak_1397	NW_015971250.1	177300	178420	1121	177964	.	5.68942	Promoter (1-2kb)	175921	176848	928	-	ncbi_27680011	XM_016744591.1	175921	176848	928	-	ncbi_27680011	XM_016744591.1	-1116
C_peak_1398	NW_015971250.1	189933	190283	351	190146	.	2.85569	Promoter (<=1kb)	184708	189467	4760	-	ncbi_27680015	XM_016744595.1	184708	189467	4760	-	ncbi_27680015	XM_016744595.1	-679
C_peak_1399	NW_015971250.1	194672	195028	357	194835	.	2.62765	Promoter (1-2kb)	191894	193576	1683	-	ncbi_27680016	XM_016744596.1	191894	193576	1683	-	ncbi_27680016	XM_016744596.1	-1259
C_peak_1400	NW_015971250.1	196868	197289	422	197036	.	4.1885	Promoter (<=1kb)	197437	198241	805	+	ncbi_27680017	XM_016744597.1	197437	198241	805	+	ncbi_27680017	XM_016744597.1	-401
C_peak_1401	NW_015971250.1	198159	198568	410	198493	.	3.84765	Distal Intergenic	-	-	-	-	-	-	197437	198241	805	+	ncbi_27680017	XM_016744597.1	1056
C_peak_1402	NW_015971250.1	199678	201660	1983	200852	.	7.46383	Downstream (2-3kb)	197437	198241	805	+	ncbi_27680017	XM_016744597.1	197437	198241	805	+	ncbi_27680017	XM_016744597.1	3415
C_peak_1403	NW_015971250.1	208394	209380	987	209011	.	5.82945	Promoter (<=1kb)	203683	208623	4941	-	ncbi_27680018	XM_016744598.1	203683	208623	4941	-	ncbi_27680018	XM_016744598.1	-388
C_peak_1404	NW_015971250.1	216970	217801	832	217263	.	4.99228	Promoter (<=1kb)	217714	219704	1991	+	ncbi_27680022	XM_016744602.1	217714	219704	1991	+	ncbi_27680022	XM_016744602.1	-451
C_peak_1405	NW_015971250.1	221283	222464	1182	221870	.	4.27775	Promoter (1-2kb)	223053	223859	807	+	ncbi_27680023	XM_016744603.1	223053	223859	807	+	ncbi_27680023	XM_016744603.1	-1183
C_peak_1406	NW_015971250.1	233009	234208	1200	233590	.	7.96782	Promoter (<=1kb)	227179	232735	5557	-	ncbi_27680025	XM_016744605.1	227179	232735	5557	-	ncbi_27680025	XM_016744605.1	-855
C_peak_1407	NW_015971250.1	234364	234716	353	234527	.	2.82207	Promoter (<=1kb)	234610	235516	907	+	ncbi_27680026	XM_016744606.1	234610	235516	907	+	ncbi_27680026	XM_016744606.1	-83
C_peak_1408	NW_015971250.1	251940	252722	783	252495	.	5.96584	Promoter (<=1kb)	252855	254244	1390	+	ncbi_27680033	XM_016744613.1	252855	254244	1390	+	ncbi_27680033	XM_016744613.1	-360
C_peak_1409	NW_015971250.1	257571	259485	1915	258132	.	5.57217	Promoter (<=1kb)	255533	257224	1692	-	ncbi_27680034	XM_016744614.1	255533	257224	1692	-	ncbi_27680034	XM_016744614.1	-908
C_peak_1410	NW_015971250.1	259457	260072	616	259780	.	4.30366	Promoter (1-2kb)	261018	264407	3390	+	ncbi_27680035	XM_016744615.1	261018	264407	3390	+	ncbi_27680035	XM_016744615.1	-1238
C_peak_1411	NW_015971250.1	267647	268169	523	267821	.	4.47624	Promoter (<=1kb)	266110	267591	1482	-	ncbi_27680036	XM_016744616.1	266110	267591	1482	-	ncbi_27680036	XM_016744616.1	-230
C_peak_1412	NW_015971250.1	270802	271270	469	271086	.	3.17927	Promoter (<=1kb)	267945	270857	2913	-	ncbi_27680037	XM_016744617.1	267945	270857	2913	-	ncbi_27680037	XM_016744617.1	-229
C_peak_1413	NW_015971250.1	275109	275429	321	275251	.	3.23924	Promoter (<=1kb)	273712	275103	1392	-	ncbi_27680039	XM_016744619.1	273712	275103	1392	-	ncbi_27680039	XM_016744619.1	-148
C_peak_1414	NW_015971250.1	284823	286576	1754	285740	.	6.24768	Promoter (<=1kb)	283630	284800	1171	-	ncbi_27680043	XM_016744623.1	283630	284800	1171	-	ncbi_27680043	XM_016744623.1	-940
C_peak_1415	NW_015971250.1	287472	288136	665	287800	.	4.72095	Promoter (<=1kb)	286601	287665	1065	-	ncbi_27680044	XM_016744624.1	286601	287665	1065	-	ncbi_27680044	XM_016744624.1	-135
C_peak_1416	NW_015971250.1	296450	296777	328	296564	.	2.66633	Promoter (<=1kb)	296672	298009	1338	+	ncbi_27680046	XM_016744626.1	296672	298009	1338	+	ncbi_27680046	XM_016744626.1	-108
C_peak_1417	NW_015971250.1	305269	305959	691	305488	.	4.57924	Promoter (<=1kb)	306167	307774	1608	+	ncbi_27680049	XM_016744629.1	306167	307774	1608	+	ncbi_27680049	XM_016744629.1	-679
C_peak_1418	NW_015971250.1	324993	327475	2483	326608	.	11.81237	Promoter (1-2kb)	327750	334896	7147	+	ncbi_27680054	XM_016744634.1	327750	334896	7147	+	ncbi_27680054	XM_016744634.1	-1142
C_peak_1419	NW_015971250.1	336761	337899	1139	337282	.	4.53065	Promoter (<=1kb)	335272	336906	1635	-	ncbi_27680055	XM_016744635.1	335272	336906	1635	-	ncbi_27680055	XM_016744635.1	-376
C_peak_1420	NW_015971250.1	341988	343057	1070	342397	.	7.89392	Promoter (<=1kb)	340855	342086	1232	-	ncbi_27680056	XM_016744636.1	340855	342086	1232	-	ncbi_27680056	XM_016744636.1	-311
C_peak_1421	NW_015971250.1	359494	360069	576	359901	.	4.50574	Promoter (<=1kb)	360662	362022	1361	+	ncbi_27680061	XM_016744641.1	360662	362022	1361	+	ncbi_27680061	XM_016744641.1	-761
C_peak_1422	NW_015971250.1	363597	364262	666	363979	.	4.58793	Distal Intergenic	-	-	-	-	-	-	360662	362022	1361	+	ncbi_27680061	XM_016744641.1	3317
C_peak_1423	NW_015971251.1	13068	13617	550	13296	.	4.4332	Promoter (<=1kb)	10283	12770	2488	-	ncbi_27680065	XM_016744645.1	10283	12770	2488	-	ncbi_27680065	XM_016744645.1	-526
C_peak_1424	NW_015971251.1	16016	16264	249	16164	.	4.52385	Downstream (<1kb)	14251	15417	1167	+	ncbi_27680066	XM_016744646.1	14251	15417	1167	+	ncbi_27680066	XM_016744646.1	1913
C_peak_1425	NW_015971251.1	42241	42908	668	42695	.	4.52386	Promoter (<=1kb)	43299	44692	1394	+	ncbi_27680075	XM_016744655.1	43299	44692	1394	+	ncbi_27680075	XM_016744655.1	-604
C_peak_1426	NW_015971251.1	73010	73547	538	73428	.	4.48639	Promoter (<=1kb)	73722	74933	1212	+	ncbi_27680091	XM_016744671.1	73722	74933	1212	+	ncbi_27680091	XM_016744671.1	-294
C_peak_1427	NW_015971251.1	75540	76385	846	75769	.	5.48363	Distal Intergenic	-	-	-	-	-	-	73722	74933	1212	+	ncbi_27680091	XM_016744671.1	2047
C_peak_1428	NW_015971251.1	77706	78414	709	78088	.	4.19572	Distal Intergenic	-	-	-	-	-	-	73722	74933	1212	+	ncbi_27680091	XM_016744671.1	4366
C_peak_1429	NW_015971251.1	78697	78927	231	78842	.	3.298	Distal Intergenic	-	-	-	-	-	-	73722	74933	1212	+	ncbi_27680091	XM_016744671.1	5120
C_peak_1430	NW_015971252.1	95	583	489	270	.	5.1995	Promoter (<=1kb)	1010	2551	1542	+	ncbi_27680092	XM_016744672.1	1010	2551	1542	+	ncbi_27680092	XM_016744672.1	-740
C_peak_1431	NW_015971252.1	13395	14609	1215	13960	.	6.04567	Promoter (<=1kb)	14474	15603	1130	+	ncbi_27680096	XM_016744676.1	14474	15603	1130	+	ncbi_27680096	XM_016744676.1	-514
C_peak_1432	NW_015971252.1	19608	20347	740	19787	.	5.40915	Intron (XM_016744679.1/ncbi_27680099, intron 13 of 14)	17903	23181	5279	-	ncbi_27680099	XM_016744679.1	17903	23181	5279	-	ncbi_27680099	XM_016744679.1	3394
C_peak_1433	NW_015971252.1	23182	23576	395	23446	.	2.64546	Promoter (<=1kb)	17903	23181	5279	-	ncbi_27680099	XM_016744679.1	17903	23181	5279	-	ncbi_27680099	XM_016744679.1	-265
C_peak_1434	NW_015971252.1	25953	26903	951	26380	.	5.73001	Promoter (<=1kb)	25208	26157	950	-	ncbi_27680101	XM_016744681.1	25208	26157	950	-	ncbi_27680101	XM_016744681.1	-223
C_peak_1435	NW_015971252.1	31214	32073	860	31563	.	5.52329	Promoter (<=1kb)	28598	31378	2781	-	ncbi_27680102	XM_016744682.1	28598	31378	2781	-	ncbi_27680102	XM_016744682.1	-185
C_peak_1436	NW_015971252.1	40839	41239	401	41123	.	3.92007	Promoter (<=1kb)	41310	43244	1935	+	ncbi_27680107	XM_016744687.1	41310	43244	1935	+	ncbi_27680107	XM_016744687.1	-187
C_peak_1437	NW_015971252.1	46085	46596	512	46434	.	4.18743	Promoter (<=1kb)	44963	46332	1370	-	ncbi_27680109	XM_016744689.1	44963	46332	1370	-	ncbi_27680109	XM_016744689.1	-102
C_peak_1438	NW_015971252.1	47807	48391	585	48063	.	5.43825	Promoter (<=1kb)	47088	47903	816	-	ncbi_27680110	XM_016744690.1	47088	47903	816	-	ncbi_27680110	XM_016744690.1	-160
C_peak_1439	NW_015971252.1	51051	52154	1104	51687	.	4.73569	Promoter (1-2kb)	49344	50542	1199	-	ncbi_27680112	XM_016744692.1	49344	50542	1199	-	ncbi_27680112	XM_016744692.1	-1145
C_peak_1440	NW_015971257.1	2950	3273	324	3126	.	4.05086	Promoter (<=1kb)	780	2696	1917	-	ncbi_27679905	XM_016744485.1	780	2696	1917	-	ncbi_27679905	XM_016744485.1	-430
C_peak_1441	NW_015971257.1	8190	8988	799	8598	.	5.79019	Distal Intergenic	-	-	-	-	-	-	3513	6113	2601	-	ncbi_27679906	XM_016744486.1	-2485
C_peak_1442	NW_015971257.1	9074	9476	403	9383	.	2.97387	Distal Intergenic	-	-	-	-	-	-	3513	6113	2601	-	ncbi_27679906	XM_016744486.1	-3270
C_peak_1443	NW_015971257.1	9644	10064	421	9739	.	4.12601	Distal Intergenic	-	-	-	-	-	-	3513	6113	2601	-	ncbi_27679906	XM_016744486.1	-3626
C_peak_1444	NW_015971257.1	10267	10664	398	10577	.	4.25675	Distal Intergenic	-	-	-	-	-	-	3513	6113	2601	-	ncbi_27679906	XM_016744486.1	-4464
C_peak_1445	NW_015971257.1	10836	12045	1210	11650	.	7.30563	Distal Intergenic	-	-	-	-	-	-	3513	6113	2601	-	ncbi_27679906	XM_016744486.1	-5537
C_peak_1446	NW_015971257.1	12555	12893	339	12755	.	2.5885	Distal Intergenic	-	-	-	-	-	-	16393	18627	2235	-	ncbi_27679907	XM_016744487.1	5872
C_peak_1447	NW_015971257.1	13333	14457	1125	13995	.	4.09057	Downstream (2-3kb)	16393	18627	2235	-	ncbi_27679907	XM_016744487.1	16393	18627	2235	-	ncbi_27679907	XM_016744487.1	4632
C_peak_1448	NW_015971257.1	22222	22543	322	22444	.	2.68761	Exon (XM_016744489.1/ncbi_27679909, exon 5 of 5)	22416	23959	1544	-	ncbi_27679909	XM_016744489.1	22416	23959	1544	-	ncbi_27679909	XM_016744489.1	1515
C_peak_1449	NW_015971257.1	23930	24399	470	24113	.	4.941	Promoter (<=1kb)	22416	23959	1544	-	ncbi_27679909	XM_016744489.1	22416	23959	1544	-	ncbi_27679909	XM_016744489.1	-154
C_peak_1450	NW_015971257.1	32211	32444	234	32327	.	2.83222	Promoter (<=1kb)	32582	39955	7374	+	ncbi_27679913	XM_016744493.1	32582	39955	7374	+	ncbi_27679913	XM_016744493.1	-255
C_peak_1451	NW_015971257.1	40631	41193	563	40893	.	4.65542	Promoter (<=1kb)	41148	41870	723	+	ncbi_27679914	XM_016744494.1	41148	41870	723	+	ncbi_27679914	XM_016744494.1	-255
C_peak_1452	NW_015971257.1	43221	43497	277	43393	.	4.12985	Promoter (<=1kb)	42071	43065	995	-	ncbi_27679915	XM_016744495.1	42071	43065	995	-	ncbi_27679915	XM_016744495.1	-328
C_peak_1453	NW_015971257.1	46299	47615	1317	47205	.	4.85286	Promoter (1-2kb)	45062	45454	393	-	ncbi_27679916	XM_016744496.1	45062	45454	393	-	ncbi_27679916	XM_016744496.1	-1751
C_peak_1454	NW_015971257.1	49293	51592	2300	50583	.	9.36251	Promoter (1-2kb)	48351	48977	627	-	ncbi_27679917	XM_016744497.1	48351	48977	627	-	ncbi_27679917	XM_016744497.1	-1606
C_peak_1455	NW_015971257.1	54296	54650	355	54424	.	2.50487	Downstream (<1kb)	55217	58003	2787	-	ncbi_27679918	XM_016744498.1	55217	58003	2787	-	ncbi_27679918	XM_016744498.1	3579
C_peak_1456	NW_015971257.1	97345	97745	401	97585	.	5.04767	Promoter (<=1kb)	96169	97266	1098	-	ncbi_27679934	XM_016744514.1	96169	97266	1098	-	ncbi_27679934	XM_016744514.1	-319
C_peak_1457	NW_015971257.1	115470	116365	896	115923	.	5.43554	Promoter (1-2kb)	117142	118219	1078	+	ncbi_27679943	XM_016744523.1	117142	118219	1078	+	ncbi_27679943	XM_016744523.1	-1219
C_peak_1458	NW_015971257.1	122371	122709	339	122563	.	4.86556	Promoter (<=1kb)	118897	122392	3496	-	ncbi_27679944	XM_016744524.1	118897	122392	3496	-	ncbi_27679944	XM_016744524.1	-171
C_peak_1459	NW_015971261.1	5282	5595	314	5371	.	2.8332	Promoter (<=1kb)	1173	5024	3852	-	ncbi_27682106	XM_016746686.1	1173	5024	3852	-	ncbi_27682106	XM_016746686.1	-347
C_peak_1460	NW_015971264.1	29598	29897	300	29756	.	2.87795	Promoter (<=1kb)	26702	29630	2929	-	ncbi_27681876	XM_016746456.1	26702	29630	2929	-	ncbi_27681876	XM_016746456.1	-126
C_peak_1461	NW_015971264.1	43912	45101	1190	44588	.	5.4354	Distal Intergenic	-	-	-	-	-	-	42874	43089	216	+	ncbi_27681882	XM_016746462.1	1714
C_peak_1462	NW_015971264.1	46622	47802	1181	47400	.	5.49775	Promoter (<=1kb)	48213	50035	1823	+	ncbi_27681883	XM_016746463.1	48213	50035	1823	+	ncbi_27681883	XM_016746463.1	-813
C_peak_1463	NW_015971264.1	52366	53917	1552	53337	.	6.07137	Distal Intergenic	-	-	-	-	-	-	56576	60114	3539	+	ncbi_27681884	XM_016746464.1	-3239
C_peak_1464	NW_015971264.1	53868	54714	847	54484	.	4.35626	Distal Intergenic	-	-	-	-	-	-	56576	60114	3539	+	ncbi_27681884	XM_016746464.1	-2092
C_peak_1465	NW_015971264.1	54805	56345	1541	54933	.	4.16938	Promoter (1-2kb)	56576	60114	3539	+	ncbi_27681884	XM_016746464.1	56576	60114	3539	+	ncbi_27681884	XM_016746464.1	-1643
C_peak_1466	NW_015971264.1	62692	63201	510	62920	.	4.35196	Promoter (<=1kb)	61323	62706	1384	-	ncbi_27681885	XM_016746465.1	61323	62706	1384	-	ncbi_27681885	XM_016746465.1	-214
C_peak_1467	NW_015971264.1	68216	69197	982	68743	.	4.33139	Promoter (<=1kb)	68856	72998	4143	+	ncbi_27681890	XM_016746470.1	68856	72998	4143	+	ncbi_27681890	XM_016746470.1	-113
C_peak_1468	NW_015971264.1	84020	84256	237	84165	.	2.93091	Promoter (1-2kb)	85264	86157	894	+	ncbi_27681894	XM_016746474.1	85264	86157	894	+	ncbi_27681894	XM_016746474.1	-1099
C_peak_1469	NW_015971264.1	84355	84840	486	84657	.	4.54276	Promoter (<=1kb)	85264	86157	894	+	ncbi_27681894	XM_016746474.1	85264	86157	894	+	ncbi_27681894	XM_016746474.1	-607
C_peak_1470	NW_015971264.1	102572	103346	775	102719	.	5.01549	Promoter (<=1kb)	100942	102294	1353	-	ncbi_27681900	XM_016746480.1	100942	102294	1353	-	ncbi_27681900	XM_016746480.1	-425
C_peak_1471	NW_015971264.1	109868	110097	230	109981	.	3.13718	Promoter (<=1kb)	110158	112710	2553	+	ncbi_27681903	XM_016746483.1	110158	112710	2553	+	ncbi_27681903	XM_016746483.1	-177
C_peak_1472	NW_015971264.1	122692	123222	531	122857	.	4.57611	Promoter (<=1kb)	120842	122689	1848	-	ncbi_27681908	XM_016746488.1	120842	122689	1848	-	ncbi_27681908	XM_016746488.1	-168
C_peak_1473	NW_015971264.1	125278	126483	1206	125797	.	5.53105	Promoter (<=1kb)	123292	125246	1955	-	ncbi_27681909	XM_016746489.1	123292	125246	1955	-	ncbi_27681909	XM_016746489.1	-551
C_peak_1474	NW_015971264.1	137752	138004	253	137899	.	2.82812	Promoter (<=1kb)	136811	137800	990	-	ncbi_27681915	XM_016746495.1	136811	137800	990	-	ncbi_27681915	XM_016746495.1	-99
C_peak_1475	NW_015971264.1	147422	147679	258	147573	.	2.85326	Intron (XM_016746498.1/ncbi_27681918, intron 1 of 5)	145838	148182	2345	-	ncbi_27681918	XM_016746498.1	145838	148182	2345	-	ncbi_27681918	XM_016746498.1	609
C_peak_1476	NW_015971264.1	173737	174155	419	173914	.	2.55897	Promoter (<=1kb)	172558	173539	982	-	ncbi_27681928	XM_016746508.1	172558	173539	982	-	ncbi_27681928	XM_016746508.1	-375
C_peak_1477	NW_015971264.1	194439	194771	333	194578	.	2.72606	Promoter (<=1kb)	194891	195625	735	+	ncbi_27681935	XM_016746515.1	194891	195625	735	+	ncbi_27681935	XM_016746515.1	-313
C_peak_1478	NW_015971264.1	205785	207039	1255	206285	.	5.16205	Promoter (<=1kb)	202884	206024	3141	-	ncbi_27681939	XM_016746519.1	202884	206024	3141	-	ncbi_27681939	XM_016746519.1	-261
C_peak_1479	NW_015971264.1	220020	220428	409	220247	.	5.0803	Intron (XM_016746524.1/ncbi_27681944, intron 8 of 9)	218085	221176	3092	+	ncbi_27681944	XM_016746524.1	218085	221176	3092	+	ncbi_27681944	XM_016746524.1	2162
C_peak_1480	NW_015971264.1	234141	234469	329	234320	.	3.51756	Promoter (<=1kb)	233391	234137	747	-	ncbi_27681951	XM_016746531.1	233391	234137	747	-	ncbi_27681951	XM_016746531.1	-183
C_peak_1481	NW_015971264.1	243706	244429	724	244030	.	4.55031	Downstream (<1kb)	244559	245894	1336	-	ncbi_27681955	XM_016746535.1	244559	245894	1336	-	ncbi_27681955	XM_016746535.1	1864
C_peak_1482	NW_015971264.1	261300	261639	340	261417	.	2.55897	Promoter (<=1kb)	259867	261261	1395	-	ncbi_27681961	XM_016746541.1	259867	261261	1395	-	ncbi_27681961	XM_016746541.1	-156
C_peak_1483	NW_015971264.1	268011	268391	381	268171	.	3.01747	Promoter (<=1kb)	268594	270450	1857	+	ncbi_27681965	XM_016746545.1	268594	270450	1857	+	ncbi_27681965	XM_016746545.1	-423
C_peak_1484	NW_015971264.1	275466	275895	430	275576	.	4.33064	Promoter (<=1kb)	275700	276932	1233	+	ncbi_27681969	XM_016746549.1	275700	276932	1233	+	ncbi_27681969	XM_016746549.1	-124
C_peak_1485	NW_015971264.1	279581	280180	600	279733	.	4.62613	Promoter (<=1kb)	278518	279273	756	-	ncbi_27681971	XM_016746551.1	278518	279273	756	-	ncbi_27681971	XM_016746551.1	-460
C_peak_1486	NW_015971264.1	283024	283818	795	283481	.	7.38991	Intron (XM_016746553.1/ncbi_27681973, intron 1 of 3)	283420	284244	825	+	ncbi_27681973	XM_016746553.1	283420	284244	825	+	ncbi_27681973	XM_016746553.1	61
C_peak_1487	NW_015971264.1	288987	289955	969	289491	.	7.56951	Promoter (<=1kb)	287675	288775	1101	-	ncbi_27681976	XM_016746556.1	287675	288775	1101	-	ncbi_27681976	XM_016746556.1	-716
C_peak_1488	NW_015971264.1	291018	291382	365	291186	.	4.79326	Promoter (<=1kb)	291371	296887	5517	+	ncbi_27681977	XM_016746557.1	291371	296887	5517	+	ncbi_27681977	XM_016746557.1	-185
C_peak_1489	NW_015971264.1	318501	318771	271	318668	.	2.66973	Promoter (<=1kb)	319093	322508	3416	+	ncbi_27681987	XM_016746567.1	319093	322508	3416	+	ncbi_27681987	XM_016746567.1	-425
C_peak_1490	NW_015971264.1	334591	335819	1229	335004	.	4.65058	Promoter (<=1kb)	332131	334151	2021	-	ncbi_27681991	XM_016746571.1	332131	334151	2021	-	ncbi_27681991	XM_016746571.1	-853
C_peak_1491	NW_015971264.1	341727	342225	499	341887	.	4.82421	Promoter (1-2kb)	343029	344244	1216	+	ncbi_27681993	XM_016746573.1	343029	344244	1216	+	ncbi_27681993	XM_016746573.1	-1142
C_peak_1492	NW_015971264.1	346727	347455	729	347081	.	4.91464	Downstream (1-2kb)	348524	349546	1023	-	ncbi_27681994	XM_016746574.1	348524	349546	1023	-	ncbi_27681994	XM_016746574.1	2465
C_peak_1493	NW_015971264.1	348957	349776	820	349647	.	4.44358	Promoter (<=1kb)	348524	349546	1023	-	ncbi_27681994	XM_016746574.1	348524	349546	1023	-	ncbi_27681994	XM_016746574.1	-101
C_peak_1494	NW_015971264.1	365047	365725	679	365489	.	4.51153	Promoter (<=1kb)	364329	364988	660	-	ncbi_27682001	XM_016746581.1	364329	364988	660	-	ncbi_27682001	XM_016746581.1	-501
C_peak_1495	NW_015971264.1	365926	367435	1510	366223	.	5.67732	Promoter (1-2kb)	364329	364988	660	-	ncbi_27682001	XM_016746581.1	364329	364988	660	-	ncbi_27682001	XM_016746581.1	-1235
C_peak_1496	NW_015971264.1	374287	374617	331	374445	.	3.87845	Promoter (<=1kb)	375090	376640	1551	+	ncbi_27682003	XM_016746583.1	375090	376640	1551	+	ncbi_27682003	XM_016746583.1	-645
C_peak_1497	NW_015971264.1	374791	375225	435	374967	.	4.43532	Promoter (<=1kb)	375090	376640	1551	+	ncbi_27682003	XM_016746583.1	375090	376640	1551	+	ncbi_27682003	XM_016746583.1	-123
C_peak_1498	NW_015971264.1	403139	403503	365	403411	.	2.6898	Promoter (<=1kb)	403957	405174	1218	+	ncbi_27682015	XM_016746595.1	403957	405174	1218	+	ncbi_27682015	XM_016746595.1	-546
C_peak_1499	NW_015971264.1	435672	435957	286	435859	.	2.61409	Promoter (<=1kb)	436307	437572	1266	+	ncbi_27682026	XM_016746606.1	436307	437572	1266	+	ncbi_27682026	XM_016746606.1	-448
C_peak_1500	NW_015971264.1	436063	436398	336	436237	.	4.14928	Promoter (<=1kb)	436307	437572	1266	+	ncbi_27682026	XM_016746606.1	436307	437572	1266	+	ncbi_27682026	XM_016746606.1	-70
C_peak_1501	NW_015971264.1	442289	442631	343	442452	.	4.81213	Promoter (<=1kb)	438037	442242	4206	-	ncbi_27682027	XM_016746607.1	438037	442242	4206	-	ncbi_27682027	XM_016746607.1	-210
C_peak_1502	NW_015971264.1	443885	444406	522	444212	.	5.01112	Promoter (<=1kb)	443485	444114	630	-	ncbi_27682029	XM_016746609.1	443485	444114	630	-	ncbi_27682029	XM_016746609.1	-98
C_peak_1503	NW_015971264.1	447023	447569	547	447188	.	5.39054	Promoter (<=1kb)	445738	446421	684	-	ncbi_27682031	XM_016746611.1	445738	446421	684	-	ncbi_27682031	XM_016746611.1	-767
C_peak_1504	NW_015971264.1	447839	448137	299	447985	.	2.82907	Promoter (<=1kb)	448033	449577	1545	+	ncbi_27682032	XM_016746612.1	448033	449577	1545	+	ncbi_27682032	XM_016746612.1	-48
C_peak_1505	NW_015971264.1	450801	451449	649	451127	.	4.58553	Promoter (<=1kb)	450137	451012	876	-	ncbi_27682033	XM_016746613.1	450137	451012	876	-	ncbi_27682033	XM_016746613.1	-115
C_peak_1506	NW_015971264.1	459755	462248	2494	460665	.	6.82687	Promoter (<=1kb)	460985	461836	852	+	ncbi_27682037	XM_016746617.1	460985	461836	852	+	ncbi_27682037	XM_016746617.1	-320
C_peak_1507	NW_015971264.1	465982	466394	413	466120	.	4.23029	Intron (XM_016746620.1/ncbi_27682040, intron 1 of 1)	465756	466345	590	+	ncbi_27682040	XM_016746620.1	465756	466345	590	+	ncbi_27682040	XM_016746620.1	364
C_peak_1508	NW_015971264.1	476683	477148	466	476939	.	4.72835	Promoter (<=1kb)	474357	476324	1968	-	ncbi_27682043	XM_016746623.1	474357	476324	1968	-	ncbi_27682043	XM_016746623.1	-615
C_peak_1509	NW_015971264.1	477242	477673	432	477392	.	2.725	Exon (XM_016746624.1/ncbi_27682044, exon 3 of 4)	477281	477898	618	-	ncbi_27682044	XM_016746624.1	477281	477898	618	-	ncbi_27682044	XM_016746624.1	506
C_peak_1510	NW_015971264.1	477982	479248	1267	478725	.	5.35643	Promoter (<=1kb)	479219	480105	887	+	ncbi_27682045	XM_016746625.1	479219	480105	887	+	ncbi_27682045	XM_016746625.1	-494
C_peak_1511	NW_015971264.1	486132	486763	632	486430	.	4.41871	Promoter (<=1kb)	483183	485531	2349	-	ncbi_27682047	XM_016746627.1	483183	485531	2349	-	ncbi_27682047	XM_016746627.1	-899
C_peak_1512	NW_015971264.1	486854	490038	3185	488339	.	7.23231	Promoter (<=1kb)	487168	487548	381	-	ncbi_27682048	XM_016746628.1	487168	487548	381	-	ncbi_27682048	XM_016746628.1	-791
C_peak_1513	NW_015971264.1	492572	493676	1105	492755	.	4.56818	Promoter (<=1kb)	493537	495593	2057	+	ncbi_27682050	XM_016746630.1	493537	495593	2057	+	ncbi_27682050	XM_016746630.1	-782
C_peak_1514	NW_015971264.1	499422	500504	1083	500057	.	4.81476	Promoter (<=1kb)	500377	503072	2696	+	ncbi_27682054	XM_016746634.1	500377	503072	2696	+	ncbi_27682054	XM_016746634.1	-320
C_peak_1515	NW_015971264.1	502593	502895	303	502717	.	2.54232	Intron (XM_016746634.1/ncbi_27682054, intron 4 of 4)	500377	503072	2696	+	ncbi_27682054	XM_016746634.1	500377	503072	2696	+	ncbi_27682054	XM_016746634.1	2340
C_peak_1516	NW_015971264.1	505536	506425	890	506119	.	5.11052	Promoter (<=1kb)	503487	505811	2325	-	ncbi_27682055	XM_016746635.1	503487	505811	2325	-	ncbi_27682055	XM_016746635.1	-308
C_peak_1517	NW_015971264.1	511131	513168	2038	511517	.	4.95266	Promoter (1-2kb)	507307	509655	2349	-	ncbi_27682056	XM_016746636.1	507307	509655	2349	-	ncbi_27682056	XM_016746636.1	-1862
C_peak_1518	NW_015971264.1	513742	514077	336	513867	.	2.49988	Distal Intergenic	-	-	-	-	-	-	507307	509655	2349	-	ncbi_27682056	XM_016746636.1	-4212
C_peak_1519	NW_015971264.1	514458	514863	406	514739	.	3.85208	Distal Intergenic	-	-	-	-	-	-	507307	509655	2349	-	ncbi_27682056	XM_016746636.1	-5084
C_peak_1520	NW_015971264.1	517354	518090	737	517662	.	4.17318	Downstream (1-2kb)	519439	521692	2254	-	ncbi_27682057	XM_016746637.1	519439	521692	2254	-	ncbi_27682057	XM_016746637.1	4030
C_peak_1521	NW_015971264.1	518200	518750	551	518518	.	4.13306	Downstream (<1kb)	519439	521692	2254	-	ncbi_27682057	XM_016746637.1	519439	521692	2254	-	ncbi_27682057	XM_016746637.1	3174
C_peak_1522	NW_015971264.1	518946	519786	841	519350	.	3.96521	Downstream (<1kb)	519439	521692	2254	-	ncbi_27682057	XM_016746637.1	519439	521692	2254	-	ncbi_27682057	XM_016746637.1	2342
C_peak_1523	NW_015971264.1	520004	520493	490	520308	.	3.96074	Intron (XM_016746637.1/ncbi_27682057, intron 2 of 4)	519439	521692	2254	-	ncbi_27682057	XM_016746637.1	519439	521692	2254	-	ncbi_27682057	XM_016746637.1	1384
C_peak_1524	NW_015971264.1	525166	525875	710	525620	.	6.23665	Promoter (<=1kb)	526019	530793	4775	+	ncbi_27682060	XM_016746640.1	526019	530793	4775	+	ncbi_27682060	XM_016746640.1	-399
C_peak_1525	NW_015971264.1	532736	533438	703	533215	.	6.097	Downstream (2-3kb)	531297	532691	1395	+	ncbi_27682061	XM_016746641.1	531297	532691	1395	+	ncbi_27682061	XM_016746641.1	1918
C_peak_1526	NW_015971264.1	537568	537979	412	537775	.	2.6551	Promoter (<=1kb)	538064	539650	1587	+	ncbi_27682063	XM_016746643.1	538064	539650	1587	+	ncbi_27682063	XM_016746643.1	-289
C_peak_1527	NW_015971264.1	540499	544232	3734	541537	.	6.11464	Exon (XM_016746644.1/ncbi_27682064, exon 3 of 3)	541237	543524	2288	-	ncbi_27682064	XM_016746644.1	541237	543524	2288	-	ncbi_27682064	XM_016746644.1	1987
C_peak_1528	NW_015971264.1	549631	551315	1685	550532	.	7.64073	Promoter (1-2kb)	547360	549222	1863	-	ncbi_27682066	XM_016746646.1	547360	549222	1863	-	ncbi_27682066	XM_016746646.1	-1310
C_peak_1529	NW_015971264.1	553517	554076	560	553787	.	4.34541	Promoter (<=1kb)	553943	556226	2284	+	ncbi_27682068	XM_016746648.1	553943	556226	2284	+	ncbi_27682068	XM_016746648.1	-156
C_peak_1530	NW_015971264.1	560591	561523	933	560907	.	7.74423	Promoter (<=1kb)	560991	563559	2569	+	ncbi_27682071	XM_016746651.1	560991	563559	2569	+	ncbi_27682071	XM_016746651.1	-84
C_peak_1531	NW_015971264.1	570156	571671	1516	570412	.	6.7897	Promoter (<=1kb)	567146	569667	2522	-	ncbi_27682073	XM_016746653.1	567146	569667	2522	-	ncbi_27682073	XM_016746653.1	-745
C_peak_1532	NW_015971264.1	575863	576312	450	576156	.	4.24612	Distal Intergenic	-	-	-	-	-	-	574149	575404	1256	+	ncbi_27682075	XM_016746655.1	2007
C_peak_1533	NW_015971264.1	580196	580484	289	580369	.	4.38885	Downstream (<1kb)	580563	581932	1370	-	ncbi_27682076	XM_016746656.1	580563	581932	1370	-	ncbi_27682076	XM_016746656.1	1563
C_peak_1534	NW_015971264.1	582043	582939	897	582366	.	4.79048	Promoter (<=1kb)	582614	583147	534	+	ncbi_27682077	XM_016746657.1	582614	583147	534	+	ncbi_27682077	XM_016746657.1	-248
C_peak_1535	NW_015971264.1	583516	584148	633	583799	.	4.06176	Promoter (<=1kb)	584165	585441	1277	+	ncbi_27682078	XM_016746658.1	584165	585441	1277	+	ncbi_27682078	XM_016746658.1	-366
C_peak_1536	NW_015971264.1	589310	589888	579	589761	.	4.35096	Promoter (<=1kb)	585935	589645	3711	-	ncbi_27682079	XM_016746659.1	585935	589645	3711	-	ncbi_27682079	XM_016746659.1	-116
C_peak_1537	NW_015971264.1	595481	596208	728	595883	.	4.78284	Promoter (<=1kb)	596086	597287	1202	+	ncbi_27682083	XM_016746663.1	596086	597287	1202	+	ncbi_27682083	XM_016746663.1	-203
C_peak_1538	NW_015971264.1	601018	602299	1282	601407	.	5.50415	Promoter (<=1kb)	598522	600427	1906	-	ncbi_27682085	XM_016746665.1	598522	600427	1906	-	ncbi_27682085	XM_016746665.1	-980
C_peak_1539	NW_015971264.1	602521	604043	1523	603324	.	6.445	Promoter (1-2kb)	604468	605415	948	+	ncbi_27682086	XM_016746666.1	604468	605415	948	+	ncbi_27682086	XM_016746666.1	-1144
C_peak_1540	NW_015971264.1	611207	611671	465	611432	.	2.45548	Promoter (<=1kb)	609188	611305	2118	-	ncbi_27682089	XM_016746669.1	609188	611305	2118	-	ncbi_27682089	XM_016746669.1	-127
C_peak_1541	NW_015971264.1	614046	614342	297	614182	.	4.26706	Promoter (<=1kb)	612793	614126	1334	-	ncbi_27682091	XM_016746671.1	612793	614126	1334	-	ncbi_27682091	XM_016746671.1	-56
C_peak_1542	NW_015971264.1	616483	616861	379	616636	.	4.21822	Promoter (<=1kb)	614390	616492	2103	-	ncbi_27682092	XM_016746672.1	614390	616492	2103	-	ncbi_27682092	XM_016746672.1	-144
C_peak_1543	NW_015971264.1	622798	623433	636	622953	.	4.3292	Promoter (<=1kb)	623096	624106	1011	+	ncbi_27682096	XM_016746676.1	623096	624106	1011	+	ncbi_27682096	XM_016746676.1	-143
C_peak_1544	NW_015971264.1	624120	624825	706	624359	.	4.81814	Promoter (<=1kb)	624785	627031	2247	+	ncbi_27682097	XM_016746677.1	624785	627031	2247	+	ncbi_27682097	XM_016746677.1	-426
C_peak_1545	NW_015971264.1	629681	630457	777	629974	.	4.28686	Promoter (<=1kb)	630137	631008	872	+	ncbi_27682099	XM_016746679.1	630137	631008	872	+	ncbi_27682099	XM_016746679.1	-163
C_peak_1546	NW_015971264.1	634015	634341	327	634169	.	3.84642	Promoter (<=1kb)	631277	633712	2436	-	ncbi_27682100	XM_016746680.1	631277	633712	2436	-	ncbi_27682100	XM_016746680.1	-457
C_peak_1547	NW_015971264.1	637192	637962	771	637689	.	5.61814	Intron (XM_016746681.1/ncbi_27682101, intron 4 of 10)	634535	639509	4975	-	ncbi_27682101	XM_016746681.1	634535	639509	4975	-	ncbi_27682101	XM_016746681.1	1820
C_peak_1548	NW_015971264.1	639328	640000	673	639837	.	4.12963	Promoter (<=1kb)	640119	643508	3390	+	ncbi_27682102	XM_016746682.1	640119	643508	3390	+	ncbi_27682102	XM_016746682.1	-282
C_peak_1549	NW_015971264.1	646759	647052	294	646893	.	2.82948	Promoter (<=1kb)	645250	646740	1491	-	ncbi_27682104	XM_016746684.1	645250	646740	1491	-	ncbi_27682104	XM_016746684.1	-153
C_peak_1550	NW_015971264.1	647424	648487	1064	647978	.	5.34645	Exon (XM_016746685.1/ncbi_27682105, exon 1 of 1)	647632	648714	1083	-	ncbi_27682105	XM_016746685.1	647632	648714	1083	-	ncbi_27682105	XM_016746685.1	736
C_peak_1551	NW_015971264.1	648378	651184	2807	649763	.	5.83981	Promoter (1-2kb)	647632	648714	1083	-	ncbi_27682105	XM_016746685.1	647632	648714	1083	-	ncbi_27682105	XM_016746685.1	-1049
C_peak_1552	NW_015971264.1	395958	396396	439	396086	.	2.67906	Promoter (1-2kb)	391673	394427	2755	-	ncbi_27682012	XM_016746592.1	391673	394427	2755	-	ncbi_27682012	XM_016746592.1	-1659
C_peak_1553	NW_015971265.1	36860	37469	610	37099	.	4.61939	Downstream (<1kb)	35943	36916	974	+	ncbi_27681805	XM_016746385.1	35943	36916	974	+	ncbi_27681805	XM_016746385.1	1156
C_peak_1554	NW_015971265.1	42660	43497	838	43027	.	4.51999	Promoter (<=1kb)	41699	42865	1167	-	ncbi_27681808	XM_016746388.1	41699	42865	1167	-	ncbi_27681808	XM_016746388.1	-162
C_peak_1555	NW_015971265.1	52141	52864	724	52619	.	4.52485	Promoter (<=1kb)	52846	56035	3190	+	ncbi_27681813	XM_016746393.1	52846	56035	3190	+	ncbi_27681813	XM_016746393.1	-227
C_peak_1556	NW_015971265.1	54182	54534	353	54414	.	2.69124	Exon (XM_016746393.1/ncbi_27681813, exon 3 of 7)	52846	56035	3190	+	ncbi_27681813	XM_016746393.1	52846	56035	3190	+	ncbi_27681813	XM_016746393.1	1568
C_peak_1557	NW_015971265.1	59129	59665	537	59403	.	4.58531	Promoter (<=1kb)	60262	61425	1164	+	ncbi_27681815	XM_016746395.1	60262	61425	1164	+	ncbi_27681815	XM_016746395.1	-859
C_peak_1558	NW_015971265.1	63707	64874	1168	64380	.	8.19112	Promoter (<=1kb)	62062	63604	1543	-	ncbi_27681816	XM_016746396.1	62062	63604	1543	-	ncbi_27681816	XM_016746396.1	-776
C_peak_1559	NW_015971265.1	67781	68077	297	67967	.	4.43151	Promoter (<=1kb)	67976	68128	153	+	ncbi_27681818	XM_016746398.1	67976	68128	153	+	ncbi_27681818	XM_016746398.1	-9
C_peak_1560	NW_015971265.1	68882	69165	284	69009	.	4.76736	Promoter (<=1kb)	69127	70065	939	+	ncbi_27681819	XM_016746399.1	69127	70065	939	+	ncbi_27681819	XM_016746399.1	-118
C_peak_1561	NW_015971265.1	75669	76144	476	75861	.	4.63271	Promoter (<=1kb)	73310	75440	2131	-	ncbi_27681821	XM_016746401.1	73310	75440	2131	-	ncbi_27681821	XM_016746401.1	-421
C_peak_1562	NW_015971265.1	77126	77411	286	77263	.	2.82835	Intron (XM_016746402.1/ncbi_27681822, intron 3 of 4)	76232	79292	3061	-	ncbi_27681822	XM_016746402.1	76232	79292	3061	-	ncbi_27681822	XM_016746402.1	2029
C_peak_1563	NW_015971265.1	79253	79554	302	79409	.	4.64527	Promoter (<=1kb)	76232	79292	3061	-	ncbi_27681822	XM_016746402.1	76232	79292	3061	-	ncbi_27681822	XM_016746402.1	-117
C_peak_1564	NW_015971265.1	80920	81688	769	81377	.	8.04954	Promoter (<=1kb)	81604	84342	2739	+	ncbi_27681824	XM_016746404.1	81604	84342	2739	+	ncbi_27681824	XM_016746404.1	-227
C_peak_1565	NW_015971265.1	87816	88658	843	88161	.	5.91915	Exon (XM_016746405.1/ncbi_27681825, exon 7 of 8)	85991	88572	2582	+	ncbi_27681825	XM_016746405.1	85991	88572	2582	+	ncbi_27681825	XM_016746405.1	2170
C_peak_1566	NW_015971265.1	88774	89650	877	89284	.	5.57784	Promoter (1-2kb)	90485	90797	313	+	ncbi_27681826	XM_016746406.1	90485	90797	313	+	ncbi_27681826	XM_016746406.1	-1201
C_peak_1567	NW_015971265.1	90547	91189	643	91063	.	4.31255	Distal Intergenic	-	-	-	-	-	-	90485	90797	313	+	ncbi_27681826	XM_016746406.1	578
C_peak_1568	NW_015971265.1	91288	91623	336	91480	.	4.44301	Distal Intergenic	-	-	-	-	-	-	90485	90797	313	+	ncbi_27681826	XM_016746406.1	995
C_peak_1569	NW_015971265.1	91780	92507	728	92013	.	4.46138	Distal Intergenic	-	-	-	-	-	-	90485	90797	313	+	ncbi_27681826	XM_016746406.1	1528
C_peak_1570	NW_015971265.1	92666	93372	707	93164	.	4.59516	Promoter (<=1kb)	93715	95196	1482	+	ncbi_27681827	XM_016746407.1	93715	95196	1482	+	ncbi_27681827	XM_016746407.1	-551
C_peak_1571	NW_015971265.1	96511	96788	278	96696	.	2.74855	Downstream (<1kb)	93715	95196	1482	+	ncbi_27681827	XM_016746407.1	93715	95196	1482	+	ncbi_27681827	XM_016746407.1	2981
C_peak_1572	NW_015971265.1	129655	131965	2311	130611	.	7.50873	Promoter (<=1kb)	130661	131420	760	+	ncbi_27681841	XM_016746421.1	130661	131420	760	+	ncbi_27681841	XM_016746421.1	-50
C_peak_1573	NW_015971265.1	136224	137076	853	136685	.	5.71359	Promoter (<=1kb)	132133	136431	4299	-	ncbi_27681842	XM_016746422.1	132133	136431	4299	-	ncbi_27681842	XM_016746422.1	-254
C_peak_1574	NW_015971265.1	138352	138718	367	138533	.	5.30849	Promoter (<=1kb)	138684	139544	861	+	ncbi_27681844	XM_016746424.1	138684	139544	861	+	ncbi_27681844	XM_016746424.1	-151
C_peak_1575	NW_015971265.1	143634	144272	639	143989	.	4.7867	Promoter (<=1kb)	140585	143785	3201	-	ncbi_27681845	XM_016746425.1	140585	143785	3201	-	ncbi_27681845	XM_016746425.1	-204
C_peak_1576	NW_015971265.1	145647	146480	834	146193	.	4.39186	Promoter (<=1kb)	146388	147749	1362	+	ncbi_27681847	XM_016746427.1	146388	147749	1362	+	ncbi_27681847	XM_016746427.1	-195
C_peak_1577	NW_015971265.1	150685	151353	669	151107	.	4.80421	Promoter (<=1kb)	151295	151926	632	+	ncbi_27681850	XM_016746430.1	151295	151926	632	+	ncbi_27681850	XM_016746430.1	-188
C_peak_1578	NW_015971265.1	159656	160332	677	160059	.	4.75675	Promoter (<=1kb)	160353	164517	4165	+	ncbi_27681854	XM_016746434.1	160353	164517	4165	+	ncbi_27681854	XM_016746434.1	-294
C_peak_1579	NW_015971265.1	164358	164772	415	164578	.	2.57275	Promoter (<=1kb)	164716	166600	1885	+	ncbi_27681855	XM_016746435.1	164716	166600	1885	+	ncbi_27681855	XM_016746435.1	-138
C_peak_1580	NW_015971265.1	175242	175877	636	175530	.	4.04131	Promoter (<=1kb)	172217	174781	2565	-	ncbi_27681860	XM_016746440.1	172217	174781	2565	-	ncbi_27681860	XM_016746440.1	-749
C_peak_1581	NW_015971265.1	177143	178437	1295	177975	.	7.01713	Downstream (2-3kb)	180303	182315	2013	-	ncbi_27681861	XM_016746441.1	172217	174781	2565	-	ncbi_27681860	XM_016746440.1	-3194
C_peak_1582	NW_015971265.1	182352	183029	678	182511	.	5.16365	Promoter (<=1kb)	182631	183299	669	+	ncbi_27681862	XM_016746442.1	182631	183299	669	+	ncbi_27681862	XM_016746442.1	-120
C_peak_1583	NW_015971265.1	185194	186059	866	185727	.	5.43727	Promoter (<=1kb)	186370	187251	882	+	ncbi_27681864	XM_016746444.1	186370	187251	882	+	ncbi_27681864	XM_016746444.1	-643
C_peak_1584	NW_015971265.1	190789	191328	540	190964	.	4.51611	Promoter (<=1kb)	188391	190714	2324	-	ncbi_27681865	XM_016746445.1	188391	190714	2324	-	ncbi_27681865	XM_016746445.1	-250
C_peak_1585	NW_015971265.1	199835	200934	1100	200530	.	4.85952	Distal Intergenic	-	-	-	-	-	-	194413	198239	3827	+	ncbi_27681867	XM_016746447.1	6117
C_peak_1586	NW_015971269.1	79	415	337	188	.	4.09633	Downstream (<1kb)	1046	1285	240	-	ncbi_27679725	XM_016744305.1	1046	1285	240	-	ncbi_27679725	XM_016744305.1	1097
C_peak_1587	NW_015971271.1	547	974	428	656	.	4.39981	Downstream (<1kb)	903	2012	1110	-	ncbi_27679241	XM_016743821.1	903	2012	1110	-	ncbi_27679241	XM_016743821.1	1356
C_peak_1588	NW_015971271.1	6910	7607	698	7250	.	5.27205	Promoter (<=1kb)	3823	6922	3100	-	ncbi_27679243	XM_016743823.1	3823	6922	3100	-	ncbi_27679243	XM_016743823.1	-328
C_peak_1589	NW_015971271.1	11657	12374	718	12023	.	5.77708	Promoter (<=1kb)	12387	14039	1653	+	ncbi_27679246	XM_016743826.1	12387	14039	1653	+	ncbi_27679246	XM_016743826.1	-364
C_peak_1590	NW_015971271.1	23022	23392	371	23180	.	5.22369	Distal Intergenic	-	-	-	-	-	-	22650	22874	225	+	ncbi_27679251	XM_016743831.1	530
C_peak_1591	NW_015971271.1	23502	23977	476	23759	.	4.88998	Promoter (1-2kb)	24774	26409	1636	+	ncbi_27679252	XM_016743832.1	24774	26409	1636	+	ncbi_27679252	XM_016743832.1	-1015
C_peak_1592	NW_015971271.1	24083	24721	639	24435	.	4.15483	Promoter (<=1kb)	24774	26409	1636	+	ncbi_27679252	XM_016743832.1	24774	26409	1636	+	ncbi_27679252	XM_016743832.1	-339
C_peak_1593	NW_015971271.1	52041	52968	928	52389	.	5.41544	Promoter (<=1kb)	52947	54749	1803	+	ncbi_27679259	XM_016743839.1	52947	54749	1803	+	ncbi_27679259	XM_016743839.1	-558
C_peak_1594	NW_015971271.1	61179	61468	290	61343	.	4.66872	Promoter (1-2kb)	58127	59407	1281	-	ncbi_27679261	XM_016743841.1	58127	59407	1281	-	ncbi_27679261	XM_016743841.1	-1936
C_peak_1595	NW_015971271.1	79369	79606	238	79555	.	2.58631	Promoter (<=1kb)	77322	79150	1829	-	ncbi_27679266	XM_016743846.1	77322	79150	1829	-	ncbi_27679266	XM_016743846.1	-405
C_peak_1596	NW_015971271.1	96819	97643	825	97253	.	4.6656	Downstream (2-3kb)	99780	104161	4382	-	ncbi_27679269	XM_016743849.1	93881	95178	1298	-	ncbi_27679268	XM_016743848.1	-2075
C_peak_1597	NW_015971271.1	103821	104813	993	104637	.	5.0687	Promoter (<=1kb)	99780	104161	4382	-	ncbi_27679269	XM_016743849.1	99780	104161	4382	-	ncbi_27679269	XM_016743849.1	-476
C_peak_1598	NW_015971271.1	105990	107038	1049	106476	.	6.18602	Promoter (<=1kb)	107182	108166	985	+	ncbi_27679270	XM_016743850.1	107182	108166	985	+	ncbi_27679270	XM_016743850.1	-706
C_peak_1599	NW_015971271.1	119519	120214	696	119719	.	4.31661	Downstream (<1kb)	120553	121056	504	-	ncbi_27679275	XM_016743855.1	120553	121056	504	-	ncbi_27679275	XM_016743855.1	1337
C_peak_1600	NW_015971271.1	125831	127783	1953	126800	.	6.51087	Promoter (1-2kb)	123084	125621	2538	-	ncbi_27679278	XM_016743858.1	123084	125621	2538	-	ncbi_27679278	XM_016743858.1	-1179
C_peak_1601	NW_015971271.1	141350	141770	421	141620	.	2.9077	Promoter (<=1kb)	141924	143131	1208	+	ncbi_27679283	XM_016743863.1	141924	143131	1208	+	ncbi_27679283	XM_016743863.1	-304
C_peak_1602	NW_015971271.1	145146	146637	1492	146008	.	6.10876	Promoter (<=1kb)	146437	150840	4404	+	ncbi_27679284	XM_016743864.1	146437	150840	4404	+	ncbi_27679284	XM_016743864.1	-429
C_peak_1603	NW_015971271.1	154199	155531	1333	154699	.	5.01113	Promoter (<=1kb)	155094	155547	454	+	ncbi_27679286	XM_016743866.1	155094	155547	454	+	ncbi_27679286	XM_016743866.1	-395
C_peak_1604	NW_015971271.1	157575	158207	633	157988	.	2.77801	Promoter (<=1kb)	158337	158837	501	+	ncbi_27679288	XM_016743868.1	158337	158837	501	+	ncbi_27679288	XM_016743868.1	-349
C_peak_1605	NW_015971271.1	160467	161346	880	160825	.	4.87453	Promoter (<=1kb)	161030	163228	2199	+	ncbi_27679290	XM_016743870.1	161030	163228	2199	+	ncbi_27679290	XM_016743870.1	-205
C_peak_1606	NW_015971271.1	163466	163855	390	163623	.	2.84576	Promoter (<=1kb)	163788	164615	828	+	ncbi_27679291	XM_016743871.1	163788	164615	828	+	ncbi_27679291	XM_016743871.1	-165
C_peak_1607	NW_015971271.1	165191	165457	267	165356	.	2.50673	Promoter (<=1kb)	165409	166614	1206	+	ncbi_27679292	XM_016743872.1	165409	166614	1206	+	ncbi_27679292	XM_016743872.1	-53
C_peak_1608	NW_015971271.1	184057	184507	451	184174	.	4.4061	Promoter (<=1kb)	184597	186697	2101	+	ncbi_27679301	XM_016743881.1	184597	186697	2101	+	ncbi_27679301	XM_016743881.1	-423
C_peak_1609	NW_015971271.1	201600	202123	524	201934	.	4.49048	Promoter (<=1kb)	202108	202968	861	+	ncbi_27679308	XM_016743888.1	202108	202968	861	+	ncbi_27679308	XM_016743888.1	-174
C_peak_1610	NW_015971271.1	221735	222707	973	222153	.	6.72007	Downstream (<1kb)	223095	225454	2360	-	ncbi_27679316	XM_016743896.1	223095	225454	2360	-	ncbi_27679316	XM_016743896.1	3301
C_peak_1611	NW_015971271.1	225844	226235	392	225995	.	2.58774	Promoter (<=1kb)	223095	225454	2360	-	ncbi_27679316	XM_016743896.1	223095	225454	2360	-	ncbi_27679316	XM_016743896.1	-541
C_peak_1612	NW_015971271.1	229615	230191	577	229868	.	5.64419	Promoter (<=1kb)	229377	229711	335	-	ncbi_27679318	XM_016743898.1	229377	229711	335	-	ncbi_27679318	XM_016743898.1	-157
C_peak_1613	NW_015971271.1	233887	234588	702	234421	.	4.95386	Promoter (<=1kb)	234582	236513	1932	+	ncbi_27679320	XM_016743900.1	234582	236513	1932	+	ncbi_27679320	XM_016743900.1	-161
C_peak_1614	NW_015971271.1	235020	237431	2412	236397	.	5.23621	Exon (XM_016743900.1/ncbi_27679320, exon 3 of 3)	234582	236513	1932	+	ncbi_27679320	XM_016743900.1	234582	236513	1932	+	ncbi_27679320	XM_016743900.1	1815
C_peak_1615	NW_015971272.1	130	400	271	270	.	5.28367	Downstream (1-2kb)	2070	3764	1695	-	ncbi_27679322	XM_016743902.1	2070	3764	1695	-	ncbi_27679322	XM_016743902.1	3494
C_peak_1616	NW_015971272.1	3980	5119	1140	4843	.	6.37037	Promoter (<=1kb)	5473	7270	1798	+	ncbi_27679323	XM_016743903.1	5473	7270	1798	+	ncbi_27679323	XM_016743903.1	-630
C_peak_1617	NW_015971272.1	9666	9955	290	9807	.	4.18387	Promoter (<=1kb)	8452	9498	1047	-	ncbi_27679324	XM_016743904.1	8452	9498	1047	-	ncbi_27679324	XM_016743904.1	-309
C_peak_1618	NW_015971272.1	24464	24963	500	24733	.	4.9236	Promoter (<=1kb)	22463	24028	1566	-	ncbi_27679328	XM_016743908.1	22463	24028	1566	-	ncbi_27679328	XM_016743908.1	-705
C_peak_1619	NW_015971272.1	30843	31752	910	31424	.	4.82711	Promoter (1-2kb)	28840	29874	1035	-	ncbi_27679330	XM_016743910.1	28840	29874	1035	-	ncbi_27679330	XM_016743910.1	-1550
C_peak_1620	NW_015971274.1	5503	6312	810	5924	.	5.35015	Promoter (<=1kb)	6108	7706	1599	+	ncbi_27679681	XM_016744261.1	6108	7706	1599	+	ncbi_27679681	XM_016744261.1	-184
C_peak_1621	NW_015971274.1	11370	12144	775	11756	.	5.44458	Promoter (<=1kb)	10083	11387	1305	-	ncbi_27679683	XM_016744263.1	10083	11387	1305	-	ncbi_27679683	XM_016744263.1	-369
C_peak_1622	NW_015971274.1	20355	21219	865	20777	.	4.9987	Promoter (<=1kb)	21360	22717	1358	+	ncbi_27679687	XM_016744267.1	21360	22717	1358	+	ncbi_27679687	XM_016744267.1	-583
C_peak_1623	NW_015971274.1	23513	24390	878	24018	.	5.06545	Promoter (<=1kb)	24495	26154	1660	+	ncbi_27679688	XM_016744268.1	24495	26154	1660	+	ncbi_27679688	XM_016744268.1	-477
C_peak_1624	NW_015971274.1	29148	29786	639	29478	.	2.79042	Intron (XM_016744270.1/ncbi_27679690, intron 4 of 7)	27609	31290	3682	+	ncbi_27679690	XM_016744270.1	27609	31290	3682	+	ncbi_27679690	XM_016744270.1	1869
C_peak_1625	NW_015971274.1	35055	35809	755	35507	.	4.34405	Promoter (<=1kb)	32807	35013	2207	-	ncbi_27679692	XM_016744272.1	32807	35013	2207	-	ncbi_27679692	XM_016744272.1	-494
C_peak_1626	NW_015971274.1	36474	37226	753	36838	.	4.239	Promoter (<=1kb)	35723	36720	998	-	ncbi_27679693	XM_016744273.1	35723	36720	998	-	ncbi_27679693	XM_016744273.1	-118
C_peak_1627	NW_015971274.1	37547	38257	711	37860	.	4.64067	Promoter (<=1kb)	38415	44418	6004	+	ncbi_27679694	XM_016744274.1	38415	44418	6004	+	ncbi_27679694	XM_016744274.1	-555
C_peak_1628	NW_015971274.1	46436	46883	448	46576	.	4.43261	Promoter (<=1kb)	44792	46487	1696	-	ncbi_27679695	XM_016744275.1	44792	46487	1696	-	ncbi_27679695	XM_016744275.1	-89
C_peak_1629	NW_015971274.1	50056	50475	420	50228	.	4.50941	Promoter (<=1kb)	48517	49881	1365	-	ncbi_27679697	XM_016744277.1	48517	49881	1365	-	ncbi_27679697	XM_016744277.1	-347
C_peak_1630	NW_015971274.1	53331	53761	431	53500	.	2.52749	Exon (XM_016744278.1/ncbi_27679698, exon 4 of 4)	50780	53694	2915	+	ncbi_27679698	XM_016744278.1	50780	53694	2915	+	ncbi_27679698	XM_016744278.1	2720
C_peak_1631	NW_015971274.1	53941	56372	2432	54570	.	6.38514	Exon (XM_016744279.1/ncbi_27679699, exon 1 of 3)	54544	55778	1235	+	ncbi_27679699	XM_016744279.1	54544	55778	1235	+	ncbi_27679699	XM_016744279.1	26
C_peak_1632	NW_015971275.1	7970	10003	2034	8733	.	8.13652	Promoter (<=1kb)	5928	7763	1836	-	ncbi_27679334	XM_016743914.1	5928	7763	1836	-	ncbi_27679334	XM_016743914.1	-970
C_peak_1633	NW_015971275.1	15164	16078	915	15619	.	5.07038	Promoter (<=1kb)	13460	15157	1698	-	ncbi_27679336	XM_016743916.1	13460	15157	1698	-	ncbi_27679336	XM_016743916.1	-462
C_peak_1634	NW_015971275.1	21526	22137	612	21760	.	5.82654	Promoter (<=1kb)	16347	21718	5372	-	ncbi_27679337	XM_016743917.1	16347	21718	5372	-	ncbi_27679337	XM_016743917.1	-42
C_peak_1635	NW_015971275.1	30044	30317	274	30166	.	3.10864	Promoter (<=1kb)	28075	29993	1919	-	ncbi_27679340	XM_016743920.1	28075	29993	1919	-	ncbi_27679340	XM_016743920.1	-173
C_peak_1636	NW_015971275.1	30414	31118	705	30780	.	5.30252	Promoter (<=1kb)	28075	29993	1919	-	ncbi_27679340	XM_016743920.1	28075	29993	1919	-	ncbi_27679340	XM_016743920.1	-787
C_peak_1637	NW_015971275.1	41407	41648	242	41529	.	2.82593	Promoter (<=1kb)	41733	42990	1258	+	ncbi_27679346	XM_016743926.1	41733	42990	1258	+	ncbi_27679346	XM_016743926.1	-204
C_peak_1638	NW_015971275.1	43631	43961	331	43812	.	4.92431	Promoter (<=1kb)	44006	45561	1556	+	ncbi_27679347	XM_016743927.1	44006	45561	1556	+	ncbi_27679347	XM_016743927.1	-194
C_peak_1639	NW_015971275.1	48706	49015	310	48884	.	2.71736	Intron (XM_016743928.1/ncbi_27679348, intron 1 of 1)	47763	49366	1604	-	ncbi_27679348	XM_016743928.1	47763	49366	1604	-	ncbi_27679348	XM_016743928.1	482
C_peak_1640	NW_015971275.1	89227	89509	283	89395	.	4.99419	Promoter (<=1kb)	88061	89131	1071	-	ncbi_27679362	XM_016743942.1	88061	89131	1071	-	ncbi_27679362	XM_016743942.1	-264
C_peak_1641	NW_015971275.1	115145	117123	1979	116268	.	8.6879	Promoter (1-2kb)	117468	121200	3733	+	ncbi_27679371	XM_016743951.1	117468	121200	3733	+	ncbi_27679371	XM_016743951.1	-1200
C_peak_1642	NW_015971275.1	121537	121795	259	121655	.	2.79693	Promoter (1-2kb)	122859	125175	2317	+	ncbi_27679372	XM_016743952.1	122859	125175	2317	+	ncbi_27679372	XM_016743952.1	-1204
C_peak_1643	NW_015971275.1	125438	126008	571	125563	.	4.6484	Promoter (<=1kb)	126174	127202	1029	+	ncbi_27679373	XM_016743953.1	126174	127202	1029	+	ncbi_27679373	XM_016743953.1	-611
C_peak_1644	NW_015971275.1	137287	137590	304	137416	.	3.01142	Promoter (<=1kb)	133182	137217	4036	-	ncbi_27679377	XM_016743957.1	133182	137217	4036	-	ncbi_27679377	XM_016743957.1	-199
C_peak_1645	NW_015971275.1	140848	141060	213	140974	.	2.93185	Promoter (<=1kb)	139995	140891	897	-	ncbi_27679379	XM_016743959.1	139995	140891	897	-	ncbi_27679379	XM_016743959.1	-83
C_peak_1646	NW_015971275.1	141330	141938	609	141445	.	4.60925	Promoter (<=1kb)	141832	143684	1853	+	ncbi_27679380	XM_016743960.1	141832	143684	1853	+	ncbi_27679380	XM_016743960.1	-387
C_peak_1647	NW_015971275.1	162930	163148	219	163052	.	3.09243	Promoter (<=1kb)	159979	162877	2899	-	ncbi_27679385	XM_016743965.1	159979	162877	2899	-	ncbi_27679385	XM_016743965.1	-175
C_peak_1648	NW_015971275.1	185616	186309	694	185983	.	4.8143	Promoter (<=1kb)	182946	185730	2785	-	ncbi_27679394	XM_016743974.1	182946	185730	2785	-	ncbi_27679394	XM_016743974.1	-253
C_peak_1649	NW_015971275.1	188690	189053	364	188953	.	2.56527	Promoter (<=1kb)	187782	188731	950	-	ncbi_27679396	XM_016743976.1	187782	188731	950	-	ncbi_27679396	XM_016743976.1	-222
C_peak_1650	NW_015971275.1	191278	191641	364	191412	.	2.43564	Exon (XM_016743977.1/ncbi_27679397, exon 4 of 4)	190497	191437	941	+	ncbi_27679397	XM_016743977.1	190497	191437	941	+	ncbi_27679397	XM_016743977.1	915
C_peak_1651	NW_015971275.1	195707	196143	437	195889	.	5.29841	Promoter (<=1kb)	192050	195227	3178	-	ncbi_27679398	XM_016743978.1	192050	195227	3178	-	ncbi_27679398	XM_016743978.1	-662
C_peak_1652	NW_015971275.1	201308	201675	368	201588	.	2.72463	Promoter (<=1kb)	200565	201179	615	-	ncbi_27679401	XM_016743981.1	200565	201179	615	-	ncbi_27679401	XM_016743981.1	-409
C_peak_1653	NW_015971275.1	208995	209611	617	209218	.	4.73909	Promoter (<=1kb)	207584	208544	961	-	ncbi_27679404	XM_016743984.1	207584	208544	961	-	ncbi_27679404	XM_016743984.1	-674
C_peak_1654	NW_015971275.1	213701	214183	483	214031	.	4.68737	Promoter (<=1kb)	214382	216752	2371	+	ncbi_27679407	XM_016743987.1	214382	216752	2371	+	ncbi_27679407	XM_016743987.1	-351
C_peak_1655	NW_015971275.1	217164	217676	513	217315	.	4.63363	Downstream (2-3kb)	214382	216752	2371	+	ncbi_27679407	XM_016743987.1	214382	216752	2371	+	ncbi_27679407	XM_016743987.1	2933
C_peak_1656	NW_015971275.1	219391	219703	313	219525	.	2.64264	Downstream (<1kb)	220063	221170	1108	-	ncbi_27679408	XM_016743988.1	220063	221170	1108	-	ncbi_27679408	XM_016743988.1	1645
C_peak_1657	NW_015971275.1	229348	229729	382	229484	.	3.82831	Exon (XM_016743992.1/ncbi_27679412, exon 2 of 2)	229135	230770	1636	-	ncbi_27679412	XM_016743992.1	229135	230770	1636	-	ncbi_27679412	XM_016743992.1	1286
C_peak_1658	NW_015971275.1	230831	232685	1855	232132	.	8.13295	Promoter (1-2kb)	229135	230770	1636	-	ncbi_27679412	XM_016743992.1	229135	230770	1636	-	ncbi_27679412	XM_016743992.1	-1362
C_peak_1659	NW_015971275.1	236953	239580	2628	238215	.	7.29214	Promoter (1-2kb)	235119	236855	1737	-	ncbi_27679414	XM_016743994.1	235119	236855	1737	-	ncbi_27679414	XM_016743994.1	-1360
C_peak_1660	NW_015971275.1	250640	251085	446	250840	.	5.33103	Promoter (<=1kb)	251278	252924	1647	+	ncbi_27679419	XM_016743999.1	251278	252924	1647	+	ncbi_27679419	XM_016743999.1	-438
C_peak_1661	NW_015971275.1	258010	258383	374	258161	.	4.1522	Promoter (<=1kb)	257194	258037	844	-	ncbi_27679421	XM_016744001.1	257194	258037	844	-	ncbi_27679421	XM_016744001.1	-124
C_peak_1662	NW_015971275.1	262195	262721	527	262505	.	5.10352	Promoter (<=1kb)	262847	263984	1138	+	ncbi_27679423	XM_016744003.1	262847	263984	1138	+	ncbi_27679423	XM_016744003.1	-342
C_peak_1663	NW_015971275.1	294483	294945	463	294701	.	2.68276	Promoter (<=1kb)	294921	296777	1857	+	ncbi_27679437	XM_016744017.1	294921	296777	1857	+	ncbi_27679437	XM_016744017.1	-220
C_peak_1664	NW_015971275.1	299643	300308	666	299951	.	5.32574	Promoter (<=1kb)	300167	301546	1380	+	ncbi_27679439	XM_016744019.1	300167	301546	1380	+	ncbi_27679439	XM_016744019.1	-216
C_peak_1665	NW_015971275.1	305312	305617	306	305459	.	4.43732	Promoter (<=1kb)	301990	304780	2791	-	ncbi_27679440	XM_016744020.1	301990	304780	2791	-	ncbi_27679440	XM_016744020.1	-679
C_peak_1666	NW_015971275.1	311913	314372	2460	313396	.	11.36118	Downstream (2-3kb)	315481	316325	845	-	ncbi_27679443	XM_016744023.1	309570	310655	1086	-	ncbi_27679442	XM_016744022.1	-2741
C_peak_1667	NW_015971275.1	316490	316979	490	316846	.	2.94275	Promoter (<=1kb)	317316	322284	4969	+	ncbi_27679444	XM_016744024.1	317316	322284	4969	+	ncbi_27679444	XM_016744024.1	-470
C_peak_1668	NW_015971275.1	326643	328420	1778	327440	.	5.64748	Promoter (<=1kb)	324491	326755	2265	-	ncbi_27679446	XM_016744026.1	324491	326755	2265	-	ncbi_27679446	XM_016744026.1	-685
C_peak_1669	NW_015971275.1	330598	331354	757	331192	.	4.18675	Downstream (2-3kb)	329304	330012	709	+	ncbi_27679447	XM_016744027.1	329304	330012	709	+	ncbi_27679447	XM_016744027.1	1888
C_peak_1670	NW_015971275.1	350030	350745	716	350543	.	5.9046	Promoter (<=1kb)	350728	351567	840	+	ncbi_27679454	XM_016744034.1	350728	351567	840	+	ncbi_27679454	XM_016744034.1	-185
C_peak_1671	NW_015971275.1	354949	355298	350	355099	.	4.0378	Promoter (<=1kb)	353331	354869	1539	-	ncbi_27679456	XM_016744036.1	353331	354869	1539	-	ncbi_27679456	XM_016744036.1	-230
C_peak_1672	NW_015971275.1	371168	371570	403	371379	.	4.28325	Promoter (<=1kb)	368767	370590	1824	-	ncbi_27679460	XM_016744040.1	368767	370590	1824	-	ncbi_27679460	XM_016744040.1	-789
C_peak_1673	NW_015971275.1	371913	372270	358	372154	.	3.78294	Promoter (1-2kb)	368767	370590	1824	-	ncbi_27679460	XM_016744040.1	368767	370590	1824	-	ncbi_27679460	XM_016744040.1	-1564
C_peak_1674	NW_015971275.1	402845	405368	2524	404253	.	8.83026	Promoter (1-2kb)	401034	402610	1577	-	ncbi_27679469	XM_016744049.1	401034	402610	1577	-	ncbi_27679469	XM_016744049.1	-1643
C_peak_1675	NW_015971275.1	438911	440331	1421	439819	.	7.16693	Promoter (1-2kb)	436617	438764	2148	-	ncbi_27679481	XM_016744061.1	436617	438764	2148	-	ncbi_27679481	XM_016744061.1	-1055
C_peak_1676	NW_015971275.1	460636	461183	548	460903	.	5.03313	Promoter (<=1kb)	459303	460478	1176	-	ncbi_27679491	XM_016744071.1	459303	460478	1176	-	ncbi_27679491	XM_016744071.1	-425
C_peak_1677	NW_015971275.1	470160	470501	342	470348	.	4.98379	Promoter (<=1kb)	469688	470165	478	-	ncbi_27679496	XM_016744076.1	469688	470165	478	-	ncbi_27679496	XM_016744076.1	-183
C_peak_1678	NW_015971275.1	476826	477368	543	476990	.	5.037	Promoter (<=1kb)	472789	475999	3211	-	ncbi_27679498	XM_016744078.1	472789	475999	3211	-	ncbi_27679498	XM_016744078.1	-991
C_peak_1679	NW_015971275.1	482953	483429	477	483258	.	5.13615	Promoter (<=1kb)	483403	485104	1702	+	ncbi_27679501	XM_016744081.1	483403	485104	1702	+	ncbi_27679501	XM_016744081.1	-145
C_peak_1680	NW_015971275.1	486476	487127	652	486817	.	2.88687	Promoter (<=1kb)	485670	486638	969	-	ncbi_27679502	XM_016744082.1	485670	486638	969	-	ncbi_27679502	XM_016744082.1	-179
C_peak_1681	NW_015971275.1	545100	546781	1682	545339	.	5.93668	Promoter (<=1kb)	544199	545002	804	-	ncbi_27679521	XM_016744101.1	544199	545002	804	-	ncbi_27679521	XM_016744101.1	-337
C_peak_1682	NW_015971275.1	550250	550569	320	550388	.	4.61695	Promoter (<=1kb)	550861	553117	2257	+	ncbi_27679523	XM_016744103.1	550861	553117	2257	+	ncbi_27679523	XM_016744103.1	-473
C_peak_1683	NW_015971275.1	563133	563836	704	563666	.	4.45012	Promoter (<=1kb)	562543	563071	529	-	ncbi_27679527	XM_016744107.1	562543	563071	529	-	ncbi_27679527	XM_016744107.1	-595
C_peak_1684	NW_015971275.1	567161	567464	304	567310	.	4.76009	Promoter (<=1kb)	567515	569774	2260	+	ncbi_27679529	XM_016744109.1	567515	569774	2260	+	ncbi_27679529	XM_016744109.1	-205
C_peak_1685	NW_015971275.1	569860	572239	2380	571487	.	6.89638	Promoter (<=1kb)	572294	574717	2424	+	ncbi_27679530	XM_016744110.1	572294	574717	2424	+	ncbi_27679530	XM_016744110.1	-807
C_peak_1686	NW_015971275.1	577147	577687	541	577502	.	4.81428	Promoter (<=1kb)	575355	577004	1650	-	ncbi_27679531	XM_016744111.1	575355	577004	1650	-	ncbi_27679531	XM_016744111.1	-498
C_peak_1687	NW_015971275.1	606272	606965	694	606657	.	4.02863	Promoter (<=1kb)	604704	606050	1347	-	ncbi_27679540	XM_016744120.1	604704	606050	1347	-	ncbi_27679540	XM_016744120.1	-607
C_peak_1688	NW_015971275.1	609740	610764	1025	610437	.	4.51494	Promoter (<=1kb)	610945	611902	958	+	ncbi_27679542	XM_016744122.1	610945	611902	958	+	ncbi_27679542	XM_016744122.1	-508
C_peak_1689	NW_015971275.1	613568	613972	405	613728	.	3.84871	Promoter (<=1kb)	612194	613356	1163	-	ncbi_27679543	XM_016744123.1	612194	613356	1163	-	ncbi_27679543	XM_016744123.1	-372
C_peak_1690	NW_015971275.1	615732	616455	724	615942	.	4.13068	Promoter (1-2kb)	617266	619243	1978	+	ncbi_27679544	XM_016744124.1	617266	619243	1978	+	ncbi_27679544	XM_016744124.1	-1324
C_peak_1691	NW_015971275.1	619514	619940	427	619704	.	5.6297	Distal Intergenic	-	-	-	-	-	-	621905	625237	3333	+	ncbi_27679545	XM_016744125.1	-2201
C_peak_1692	NW_015971275.1	620012	620263	252	620158	.	2.93041	Promoter (1-2kb)	621905	625237	3333	+	ncbi_27679545	XM_016744125.1	621905	625237	3333	+	ncbi_27679545	XM_016744125.1	-1747
C_peak_1693	NW_015971275.1	652270	652488	219	652390	.	2.91807	Exon (XM_016744134.1/ncbi_27679554, exon 1 of 3)	652340	653649	1310	+	ncbi_27679554	XM_016744134.1	652340	653649	1310	+	ncbi_27679554	XM_016744134.1	50
C_peak_1694	NW_015971275.1	668516	668934	419	668703	.	4.96131	Promoter (<=1kb)	667128	668532	1405	-	ncbi_27679560	XM_016744140.1	667128	668532	1405	-	ncbi_27679560	XM_016744140.1	-171
C_peak_1695	NW_015971275.1	672417	673074	658	672692	.	5.1584	Promoter (<=1kb)	673234	674915	1682	+	ncbi_27679562	XM_016744142.1	673234	674915	1682	+	ncbi_27679562	XM_016744142.1	-542
C_peak_1696	NW_015971275.1	690071	690513	443	690362	.	4.2997	Promoter (<=1kb)	687686	690225	2540	-	ncbi_27679567	XM_016744147.1	687686	690225	2540	-	ncbi_27679567	XM_016744147.1	-137
C_peak_1697	NW_015971275.1	699282	700470	1189	700101	.	5.52501	Promoter (<=1kb)	700557	703437	2881	+	ncbi_27679569	XM_016744149.1	700557	703437	2881	+	ncbi_27679569	XM_016744149.1	-456
C_peak_1698	NW_015971275.1	708056	708452	397	708188	.	4.7906	Promoter (<=1kb)	708329	709819	1491	+	ncbi_27679572	XM_016744152.1	708329	709819	1491	+	ncbi_27679572	XM_016744152.1	-141
C_peak_1699	NW_015971275.1	711294	711862	569	711651	.	4.82421	Promoter (<=1kb)	711783	713927	2145	+	ncbi_27679574	XM_016744154.1	711783	713927	2145	+	ncbi_27679574	XM_016744154.1	-132
C_peak_1700	NW_015971275.1	750073	752244	2172	751137	.	7.59596	Exon (XM_016744169.1/ncbi_27679589, exon 1 of 1)	751089	752285	1197	+	ncbi_27679589	XM_016744169.1	751089	752285	1197	+	ncbi_27679589	XM_016744169.1	48
C_peak_1701	NW_015971275.1	756937	757684	748	757191	.	4.71854	Promoter (<=1kb)	753774	757115	3342	-	ncbi_27679591	XM_016744171.1	753774	757115	3342	-	ncbi_27679591	XM_016744171.1	-76
C_peak_1702	NW_015971275.1	763495	764946	1452	764524	.	5.61133	Promoter (<=1kb)	765403	766593	1191	+	ncbi_27679594	XM_016744174.1	765403	766593	1191	+	ncbi_27679594	XM_016744174.1	-879
C_peak_1703	NW_015971275.1	773923	774878	956	774641	.	5.93142	Promoter (<=1kb)	774812	776571	1760	+	ncbi_27679598	XM_016744178.1	774812	776571	1760	+	ncbi_27679598	XM_016744178.1	-171
C_peak_1704	NW_015971275.1	778950	780455	1506	779493	.	5.39382	Promoter (<=1kb)	780108	781601	1494	+	ncbi_27679599	XM_016744179.1	780108	781601	1494	+	ncbi_27679599	XM_016744179.1	-615
C_peak_1705	NW_015971275.1	781237	782169	933	781768	.	4.19937	Promoter (<=1kb)	782224	782821	598	+	ncbi_27679600	XM_016744180.1	782224	782821	598	+	ncbi_27679600	XM_016744180.1	-456
C_peak_1706	NW_015971275.1	791609	792524	916	792133	.	4.54438	Promoter (<=1kb)	789250	791467	2218	-	ncbi_27679605	XM_016744185.1	789250	791467	2218	-	ncbi_27679605	XM_016744185.1	-666
C_peak_1707	NW_015971275.1	794014	794921	908	794445	.	4.88438	Promoter (<=1kb)	795280	796213	934	+	ncbi_27679606	XM_016744186.1	795280	796213	934	+	ncbi_27679606	XM_016744186.1	-835
C_peak_1708	NW_015971275.1	796185	797236	1052	796822	.	6.34568	Promoter (<=1kb)	797566	798057	492	+	ncbi_27679607	XM_016744187.1	797566	798057	492	+	ncbi_27679607	XM_016744187.1	-744
C_peak_1709	NW_015971275.1	805043	806147	1105	805658	.	5.16662	Promoter (<=1kb)	805895	806818	924	+	ncbi_27679612	XM_016744192.1	805895	806818	924	+	ncbi_27679612	XM_016744192.1	-237
C_peak_1710	NW_015971275.1	812543	814104	1562	813111	.	5.02276	Promoter (<=1kb)	813739	814526	788	+	ncbi_27679615	XM_016744195.1	813739	814526	788	+	ncbi_27679615	XM_016744195.1	-628
C_peak_1711	NW_015971275.1	814655	815087	433	814845	.	2.6552	Promoter (<=1kb)	815053	816030	978	+	ncbi_27679616	XM_016744196.1	815053	816030	978	+	ncbi_27679616	XM_016744196.1	-208
C_peak_1712	NW_015971275.1	826558	827184	627	826698	.	2.74085	Promoter (<=1kb)	824297	826046	1750	-	ncbi_27679620	XM_016744200.1	824297	826046	1750	-	ncbi_27679620	XM_016744200.1	-652
C_peak_1713	NW_015971275.1	830792	831558	767	831246	.	5.67808	Promoter (<=1kb)	827848	830764	2917	-	ncbi_27679621	XM_016744201.1	827848	830764	2917	-	ncbi_27679621	XM_016744201.1	-482
C_peak_1714	NW_015971275.1	834893	835194	302	835025	.	3.03633	Promoter (<=1kb)	835645	837489	1845	+	ncbi_27679624	XM_016744204.1	835645	837489	1845	+	ncbi_27679624	XM_016744204.1	-620
C_peak_1715	NW_015971275.1	840152	840784	633	840391	.	5.34666	Promoter (<=1kb)	840695	842424	1730	+	ncbi_27679626	XM_016744206.1	840695	842424	1730	+	ncbi_27679626	XM_016744206.1	-304
C_peak_1716	NW_015971275.1	844466	845044	579	844723	.	4.00058	Promoter (<=1kb)	842923	844547	1625	-	ncbi_27679627	XM_016744207.1	842923	844547	1625	-	ncbi_27679627	XM_016744207.1	-176
C_peak_1717	NW_015971275.1	864470	865257	788	864936	.	5.57766	Promoter (1-2kb)	861892	863625	1734	-	ncbi_27679632	XM_016744212.1	861892	863625	1734	-	ncbi_27679632	XM_016744212.1	-1311
C_peak_1718	NW_015971275.1	868892	869155	264	869050	.	4.40344	Exon (XM_016744213.1/ncbi_27679633, exon 1 of 4)	866540	869063	2524	-	ncbi_27679633	XM_016744213.1	866540	869063	2524	-	ncbi_27679633	XM_016744213.1	13
C_peak_1719	NW_015971275.1	870089	871486	1398	870807	.	6.76819	Promoter (<=1kb)	871218	873572	2355	+	ncbi_27679635	XM_016744215.1	871218	873572	2355	+	ncbi_27679635	XM_016744215.1	-411
C_peak_1720	NW_015971275.1	871660	872185	526	872007	.	3.5805	Exon (XM_016744215.1/ncbi_27679635, exon 6 of 7)	871218	873572	2355	+	ncbi_27679635	XM_016744215.1	871218	873572	2355	+	ncbi_27679635	XM_016744215.1	789
C_peak_1721	NW_015971275.1	877010	877723	714	877414	.	5.24911	Distal Intergenic	-	-	-	-	-	-	875130	876952	1823	+	ncbi_27679637	XM_016744217.1	2284
C_peak_1722	NW_015971275.1	878391	880311	1921	879136	.	7.11347	Distal Intergenic	-	-	-	-	-	-	875130	876952	1823	+	ncbi_27679637	XM_016744217.1	4006
C_peak_1723	NW_015971275.1	880439	881108	670	880661	.	3.95205	Downstream (1-2kb)	882266	883983	1718	-	ncbi_27679638	XM_016744218.1	882266	883983	1718	-	ncbi_27679638	XM_016744218.1	3322
C_peak_1724	NW_015971275.1	883979	884278	300	884144	.	2.65602	Promoter (<=1kb)	882266	883983	1718	-	ncbi_27679638	XM_016744218.1	882266	883983	1718	-	ncbi_27679638	XM_016744218.1	-161
C_peak_1725	NW_015971275.1	884747	885124	378	884873	.	4.24059	Promoter (<=1kb)	882266	883983	1718	-	ncbi_27679638	XM_016744218.1	882266	883983	1718	-	ncbi_27679638	XM_016744218.1	-890
C_peak_1726	NW_015971275.1	885207	886036	830	885648	.	4.59197	Promoter (1-2kb)	882266	883983	1718	-	ncbi_27679638	XM_016744218.1	882266	883983	1718	-	ncbi_27679638	XM_016744218.1	-1665
C_peak_1727	NW_015971275.1	892751	894052	1302	893753	.	5.57902	Promoter (<=1kb)	894009	894722	714	+	ncbi_27679639	XM_016744219.1	894009	894722	714	+	ncbi_27679639	XM_016744219.1	-256
C_peak_1728	NW_015971275.1	894988	895268	281	895170	.	4.06528	Promoter (<=1kb)	895330	896222	893	+	ncbi_27679640	XM_016744220.1	895330	896222	893	+	ncbi_27679640	XM_016744220.1	-160
C_peak_1729	NW_015971275.1	899811	900429	619	900136	.	5.4655	Promoter (<=1kb)	900308	901137	830	+	ncbi_27679642	XM_016744222.1	900308	901137	830	+	ncbi_27679642	XM_016744222.1	-172
C_peak_1730	NW_015971275.1	901573	902166	594	902014	.	4.32098	Promoter (1-2kb)	903332	904725	1394	+	ncbi_27679643	XM_016744223.1	903332	904725	1394	+	ncbi_27679643	XM_016744223.1	-1318
C_peak_1731	NW_015971275.1	902278	902725	448	902548	.	4.40171	Promoter (<=1kb)	903332	904725	1394	+	ncbi_27679643	XM_016744223.1	903332	904725	1394	+	ncbi_27679643	XM_016744223.1	-784
C_peak_1732	NW_015971275.1	906596	907123	528	906953	.	4.42181	Promoter (<=1kb)	905826	906239	414	-	ncbi_27679644	XM_016744224.1	905826	906239	414	-	ncbi_27679644	XM_016744224.1	-714
C_peak_1733	NW_015971275.1	907300	907551	252	907377	.	4.6114	Promoter (<=1kb)	907763	908677	915	+	ncbi_27679645	XM_016744225.1	907763	908677	915	+	ncbi_27679645	XM_016744225.1	-386
C_peak_1734	NW_015971275.1	911895	912308	414	912185	.	2.73356	Promoter (<=1kb)	909787	912086	2300	-	ncbi_27679646	XM_016744226.1	909787	912086	2300	-	ncbi_27679646	XM_016744226.1	-99
C_peak_1735	NW_015971275.1	916171	916776	606	916576	.	5.4921	Promoter (<=1kb)	914008	916300	2293	-	ncbi_27679648	XM_016744228.1	914008	916300	2293	-	ncbi_27679648	XM_016744228.1	-276
C_peak_1736	NW_015971275.1	916910	917570	661	917356	.	5.5395	Promoter (<=1kb)	917469	921563	4095	+	ncbi_27679649	XM_016744229.1	917469	921563	4095	+	ncbi_27679649	XM_016744229.1	-113
C_peak_1737	NW_015971275.1	943462	943950	489	943707	.	4.22111	Promoter (<=1kb)	942520	943440	921	-	ncbi_27679658	XM_016744238.1	942520	943440	921	-	ncbi_27679658	XM_016744238.1	-267
C_peak_1738	NW_015971275.1	957002	957638	637	957247	.	5.11416	Downstream (<1kb)	957503	958522	1020	-	ncbi_27679662	XM_016744242.1	957503	958522	1020	-	ncbi_27679662	XM_016744242.1	1275
C_peak_1739	NW_015971275.1	960045	960570	526	960188	.	2.83225	Promoter (<=1kb)	960972	962597	1626	+	ncbi_27679664	XM_016744244.1	960972	962597	1626	+	ncbi_27679664	XM_016744244.1	-784
C_peak_1740	NW_015971275.1	969740	970276	537	970112	.	4.35598	Exon (XM_016744246.1/ncbi_27679666, exon 6 of 10)	965979	972731	6753	-	ncbi_27679666	XM_016744246.1	965979	972731	6753	-	ncbi_27679666	XM_016744246.1	2619
C_peak_1741	NW_015971275.1	970375	970780	406	970525	.	4.03564	Intron (XM_016744246.1/ncbi_27679666, intron 5 of 9)	965979	972731	6753	-	ncbi_27679666	XM_016744246.1	965979	972731	6753	-	ncbi_27679666	XM_016744246.1	2206
C_peak_1742	NW_015971275.1	974517	975020	504	974680	.	4.79037	Promoter (<=1kb)	973331	974441	1111	-	ncbi_27679667	XM_016744247.1	973331	974441	1111	-	ncbi_27679667	XM_016744247.1	-239
C_peak_1743	NW_015971275.1	979114	979464	351	979304	.	3.78633	Promoter (<=1kb)	978174	979244	1071	-	ncbi_27679669	XM_016744249.1	978174	979244	1071	-	ncbi_27679669	XM_016744249.1	-60
C_peak_1744	NW_015971275.1	980945	981599	655	981052	.	2.98894	Promoter (<=1kb)	979564	980914	1351	-	ncbi_27679670	XM_016744250.1	979564	980914	1351	-	ncbi_27679670	XM_016744250.1	-138
C_peak_1745	NW_015971275.1	992783	994437	1655	993476	.	8.45086	Promoter (<=1kb)	994277	995438	1162	+	ncbi_27679676	XM_016744256.1	994277	995438	1162	+	ncbi_27679676	XM_016744256.1	-801
C_peak_1746	NW_015971275.1	995288	995728	441	995570	.	2.80315	Downstream (2-3kb)	994277	995438	1162	+	ncbi_27679676	XM_016744256.1	994277	995438	1162	+	ncbi_27679676	XM_016744256.1	1293
C_peak_1747	NW_015971275.1	998376	998637	262	998524	.	4.04183	Promoter (<=1kb)	998654	1000520	1867	+	ncbi_27679678	XM_016744258.1	998654	1000520	1867	+	ncbi_27679678	XM_016744258.1	-130
C_peak_1748	NW_015971276.1	1521	3115	1595	2633	.	5.40336	Promoter (<=1kb)	3233	4543	1311	+	ncbi_27679701	XM_016744281.1	3233	4543	1311	+	ncbi_27679701	XM_016744281.1	-600
C_peak_1749	NW_015971276.1	4688	4976	289	4811	.	2.68011	Downstream (2-3kb)	3233	4543	1311	+	ncbi_27679701	XM_016744281.1	3233	4543	1311	+	ncbi_27679701	XM_016744281.1	1578
C_peak_1750	NW_015971276.1	7868	8271	404	8082	.	2.79837	Promoter (<=1kb)	6825	7875	1051	-	ncbi_27679702	XM_016744282.1	6825	7875	1051	-	ncbi_27679702	XM_016744282.1	-207
C_peak_1751	NW_015971276.1	8792	9036	245	8867	.	2.63756	Promoter (<=1kb)	6825	7875	1051	-	ncbi_27679702	XM_016744282.1	6825	7875	1051	-	ncbi_27679702	XM_016744282.1	-992
C_peak_1752	NW_015971276.1	19637	20015	379	19840	.	2.56019	Promoter (<=1kb)	19263	19698	436	-	ncbi_27679707	XM_016744287.1	19263	19698	436	-	ncbi_27679707	XM_016744287.1	-142
C_peak_1753	NW_015971276.1	25338	25587	250	25421	.	2.73985	Promoter (<=1kb)	23472	25270	1799	-	ncbi_27679709	XM_016744289.1	23472	25270	1799	-	ncbi_27679709	XM_016744289.1	-151
C_peak_1754	NW_015971276.1	40223	40847	625	40715	.	4.53643	Promoter (<=1kb)	40932	42563	1632	+	ncbi_27679714	XM_016744294.1	40932	42563	1632	+	ncbi_27679714	XM_016744294.1	-217
C_peak_1755	NW_015971276.1	44182	44986	805	44625	.	5.48363	Promoter (<=1kb)	45128	46436	1309	+	ncbi_27679716	XM_016744296.1	45128	46436	1309	+	ncbi_27679716	XM_016744296.1	-503
C_peak_1756	NW_015971276.1	50161	52034	1874	51569	.	7.92939	Promoter (<=1kb)	50363	51130	768	-	ncbi_27679718	XM_016744298.1	50363	51130	768	-	ncbi_27679718	XM_016744298.1	-439
C_peak_1757	NW_015971276.1	55225	55810	586	55670	.	4.98348	Promoter (<=1kb)	56014	57387	1374	+	ncbi_27679721	XM_016744301.1	56014	57387	1374	+	ncbi_27679721	XM_016744301.1	-344
C_peak_1758	NW_015971276.1	60105	60689	585	60243	.	4.70839	Promoter (<=1kb)	59455	60143	689	-	ncbi_27679723	XM_016744303.1	59455	60143	689	-	ncbi_27679723	XM_016744303.1	-100
C_peak_1759	NW_015971276.1	67792	68154	363	67976	.	4.12294	Distal Intergenic	-	-	-	-	-	-	61452	65675	4224	+	ncbi_27679724	XM_016744304.1	6524
C_peak_1760	NW_015971278.1	683	1907	1225	1382	.	6.69209	Distal Intergenic	-	-	-	-	-	-	301	549	249	+	ncbi_27681156	XM_016745736.1	1081
C_peak_1761	NW_015971278.1	11721	12192	472	11955	.	4.25545	Promoter (<=1kb)	10861	11479	619	-	ncbi_27681159	XM_016745739.1	10861	11479	619	-	ncbi_27681159	XM_016745739.1	-476
C_peak_1762	NW_015971278.1	12695	13216	522	13055	.	2.87529	Promoter (1-2kb)	10861	11479	619	-	ncbi_27681159	XM_016745739.1	10861	11479	619	-	ncbi_27681159	XM_016745739.1	-1576
C_peak_1763	NW_015971278.1	18985	19278	294	19116	.	4.44479	Promoter (<=1kb)	15257	18852	3596	-	ncbi_27681160	XM_016745740.1	15257	18852	3596	-	ncbi_27681160	XM_016745740.1	-264
C_peak_1764	NW_015971278.1	30868	31264	397	31141	.	4.87596	Promoter (<=1kb)	23762	31008	7247	-	ncbi_27681162	XM_016745742.1	23762	31008	7247	-	ncbi_27681162	XM_016745742.1	-133
C_peak_1765	NW_015971278.1	32876	33213	338	33055	.	4.19546	Downstream (<1kb)	33389	35522	2134	-	ncbi_27681163	XM_016745743.1	23762	31008	7247	-	ncbi_27681162	XM_016745742.1	-2047
C_peak_1766	NW_015971278.1	39875	40194	320	40016	.	4.54874	Promoter (<=1kb)	37925	39853	1929	-	ncbi_27681164	XM_016745744.1	37925	39853	1929	-	ncbi_27681164	XM_016745744.1	-163
C_peak_1767	NW_015971278.1	51341	51677	337	51563	.	3.1686	Downstream (<1kb)	52067	54003	1937	-	ncbi_27681170	XM_016745750.1	52067	54003	1937	-	ncbi_27681170	XM_016745750.1	2440
C_peak_1768	NW_015971278.1	53985	55528	1544	54923	.	4.90595	Promoter (<=1kb)	52067	54003	1937	-	ncbi_27681170	XM_016745750.1	52067	54003	1937	-	ncbi_27681170	XM_016745750.1	-920
C_peak_1769	NW_015971278.1	62007	62576	570	62195	.	4.06902	Promoter (<=1kb)	62560	63894	1335	+	ncbi_27681173	XM_016745753.1	62560	63894	1335	+	ncbi_27681173	XM_016745753.1	-365
C_peak_1770	NW_015971278.1	64757	65050	294	64858	.	2.73841	Promoter (<=1kb)	65071	65382	312	+	ncbi_27681174	XM_016745754.1	65071	65382	312	+	ncbi_27681174	XM_016745754.1	-213
C_peak_1771	NW_015971287.1	6219	7043	825	6485	.	5.03844	Promoter (<=1kb)	5058	5639	582	-	ncbi_27676758	XM_016741339.1	5058	5639	582	-	ncbi_27676758	XM_016741339.1	-846
C_peak_1772	NW_015971287.1	14388	15176	789	14621	.	4.719	Downstream (1-2kb)	16123	17910	1788	-	ncbi_27676761	XM_016741342.1	16123	17910	1788	-	ncbi_27676761	XM_016741342.1	3289
C_peak_1773	NW_015971287.1	18134	18660	527	18496	.	4.49271	Promoter (<=1kb)	16123	17910	1788	-	ncbi_27676761	XM_016741342.1	16123	17910	1788	-	ncbi_27676761	XM_016741342.1	-586
C_peak_1774	NW_015971287.1	21396	21967	572	21677	.	5.5883	Promoter (<=1kb)	21897	23094	1198	+	ncbi_27676763	XM_016741344.1	21897	23094	1198	+	ncbi_27676763	XM_016741344.1	-220
C_peak_1775	NW_015971287.1	23120	23621	502	23374	.	5.87087	Promoter (<=1kb)	23665	24744	1080	+	ncbi_27676764	XM_016741345.1	23665	24744	1080	+	ncbi_27676764	XM_016741345.1	-291
C_peak_1776	NW_015971287.1	27457	27891	435	27683	.	4.26486	Downstream (<1kb)	28047	29396	1350	-	ncbi_27676766	XM_016741347.1	28047	29396	1350	-	ncbi_27676766	XM_016741347.1	1713
C_peak_1777	NW_015971287.1	40618	42756	2139	42035	.	6.57051	Promoter (<=1kb)	42627	43808	1182	+	ncbi_27676772	XM_016741353.1	42627	43808	1182	+	ncbi_27676772	XM_016741353.1	-592
C_peak_1778	NW_015971287.1	46364	46842	479	46638	.	5.43843	Promoter (<=1kb)	44376	45854	1479	-	ncbi_27676773	XM_016741354.1	44376	45854	1479	-	ncbi_27676773	XM_016741354.1	-784
C_peak_1779	NW_015971287.1	62243	63916	1674	63185	.	5.12115	Promoter (1-2kb)	56185	61988	5804	-	ncbi_27676777	XM_016741358.1	56185	61988	5804	-	ncbi_27676777	XM_016741358.1	-1197
C_peak_1780	NW_015971287.1	70176	71239	1064	70636	.	4.83073	Promoter (<=1kb)	68646	70428	1783	-	ncbi_27676780	XM_016741361.1	68646	70428	1783	-	ncbi_27676780	XM_016741361.1	-208
C_peak_1781	NW_015971287.1	94808	95102	295	94971	.	3.02399	Promoter (<=1kb)	95111	96180	1070	+	ncbi_27676785	XM_016741366.1	95111	96180	1070	+	ncbi_27676785	XM_016741366.1	-140
C_peak_1782	NW_015971287.1	106929	107181	253	106992	.	2.71834	Promoter (<=1kb)	104010	106526	2517	-	ncbi_27676789	XM_016741370.1	104010	106526	2517	-	ncbi_27676789	XM_016741370.1	-466
C_peak_1783	NW_015971287.1	109387	110025	639	109681	.	4.79107	Promoter (<=1kb)	110176	111056	881	+	ncbi_27676791	XM_016741372.1	110176	111056	881	+	ncbi_27676791	XM_016741372.1	-495
C_peak_1784	NW_015971287.1	135117	135403	287	135226	.	2.76261	Promoter (<=1kb)	133423	135050	1628	-	ncbi_27676799	XM_016741380.1	133423	135050	1628	-	ncbi_27676799	XM_016741380.1	-176
C_peak_1785	NW_015971287.1	135467	135728	262	135568	.	2.81821	Promoter (<=1kb)	135913	137149	1237	+	ncbi_27676800	XM_016741381.1	135913	137149	1237	+	ncbi_27676800	XM_016741381.1	-345
C_peak_1786	NW_015971287.1	165887	166419	533	166201	.	5.15452	Promoter (<=1kb)	166444	168872	2429	+	ncbi_27676812	XM_016741393.1	166444	168872	2429	+	ncbi_27676812	XM_016741393.1	-243
C_peak_1787	NW_015971287.1	176051	176667	617	176357	.	2.81117	Promoter (<=1kb)	176900	177948	1049	+	ncbi_27676815	XM_016741396.1	176900	177948	1049	+	ncbi_27676815	XM_016741396.1	-543
C_peak_1788	NW_015971287.1	181385	181766	382	181497	.	4.24771	Promoter (<=1kb)	180222	181400	1179	-	ncbi_27676818	XM_016741399.1	180222	181400	1179	-	ncbi_27676818	XM_016741399.1	-97
C_peak_1789	NW_015971287.1	182806	183373	568	182959	.	2.93814	Promoter (<=1kb)	182348	182850	503	-	ncbi_27676819	XM_016741400.1	182348	182850	503	-	ncbi_27676819	XM_016741400.1	-109
C_peak_1790	NW_015971287.1	192464	192728	265	192564	.	2.90429	Promoter (<=1kb)	190091	191763	1673	-	ncbi_27676821	XM_016741402.1	190091	191763	1673	-	ncbi_27676821	XM_016741402.1	-801
C_peak_1791	NW_015971288.1	6213	6588	376	6362	.	4.07702	Promoter (<=1kb)	5052	6151	1100	-	ncbi_27676697	XM_016741278.1	5052	6151	1100	-	ncbi_27676697	XM_016741278.1	-211
C_peak_1792	NW_015971288.1	10693	11176	484	10846	.	5.07354	Promoter (<=1kb)	9962	10304	343	-	ncbi_27676699	XM_016741280.1	9962	10304	343	-	ncbi_27676699	XM_016741280.1	-542
C_peak_1793	NW_015971288.1	21269	21988	720	21585	.	3.93493	Promoter (<=1kb)	18058	20979	2922	-	ncbi_27676703	XM_016741284.1	18058	20979	2922	-	ncbi_27676703	XM_016741284.1	-606
C_peak_1794	NW_015971288.1	25470	26141	672	25699	.	2.67443	Exon (XM_016741287.1/ncbi_27676706, exon 3 of 4)	25521	27271	1751	-	ncbi_27676706	XM_016741287.1	25521	27271	1751	-	ncbi_27676706	XM_016741287.1	1572
C_peak_1795	NW_015971288.1	26732	28364	1633	27573	.	5.24225	Promoter (<=1kb)	25521	27271	1751	-	ncbi_27676706	XM_016741287.1	25521	27271	1751	-	ncbi_27676706	XM_016741287.1	-302
C_peak_1796	NW_015971288.1	40974	42014	1041	41378	.	4.28542	Promoter (<=1kb)	39960	40703	744	-	ncbi_27676710	XM_016741291.1	39960	40703	744	-	ncbi_27676710	XM_016741291.1	-675
C_peak_1797	NW_015971288.1	43446	44151	706	43732	.	4.17094	Promoter (<=1kb)	41689	43665	1977	-	ncbi_27676711	XM_016741292.1	41689	43665	1977	-	ncbi_27676711	XM_016741292.1	-67
C_peak_1798	NW_015971288.1	44488	44784	297	44609	.	2.7461	Promoter (<=1kb)	41689	43665	1977	-	ncbi_27676711	XM_016741292.1	41689	43665	1977	-	ncbi_27676711	XM_016741292.1	-944
C_peak_1799	NW_015971288.1	44952	45349	398	45176	.	2.70337	Promoter (1-2kb)	41689	43665	1977	-	ncbi_27676711	XM_016741292.1	41689	43665	1977	-	ncbi_27676711	XM_016741292.1	-1511
C_peak_1800	NW_015971288.1	45524	47168	1645	46479	.	6.15815	Downstream (1-2kb)	48173	51788	3616	-	ncbi_27676712	XM_016741293.1	41689	43665	1977	-	ncbi_27676711	XM_016741292.1	-2814
C_peak_1801	NW_015971288.1	58339	58696	358	58424	.	3.93211	Promoter (<=1kb)	58614	60604	1991	+	ncbi_27676715	XM_016741296.1	58614	60604	1991	+	ncbi_27676715	XM_016741296.1	-190
C_peak_1802	NW_015971288.1	66863	67530	668	67111	.	5.72813	Promoter (<=1kb)	65721	66836	1116	-	ncbi_27676717	XM_016741298.1	65721	66836	1116	-	ncbi_27676717	XM_016741298.1	-275
C_peak_1803	NW_015971288.1	82101	83388	1288	82840	.	8.62188	Promoter (<=1kb)	83546	84994	1449	+	ncbi_27676722	XM_016741303.1	83546	84994	1449	+	ncbi_27676722	XM_016741303.1	-706
C_peak_1804	NW_015971288.1	86381	86853	473	86708	.	3.98581	Promoter (<=1kb)	86807	88814	2008	+	ncbi_27676723	XM_016741304.1	86807	88814	2008	+	ncbi_27676723	XM_016741304.1	-99
C_peak_1805	NW_015971288.1	91031	91427	397	91238	.	3.95003	Promoter (<=1kb)	91458	93071	1614	+	ncbi_27676725	XM_016741306.1	91458	93071	1614	+	ncbi_27676725	XM_016741306.1	-220
C_peak_1806	NW_015971288.1	93101	93431	331	93238	.	2.4794	Promoter (<=1kb)	93523	94173	651	+	ncbi_27676726	XM_016741307.1	93523	94173	651	+	ncbi_27676726	XM_016741307.1	-285
C_peak_1807	NW_015971288.1	102842	103344	503	103175	.	4.02112	Intron (XM_016741311.1/ncbi_27676730, intron 1 of 1)	103143	103846	704	+	ncbi_27676730	XM_016741311.1	103143	103846	704	+	ncbi_27676730	XM_016741311.1	32
C_peak_1808	NW_015971288.1	117396	118037	642	117677	.	4.36402	Intron (XM_016741317.1/ncbi_27676736, intron 2 of 3)	115122	124375	9254	-	ncbi_27676736	XM_016741317.1	115122	124375	9254	-	ncbi_27676736	XM_016741317.1	6698
C_peak_1809	NW_015971288.1	136008	136443	436	136179	.	4.85397	Promoter (<=1kb)	135028	136145	1118	-	ncbi_27676739	XM_016741320.1	135028	136145	1118	-	ncbi_27676739	XM_016741320.1	-34
C_peak_1810	NW_015971288.1	138298	138769	472	138585	.	3.89391	Promoter (<=1kb)	138889	142256	3368	+	ncbi_27676741	XM_016741322.1	138889	142256	3368	+	ncbi_27676741	XM_016741322.1	-304
C_peak_1811	NW_015971288.1	142697	143662	966	143130	.	4.30285	Downstream (<1kb)	143864	144070	207	-	ncbi_27676742	XM_016741323.1	143864	144070	207	-	ncbi_27676742	XM_016741323.1	940
C_peak_1812	NW_015971288.1	146254	146576	323	146390	.	4.77557	Promoter (<=1kb)	144354	146156	1803	-	ncbi_27676743	XM_016741324.1	144354	146156	1803	-	ncbi_27676743	XM_016741324.1	-234
C_peak_1813	NW_015971288.1	155641	155874	234	155806	.	2.72342	Downstream (1-2kb)	157296	158310	1015	-	ncbi_27676746	XM_016741327.1	157296	158310	1015	-	ncbi_27676746	XM_016741327.1	2504
C_peak_1814	NW_015971288.1	158530	158830	301	158694	.	4.68321	Promoter (<=1kb)	158863	160746	1884	+	ncbi_27676747	XM_016741328.1	158863	160746	1884	+	ncbi_27676747	XM_016741328.1	-169
C_peak_1815	NW_015971288.1	184515	185396	882	184867	.	5.54362	Distal Intergenic	-	-	-	-	-	-	183389	184616	1228	+	ncbi_27676754	XM_016741335.1	1478
C_peak_1816	NW_015971292.1	899	1589	691	1411	.	5.58498	Downstream (<1kb)	541	936	396	+	ncbi_27674816	XM_016739397.1	541	936	396	+	ncbi_27674816	XM_016739397.1	870
C_peak_1817	NW_015971292.1	4127	4893	767	4559	.	5.10642	Promoter (<=1kb)	1957	3946	1990	-	ncbi_27674817	XM_016739398.1	1957	3946	1990	-	ncbi_27674817	XM_016739398.1	-613
C_peak_1818	NW_015971292.1	8100	8796	697	8283	.	5.02017	Promoter (<=1kb)	5167	7866	2700	-	ncbi_27674818	XM_016739399.1	5167	7866	2700	-	ncbi_27674818	XM_016739399.1	-417
C_peak_1819	NW_015971292.1	32222	32466	245	32316	.	2.81193	Promoter (<=1kb)	33058	34008	951	+	ncbi_27674827	XM_016739408.1	33058	34008	951	+	ncbi_27674827	XM_016739408.1	-742
C_peak_1820	NW_015971292.1	43359	43826	468	43546	.	5.06821	Promoter (<=1kb)	42240	43403	1164	-	ncbi_27674831	XM_016739412.1	42240	43403	1164	-	ncbi_27674831	XM_016739412.1	-143
C_peak_1821	NW_015971292.1	47954	48248	295	48064	.	4.57223	Promoter (<=1kb)	48215	49577	1363	+	ncbi_27674832	XM_016739413.1	48215	49577	1363	+	ncbi_27674832	XM_016739413.1	-151
C_peak_1822	NW_015971292.1	52830	53242	413	52941	.	4.6576	Promoter (<=1kb)	50059	52935	2877	-	ncbi_27674833	XM_016739414.1	50059	52935	2877	-	ncbi_27674833	XM_016739414.1	-6
C_peak_1823	NW_015971292.1	53340	53682	343	53498	.	4.41771	Promoter (<=1kb)	54022	54605	584	+	ncbi_27674834	XM_016739415.1	54022	54605	584	+	ncbi_27674834	XM_016739415.1	-524
C_peak_1824	NW_015971292.1	56256	56503	248	56406	.	2.98363	Promoter (<=1kb)	56606	60042	3437	+	ncbi_27674835	XM_016739416.1	56606	60042	3437	+	ncbi_27674835	XM_016739416.1	-200
C_peak_1825	NW_015971292.1	61690	62269	580	61894	.	5.59197	Promoter (<=1kb)	60761	61773	1013	-	ncbi_27674836	XM_016739417.1	60761	61773	1013	-	ncbi_27674836	XM_016739417.1	-121
C_peak_1826	NW_015971292.1	67030	67259	230	67132	.	2.66876	Promoter (<=1kb)	64333	66960	2628	-	ncbi_27674838	XM_016739419.1	64333	66960	2628	-	ncbi_27674838	XM_016739419.1	-172
C_peak_1827	NW_015971292.1	68209	68463	255	68361	.	2.98553	Promoter (<=1kb)	67348	68220	873	-	ncbi_27674839	XM_016739420.1	67348	68220	873	-	ncbi_27674839	XM_016739420.1	-141
C_peak_1828	NW_015971292.1	69431	69910	480	69551	.	4.22376	Promoter (<=1kb)	70261	73631	3371	+	ncbi_27674840	XM_016739421.1	70261	73631	3371	+	ncbi_27674840	XM_016739421.1	-710
C_peak_1829	NW_015971292.1	84732	85039	308	84874	.	4.42037	Promoter (<=1kb)	83011	84350	1340	-	ncbi_27674844	XM_016739425.1	83011	84350	1340	-	ncbi_27674844	XM_016739425.1	-524
C_peak_1830	NW_015971292.1	87706	88019	314	87890	.	4.79445	Promoter (<=1kb)	87971	88908	938	+	ncbi_27674846	XM_016739427.1	87971	88908	938	+	ncbi_27674846	XM_016739427.1	-81
C_peak_1831	NW_015971292.1	92768	93537	770	93045	.	6.14731	Promoter (<=1kb)	92035	92850	816	-	ncbi_27674849	XM_016739430.1	92035	92850	816	-	ncbi_27674849	XM_016739430.1	-195
C_peak_1832	NW_015971292.1	102023	102291	269	102144	.	4.65902	Promoter (1-2kb)	104132	105127	996	+	ncbi_27674851	XM_016739432.1	104132	105127	996	+	ncbi_27674851	XM_016739432.1	-1988
C_peak_1833	NW_015971292.1	103804	104113	310	103958	.	2.74855	Promoter (<=1kb)	104132	105127	996	+	ncbi_27674851	XM_016739432.1	104132	105127	996	+	ncbi_27674851	XM_016739432.1	-174
C_peak_1834	NW_015971292.1	106907	107322	416	107036	.	2.80102	Promoter (<=1kb)	107144	107560	417	+	ncbi_27674853	XM_016739434.1	107144	107560	417	+	ncbi_27674853	XM_016739434.1	-108
C_peak_1835	NW_015971292.1	109554	110216	663	110031	.	4.8815	Promoter (<=1kb)	110115	111314	1200	+	ncbi_27674855	XM_016739436.1	110115	111314	1200	+	ncbi_27674855	XM_016739436.1	-84
C_peak_1836	NW_015971292.1	126228	126684	457	126386	.	4.00638	Promoter (<=1kb)	111559	126321	14763	-	ncbi_27674856	XM_016739437.1	111559	126321	14763	-	ncbi_27674856	XM_016739437.1	-65
C_peak_1837	NW_015971292.1	131188	131430	243	131348	.	4.00202	Promoter (<=1kb)	131466	132522	1057	+	ncbi_27674858	XM_016739439.1	131466	132522	1057	+	ncbi_27674858	XM_016739439.1	-118
C_peak_1838	NW_015971292.1	136735	137106	372	136934	.	2.60636	Promoter (<=1kb)	135892	136687	796	-	ncbi_27674860	XM_016739441.1	135892	136687	796	-	ncbi_27674860	XM_016739441.1	-247
C_peak_1839	NW_015971292.1	138271	138866	596	138665	.	4.54759	Promoter (<=1kb)	137124	138267	1144	-	ncbi_27674861	XM_016739442.1	137124	138267	1144	-	ncbi_27674861	XM_016739442.1	-398
C_peak_1840	NW_015971292.1	142182	142602	421	142448	.	3.97134	Promoter (<=1kb)	140405	142139	1735	-	ncbi_27674863	XM_016739444.1	140405	142139	1735	-	ncbi_27674863	XM_016739444.1	-309
C_peak_1841	NW_015971292.1	143328	143904	577	143459	.	2.67118	Exon (XM_016739445.1/ncbi_27674864, exon 3 of 4)	142991	145152	2162	-	ncbi_27674864	XM_016739445.1	142991	145152	2162	-	ncbi_27674864	XM_016739445.1	1693
C_peak_1842	NW_015971292.1	147501	147812	312	147634	.	3.8475	Promoter (<=1kb)	146226	147414	1189	-	ncbi_27674865	XM_016739446.1	146226	147414	1189	-	ncbi_27674865	XM_016739446.1	-220
C_peak_1843	NW_015971292.1	149448	149877	430	149536	.	3.82985	Promoter (<=1kb)	148136	149173	1038	-	ncbi_27674866	XM_016739447.1	148136	149173	1038	-	ncbi_27674866	XM_016739447.1	-363
C_peak_1844	NW_015971292.1	152907	153125	219	153039	.	2.65255	Intron (XM_016739448.1/ncbi_27674867, intron 2 of 3)	151054	154828	3775	+	ncbi_27674867	XM_016739448.1	151054	154828	3775	+	ncbi_27674867	XM_016739448.1	1985
C_peak_1845	NW_015971292.1	158463	158935	473	158833	.	4.1157	Distal Intergenic	-	-	-	-	-	-	161015	161322	308	+	ncbi_27674869	XM_016739450.1	-2182
C_peak_1846	NW_015971292.1	168935	169358	424	169187	.	2.50795	Promoter (<=1kb)	169470	169904	435	+	ncbi_27674873	XM_016739454.1	169470	169904	435	+	ncbi_27674873	XM_016739454.1	-283
C_peak_1847	NW_015971292.1	174796	175330	535	175022	.	5.05514	Promoter (<=1kb)	175163	177160	1998	+	ncbi_27674876	XM_016739457.1	175163	177160	1998	+	ncbi_27674876	XM_016739457.1	-141
C_peak_1848	NW_015971292.1	178579	178901	323	178730	.	4.51806	Promoter (<=1kb)	178881	180755	1875	+	ncbi_27674878	XM_016739459.1	178881	180755	1875	+	ncbi_27674878	XM_016739459.1	-151
C_peak_1849	NW_015971292.1	182771	183750	980	183239	.	6.42901	Promoter (<=1kb)	183568	185061	1494	+	ncbi_27674880	XM_016739461.1	183568	185061	1494	+	ncbi_27674880	XM_016739461.1	-329
C_peak_1850	NW_015971292.1	187080	187494	415	187359	.	4.71974	Promoter (<=1kb)	185863	186896	1034	-	ncbi_27674881	XM_016739462.1	185863	186896	1034	-	ncbi_27674881	XM_016739462.1	-463
C_peak_1851	NW_015971292.1	194063	194460	398	194269	.	5.13175	Intron (XM_016739465.1/ncbi_27674884, intron 6 of 11)	192558	197717	5160	-	ncbi_27674884	XM_016739465.1	192558	197717	5160	-	ncbi_27674884	XM_016739465.1	3448
C_peak_1852	NW_015971292.1	198105	199694	1590	199019	.	6.68266	Promoter (1-2kb)	192558	197717	5160	-	ncbi_27674884	XM_016739465.1	192558	197717	5160	-	ncbi_27674884	XM_016739465.1	-1302
C_peak_1853	NW_015971292.1	203009	203784	776	203380	.	5.54743	Promoter (<=1kb)	203979	205021	1043	+	ncbi_27674885	XM_016739466.1	203979	205021	1043	+	ncbi_27674885	XM_016739466.1	-599
C_peak_1854	NW_015971292.1	209599	210005	407	209823	.	4.73157	Promoter (<=1kb)	207739	209478	1740	-	ncbi_27674887	XM_016739468.1	207739	209478	1740	-	ncbi_27674887	XM_016739468.1	-345
C_peak_1855	NW_015971292.1	214821	215555	735	215275	.	5.8125	Promoter (<=1kb)	215597	220538	4942	+	ncbi_27674889	XM_016739470.1	215597	220538	4942	+	ncbi_27674889	XM_016739470.1	-322
C_peak_1856	NW_015971292.1	220955	221243	289	221094	.	4.47553	Promoter (<=1kb)	221400	223008	1609	+	ncbi_27674890	XM_016739471.1	221400	223008	1609	+	ncbi_27674890	XM_016739471.1	-306
C_peak_1857	NW_015971292.1	227601	228213	613	227788	.	5.34051	Promoter (<=1kb)	228124	229302	1179	+	ncbi_27674893	XM_016739474.1	228124	229302	1179	+	ncbi_27674893	XM_016739474.1	-336
C_peak_1858	NW_015971292.1	237379	237622	244	237505	.	4.68662	Promoter (<=1kb)	237637	238329	693	+	ncbi_27674898	XM_016739479.1	237637	238329	693	+	ncbi_27674898	XM_016739479.1	-132
C_peak_1859	NW_015971292.1	253944	254363	420	254220	.	4.86822	Promoter (<=1kb)	251211	253976	2766	-	ncbi_27674906	XM_016739487.1	251211	253976	2766	-	ncbi_27674906	XM_016739487.1	-244
C_peak_1860	NW_015971292.1	258722	259133	412	258992	.	4.56525	Intron (XM_016739489.1/ncbi_27674908, intron 2 of 4)	257941	261501	3561	+	ncbi_27674908	XM_016739489.1	257941	261501	3561	+	ncbi_27674908	XM_016739489.1	1051
C_peak_1861	NW_015971292.1	264929	266065	1137	265666	.	7.68077	Promoter (<=1kb)	266135	268023	1889	+	ncbi_27674910	XM_016739491.1	266135	268023	1889	+	ncbi_27674910	XM_016739491.1	-469
C_peak_1862	NW_015971292.1	268447	268711	265	268571	.	3.06972	Downstream (<1kb)	269114	270110	997	-	ncbi_27674911	XM_016739492.1	269114	270110	997	-	ncbi_27674911	XM_016739492.1	1539
C_peak_1863	NW_015971292.1	286415	287435	1021	287121	.	4.36548	Promoter (<=1kb)	285022	286257	1236	-	ncbi_27674918	XM_016739499.1	285022	286257	1236	-	ncbi_27674918	XM_016739499.1	-864
C_peak_1864	NW_015971292.1	290991	293832	2842	292335	.	8.55246	Distal Intergenic	-	-	-	-	-	-	297194	297867	674	+	ncbi_27674919	XM_016739500.1	-4859
C_peak_1865	NW_015971292.1	296752	297264	513	296982	.	4.75949	Promoter (<=1kb)	297194	297867	674	+	ncbi_27674919	XM_016739500.1	297194	297867	674	+	ncbi_27674919	XM_016739500.1	-212
C_peak_1866	NW_015971292.1	302047	303414	1368	302741	.	6.64541	Exon (XM_016739502.1/ncbi_27674921, exon 3 of 3)	302644	304318	1675	-	ncbi_27674921	XM_016739502.1	302644	304318	1675	-	ncbi_27674921	XM_016739502.1	1577
C_peak_1867	NW_015971292.1	303323	303621	299	303531	.	2.50791	Exon (XM_016739502.1/ncbi_27674921, exon 2 of 3)	302644	304318	1675	-	ncbi_27674921	XM_016739502.1	302644	304318	1675	-	ncbi_27674921	XM_016739502.1	787
C_peak_1868	NW_015971292.1	304115	304962	848	304662	.	5.01209	Promoter (<=1kb)	304873	308345	3473	+	ncbi_27674922	XM_016739503.1	304873	308345	3473	+	ncbi_27674922	XM_016739503.1	-211
C_peak_1869	NW_015971292.1	307889	308727	839	308201	.	2.63957	Exon (XM_016739503.1/ncbi_27674922, exon 3 of 3)	304873	308345	3473	+	ncbi_27674922	XM_016739503.1	304873	308345	3473	+	ncbi_27674922	XM_016739503.1	3328
C_peak_1870	NW_015971292.1	309539	309902	364	309713	.	4.43682	Exon (XM_016739504.1/ncbi_27674923, exon 1 of 1)	309357	313145	3789	+	ncbi_27674923	XM_016739504.1	309357	313145	3789	+	ncbi_27674923	XM_016739504.1	356
C_peak_1871	NW_015971292.1	315122	315528	407	315373	.	4.01726	Promoter (<=1kb)	313828	315266	1439	-	ncbi_27674924	XM_016739505.1	313828	315266	1439	-	ncbi_27674924	XM_016739505.1	-107
C_peak_1872	NW_015971292.1	326524	326845	322	326711	.	4.30427	Promoter (<=1kb)	323027	326205	3179	-	ncbi_27674929	XM_016739510.1	323027	326205	3179	-	ncbi_27674929	XM_016739510.1	-506
C_peak_1873	NW_015971292.1	338443	340123	1681	339632	.	6.11841	Promoter (<=1kb)	340555	342300	1746	+	ncbi_27674933	XM_016739514.1	340555	342300	1746	+	ncbi_27674933	XM_016739514.1	-923
C_peak_1874	NW_015971292.1	344044	344599	556	344284	.	4.36473	Exon (XM_016739516.1/ncbi_27674935, exon 2 of 2)	344079	344594	516	-	ncbi_27674935	XM_016739516.1	344079	344594	516	-	ncbi_27674935	XM_016739516.1	310
C_peak_1875	NW_015971292.1	344713	345076	364	344853	.	3.11878	Exon (XM_016739517.1/ncbi_27674936, exon 1 of 1)	344839	347574	2736	+	ncbi_27674936	XM_016739517.1	344839	347574	2736	+	ncbi_27674936	XM_016739517.1	14
C_peak_1876	NW_015971292.1	348516	348834	319	348618	.	4.43513	Exon (XM_016739519.1/ncbi_27674938, exon 5 of 5)	348584	350053	1470	-	ncbi_27674938	XM_016739519.1	348584	350053	1470	-	ncbi_27674938	XM_016739519.1	1435
C_peak_1877	NW_015971292.1	350686	351517	832	350989	.	4.30428	Promoter (<=1kb)	348584	350053	1470	-	ncbi_27674938	XM_016739519.1	348584	350053	1470	-	ncbi_27674938	XM_016739519.1	-936
C_peak_1878	NW_015971292.1	353885	354526	642	354094	.	4.71638	Promoter (<=1kb)	351857	353568	1712	-	ncbi_27674939	XM_016739520.1	351857	353568	1712	-	ncbi_27674939	XM_016739520.1	-526
C_peak_1879	NW_015971292.1	370593	371112	520	370933	.	4.43113	Promoter (<=1kb)	371170	372881	1712	+	ncbi_27674946	XM_016739527.1	371170	372881	1712	+	ncbi_27674946	XM_016739527.1	-237
C_peak_1880	NW_015971292.1	373017	374071	1055	373578	.	5.60191	Promoter (<=1kb)	373894	375513	1620	+	ncbi_27674947	XM_016739528.1	373894	375513	1620	+	ncbi_27674947	XM_016739528.1	-316
C_peak_1881	NW_015971292.1	384024	385141	1118	384755	.	2.73114	Promoter (<=1kb)	385116	388440	3325	+	ncbi_27674951	XM_016739532.1	385116	388440	3325	+	ncbi_27674951	XM_016739532.1	-361
C_peak_1882	NW_015971292.1	392379	393219	841	392758	.	5.93077	Promoter (<=1kb)	388910	392319	3410	-	ncbi_27674952	XM_016739533.1	388910	392319	3410	-	ncbi_27674952	XM_016739533.1	-439
C_peak_1883	NW_015971292.1	403368	404956	1589	404536	.	6.10147	Distal Intergenic	-	-	-	-	-	-	398923	401210	2288	-	ncbi_27674955	XM_016739536.1	-3326
C_peak_1884	NW_015971292.1	163492	163785	294	163578	.	2.58816	Promoter (<=1kb)	163670	165355	1686	+	ncbi_27674871	XM_016739452.1	163670	165355	1686	+	ncbi_27674871	XM_016739452.1	-92
C_peak_1885	NW_015971292.1	320033	320247	215	320115	.	2.69116	Promoter (<=1kb)	320182	322069	1888	+	ncbi_27674928	XM_016739509.1	320182	322069	1888	+	ncbi_27674928	XM_016739509.1	-67
C_peak_1886	NW_015971293.1	6422	7121	700	6866	.	4.59619	Promoter (<=1kb)	5257	6528	1272	-	ncbi_27674748	XM_016739329.1	5257	6528	1272	-	ncbi_27674748	XM_016739329.1	-338
C_peak_1887	NW_015971293.1	12505	13050	546	12779	.	4.52605	Promoter (<=1kb)	9760	12353	2594	-	ncbi_27674750	XM_016739331.1	9760	12353	2594	-	ncbi_27674750	XM_016739331.1	-426
C_peak_1888	NW_015971293.1	13128	14353	1226	13955	.	7.55266	Promoter (1-2kb)	9760	12353	2594	-	ncbi_27674750	XM_016739331.1	9760	12353	2594	-	ncbi_27674750	XM_016739331.1	-1602
C_peak_1889	NW_015971293.1	14666	15375	710	15128	.	4.74187	Distal Intergenic	-	-	-	-	-	-	9760	12353	2594	-	ncbi_27674750	XM_016739331.1	-2775
C_peak_1890	NW_015971293.1	17495	18323	829	18028	.	4.74251	Promoter (<=1kb)	18458	19880	1423	+	ncbi_27674751	XM_016739332.1	18458	19880	1423	+	ncbi_27674751	XM_016739332.1	-430
C_peak_1891	NW_015971293.1	38006	38486	481	38333	.	2.60636	Promoter (<=1kb)	38477	40140	1664	+	ncbi_27674761	XM_016739342.1	38477	40140	1664	+	ncbi_27674761	XM_016739342.1	-144
C_peak_1892	NW_015971293.1	43916	44547	632	44263	.	5.00847	Downstream (<1kb)	44754	46173	1420	-	ncbi_27674763	XM_016739344.1	44754	46173	1420	-	ncbi_27674763	XM_016739344.1	1910
C_peak_1893	NW_015971293.1	53654	53923	270	53787	.	2.99187	Exon (XM_016739346.1/ncbi_27674765, exon 5 of 12)	49063	55207	6145	-	ncbi_27674765	XM_016739346.1	49063	55207	6145	-	ncbi_27674765	XM_016739346.1	1420
C_peak_1894	NW_015971293.1	76397	78727	2331	77735	.	7.35022	Distal Intergenic	-	-	-	-	-	-	80023	82905	2883	+	ncbi_27674769	XM_016739350.1	-2288
C_peak_1895	NW_015971293.1	85381	85697	317	85530	.	4.67791	Promoter (<=1kb)	83891	85422	1532	-	ncbi_27674770	XM_016739351.1	83891	85422	1532	-	ncbi_27674770	XM_016739351.1	-108
C_peak_1896	NW_015971293.1	86156	86658	503	86272	.	2.60592	Promoter (<=1kb)	86426	89058	2633	+	ncbi_27674771	XM_016739352.1	86426	89058	2633	+	ncbi_27674771	XM_016739352.1	-154
C_peak_1897	NW_015971293.1	90964	91393	430	91145	.	2.73454	Promoter (<=1kb)	89878	90932	1055	-	ncbi_27674772	XM_016739353.1	89878	90932	1055	-	ncbi_27674772	XM_016739353.1	-213
C_peak_1898	NW_015971293.1	103417	105233	1817	104478	.	6.10753	Promoter (<=1kb)	101411	103549	2139	-	ncbi_27674776	XM_016739357.1	101411	103549	2139	-	ncbi_27674776	XM_016739357.1	-929
C_peak_1899	NW_015971293.1	114854	115293	440	115131	.	4.29396	Promoter (<=1kb)	111492	114600	3109	-	ncbi_27674781	XM_016739362.1	111492	114600	3109	-	ncbi_27674781	XM_016739362.1	-531
C_peak_1900	NW_015971293.1	118599	121127	2529	119043	.	5.92578	Promoter (<=1kb)	115533	118269	2737	-	ncbi_27674782	XM_016739363.1	115533	118269	2737	-	ncbi_27674782	XM_016739363.1	-774
C_peak_1901	NW_015971293.1	128751	129909	1159	129393	.	5.38339	Promoter (<=1kb)	129895	132224	2330	+	ncbi_27674785	XM_016739366.1	129895	132224	2330	+	ncbi_27674785	XM_016739366.1	-502
C_peak_1902	NW_015971293.1	132381	132669	289	132529	.	4.84114	Promoter (<=1kb)	132622	134084	1463	+	ncbi_27674786	XM_016739367.1	132622	134084	1463	+	ncbi_27674786	XM_016739367.1	-93
C_peak_1903	NW_015971293.1	134064	134495	432	134214	.	4.29803	Distal Intergenic	-	-	-	-	-	-	132622	134084	1463	+	ncbi_27674786	XM_016739367.1	1592
C_peak_1904	NW_015971294.1	9452	9793	342	9610	.	4.32897	Promoter (<=1kb)	8009	9309	1301	-	ncbi_27674629	XM_016739210.1	8009	9309	1301	-	ncbi_27674629	XM_016739210.1	-301
C_peak_1905	NW_015971294.1	12510	13367	858	13042	.	5.57794	Promoter (<=1kb)	9984	12733	2750	-	ncbi_27674630	XM_016739211.1	9984	12733	2750	-	ncbi_27674630	XM_016739211.1	-309
C_peak_1906	NW_015971294.1	19111	19418	308	19249	.	4.38705	Promoter (<=1kb)	19312	20581	1270	+	ncbi_27674634	XM_016739215.1	19312	20581	1270	+	ncbi_27674634	XM_016739215.1	-63
C_peak_1907	NW_015971294.1	20438	21265	828	20899	.	4.73668	Promoter (<=1kb)	21370	23001	1632	+	ncbi_27674635	XM_016739216.1	21370	23001	1632	+	ncbi_27674635	XM_016739216.1	-471
C_peak_1908	NW_015971294.1	21350	21852	503	21759	.	2.74062	Exon (XM_016739216.1/ncbi_27674635, exon 2 of 2)	21370	23001	1632	+	ncbi_27674635	XM_016739216.1	21370	23001	1632	+	ncbi_27674635	XM_016739216.1	389
C_peak_1909	NW_015971294.1	22614	23047	434	22938	.	2.58824	Exon (XM_016739216.1/ncbi_27674635, exon 2 of 2)	21370	23001	1632	+	ncbi_27674635	XM_016739216.1	21370	23001	1632	+	ncbi_27674635	XM_016739216.1	1568
C_peak_1910	NW_015971294.1	26409	26813	405	26517	.	3.92004	Promoter (<=1kb)	23543	26469	2927	-	ncbi_27674636	XM_016739217.1	23543	26469	2927	-	ncbi_27674636	XM_016739217.1	-48
C_peak_1911	NW_015971294.1	31474	31881	408	31650	.	5.7557	Promoter (<=1kb)	26988	31388	4401	-	ncbi_27674637	XM_016739218.1	26988	31388	4401	-	ncbi_27674637	XM_016739218.1	-262
C_peak_1912	NW_015971294.1	39128	39423	296	39234	.	2.5938	Promoter (<=1kb)	36559	38743	2185	-	ncbi_27674639	XM_016739220.1	36559	38743	2185	-	ncbi_27674639	XM_016739220.1	-491
C_peak_1913	NW_015971294.1	39510	39995	486	39728	.	5.18525	Promoter (<=1kb)	39835	41208	1374	+	ncbi_27674640	XM_016739221.1	39835	41208	1374	+	ncbi_27674640	XM_016739221.1	-107
C_peak_1914	NW_015971294.1	59523	59802	280	59689	.	4.49867	Promoter (<=1kb)	58351	59481	1131	-	ncbi_27674647	XM_016739228.1	58351	59481	1131	-	ncbi_27674647	XM_016739228.1	-208
C_peak_1915	NW_015971294.1	59994	60275	282	60211	.	2.46602	Promoter (<=1kb)	58351	59481	1131	-	ncbi_27674647	XM_016739228.1	58351	59481	1131	-	ncbi_27674647	XM_016739228.1	-730
C_peak_1916	NW_015971294.1	61293	61792	500	61483	.	2.6859	Promoter (<=1kb)	61824	62960	1137	+	ncbi_27674648	XM_016739229.1	61824	62960	1137	+	ncbi_27674648	XM_016739229.1	-341
C_peak_1917	NW_015971294.1	68120	69338	1219	68545	.	5.35832	Promoter (<=1kb)	67544	68320	777	-	ncbi_27674651	XM_016739232.1	67544	68320	777	-	ncbi_27674651	XM_016739232.1	-225
C_peak_1918	NW_015971294.1	73429	74185	757	73850	.	5.47337	Promoter (<=1kb)	73991	75409	1419	+	ncbi_27674654	XM_016739235.1	73991	75409	1419	+	ncbi_27674654	XM_016739235.1	-141
C_peak_1919	NW_015971294.1	79344	79661	318	79508	.	4.6284	Downstream (<1kb)	79656	81175	1520	-	ncbi_27674656	XM_016739237.1	79656	81175	1520	-	ncbi_27674656	XM_016739237.1	1667
C_peak_1920	NW_015971294.1	82043	83647	1605	83031	.	6.0634	Promoter (<=1kb)	83831	86487	2657	+	ncbi_27674657	XM_016739238.1	83831	86487	2657	+	ncbi_27674657	XM_016739238.1	-800
C_peak_1921	NW_015971294.1	90116	90814	699	90481	.	5.51121	Promoter (<=1kb)	88044	89962	1919	-	ncbi_27674658	XM_016739239.1	88044	89962	1919	-	ncbi_27674658	XM_016739239.1	-519
C_peak_1922	NW_015971294.1	92205	93380	1176	92701	.	6.11409	Downstream (1-2kb)	93775	94626	852	-	ncbi_27674659	XM_016739240.1	93775	94626	852	-	ncbi_27674659	XM_016739240.1	1925
C_peak_1923	NW_015971294.1	99345	100008	664	99749	.	5.1949	Promoter (<=1kb)	99996	102852	2857	+	ncbi_27674662	XM_016739243.1	99996	102852	2857	+	ncbi_27674662	XM_016739243.1	-247
C_peak_1924	NW_015971294.1	107484	107917	434	107804	.	4.31491	Downstream (<1kb)	108615	109685	1071	-	ncbi_27674664	XM_016739245.1	108615	109685	1071	-	ncbi_27674664	XM_016739245.1	1881
C_peak_1925	NW_015971294.1	110158	110413	256	110304	.	4.3084	Promoter (<=1kb)	108615	109685	1071	-	ncbi_27674664	XM_016739245.1	108615	109685	1071	-	ncbi_27674664	XM_016739245.1	-619
C_peak_1926	NW_015971294.1	113279	113813	535	113642	.	5.48365	Promoter (<=1kb)	113752	114545	794	+	ncbi_27674666	XM_016739247.1	113752	114545	794	+	ncbi_27674666	XM_016739247.1	-110
C_peak_1927	NW_015971294.1	117049	117436	388	117295	.	2.77467	Promoter (<=1kb)	115464	117278	1815	-	ncbi_27674667	XM_016739248.1	115464	117278	1815	-	ncbi_27674667	XM_016739248.1	-17
C_peak_1928	NW_015971294.1	131373	132417	1045	132028	.	7.61089	Promoter (<=1kb)	132307	134474	2168	+	ncbi_27674673	XM_016739254.1	132307	134474	2168	+	ncbi_27674673	XM_016739254.1	-279
C_peak_1929	NW_015971294.1	140824	141481	658	141132	.	5.17631	Promoter (<=1kb)	141283	142092	810	+	ncbi_27674676	XM_016739257.1	141283	142092	810	+	ncbi_27674676	XM_016739257.1	-151
C_peak_1930	NW_015971294.1	145956	146713	758	146310	.	5.0936	Promoter (<=1kb)	146412	147953	1542	+	ncbi_27674678	XM_016739259.1	146412	147953	1542	+	ncbi_27674678	XM_016739259.1	-102
C_peak_1931	NW_015971294.1	151357	152581	1225	151858	.	5.11048	Promoter (<=1kb)	152522	153164	643	+	ncbi_27674680	XM_016739261.1	152522	153164	643	+	ncbi_27674680	XM_016739261.1	-664
C_peak_1932	NW_015971294.1	154347	154635	289	154494	.	4.07153	Promoter (<=1kb)	153445	154372	928	-	ncbi_27674681	XM_016739262.1	153445	154372	928	-	ncbi_27674681	XM_016739262.1	-122
C_peak_1933	NW_015971294.1	157829	158130	302	158043	.	2.75723	Promoter (<=1kb)	158112	158936	825	+	ncbi_27674684	XM_016739265.1	158112	158936	825	+	ncbi_27674684	XM_016739265.1	-69
C_peak_1934	NW_015971294.1	158924	160484	1561	159430	.	6.31814	Promoter (<=1kb)	159581	160238	658	+	ncbi_27674685	XM_016739266.1	159581	160238	658	+	ncbi_27674685	XM_016739266.1	-151
C_peak_1935	NW_015971294.1	160604	160982	379	160855	.	3.90754	Exon (XM_016739267.1/ncbi_27674686, exon 3 of 4)	160687	162128	1442	-	ncbi_27674686	XM_016739267.1	160687	162128	1442	-	ncbi_27674686	XM_016739267.1	1273
C_peak_1936	NW_015971294.1	170923	172134	1212	171824	.	6.13146	Promoter (<=1kb)	171994	174464	2471	+	ncbi_27674693	XM_016739274.1	171994	174464	2471	+	ncbi_27674693	XM_016739274.1	-170
C_peak_1937	NW_015971294.1	174584	174994	411	174709	.	2.72319	Promoter (<=1kb)	174937	177474	2538	+	ncbi_27674694	XM_016739275.1	174937	177474	2538	+	ncbi_27674694	XM_016739275.1	-228
C_peak_1938	NW_015971294.1	182750	183648	899	183173	.	5.75353	Intron (XM_016739278.1/ncbi_27674697, intron 8 of 12)	182125	184203	2079	-	ncbi_27674697	XM_016739278.1	182125	184203	2079	-	ncbi_27674697	XM_016739278.1	1030
C_peak_1939	NW_015971294.1	184117	185807	1691	185346	.	5.40755	Promoter (<=1kb)	185861	190854	4994	+	ncbi_27674698	XM_016739279.1	185861	190854	4994	+	ncbi_27674698	XM_016739279.1	-515
C_peak_1940	NW_015971294.1	195481	195796	316	195613	.	2.96743	Promoter (<=1kb)	195722	196936	1215	+	ncbi_27674701	XM_016739282.1	195722	196936	1215	+	ncbi_27674701	XM_016739282.1	-109
C_peak_1941	NW_015971294.1	201159	201688	530	201305	.	4.04483	Promoter (1-2kb)	203216	204415	1200	+	ncbi_27674704	XM_016739285.1	203216	204415	1200	+	ncbi_27674704	XM_016739285.1	-1911
C_peak_1942	NW_015971294.1	202007	203198	1192	202713	.	5.31954	Promoter (<=1kb)	203216	204415	1200	+	ncbi_27674704	XM_016739285.1	203216	204415	1200	+	ncbi_27674704	XM_016739285.1	-503
C_peak_1943	NW_015971294.1	206586	207543	958	207114	.	4.94174	Promoter (1-2kb)	204657	205838	1182	-	ncbi_27674705	XM_016739286.1	204657	205838	1182	-	ncbi_27674705	XM_016739286.1	-1276
C_peak_1944	NW_015971294.1	209896	210695	800	210456	.	5.58761	Promoter (<=1kb)	210788	211988	1201	+	ncbi_27674707	XM_016739288.1	210788	211988	1201	+	ncbi_27674707	XM_016739288.1	-332
C_peak_1945	NW_015971294.1	224277	225665	1389	224889	.	6.03555	Promoter (<=1kb)	225781	227131	1351	+	ncbi_27674713	XM_016739294.1	225781	227131	1351	+	ncbi_27674713	XM_016739294.1	-892
C_peak_1946	NW_015971294.1	228596	229233	638	229019	.	4.97007	Intron (XM_016739295.1/ncbi_27674714, intron 6 of 8)	227763	230704	2942	-	ncbi_27674714	XM_016739295.1	227763	230704	2942	-	ncbi_27674714	XM_016739295.1	1685
C_peak_1947	NW_015971294.1	232995	233659	665	233324	.	4.27022	Promoter (<=1kb)	232691	233144	454	-	ncbi_27674716	XM_016739297.1	232691	233144	454	-	ncbi_27674716	XM_016739297.1	-180
C_peak_1948	NW_015971294.1	238828	239439	612	239047	.	4.94415	Promoter (<=1kb)	237453	238868	1416	-	ncbi_27674718	XM_016739299.1	237453	238868	1416	-	ncbi_27674718	XM_016739299.1	-179
C_peak_1949	NW_015971294.1	263764	264254	491	264005	.	5.92859	Downstream (<1kb)	264340	265108	769	-	ncbi_27674729	XM_016739310.1	264340	265108	769	-	ncbi_27674729	XM_016739310.1	1103
C_peak_1950	NW_015971294.1	275141	276030	890	275715	.	3.98036	Exon (XM_016739315.1/ncbi_27674734, exon 3 of 3)	275615	277377	1763	-	ncbi_27674734	XM_016739315.1	275615	277377	1763	-	ncbi_27674734	XM_016739315.1	1662
C_peak_1951	NW_015971294.1	277211	277926	716	277616	.	4.34984	Promoter (<=1kb)	275615	277377	1763	-	ncbi_27674734	XM_016739315.1	275615	277377	1763	-	ncbi_27674734	XM_016739315.1	-239
C_peak_1952	NW_015971294.1	279780	280119	340	279919	.	4.5465	Exon (XM_016739316.1/ncbi_27674735, exon 6 of 8)	277839	281910	4072	-	ncbi_27674735	XM_016739316.1	277839	281910	4072	-	ncbi_27674735	XM_016739316.1	1991
C_peak_1953	NW_015971294.1	299916	301539	1624	300838	.	5.54945	Promoter (<=1kb)	300987	302706	1720	+	ncbi_27674742	XM_016739323.1	300987	302706	1720	+	ncbi_27674742	XM_016739323.1	-149
C_peak_1954	NW_015971294.1	302197	303069	873	302812	.	5.63192	Promoter (<=1kb)	303017	304141	1125	+	ncbi_27674743	XM_016739324.1	303017	304141	1125	+	ncbi_27674743	XM_016739324.1	-205
C_peak_1955	NW_015971295.1	76	624	549	334	.	4.54541	Downstream (1-2kb)	1509	4310	2802	-	ncbi_27681343	XM_016745923.1	1509	4310	2802	-	ncbi_27681343	XM_016745923.1	3976
C_peak_1956	NW_015971295.1	664	4772	4109	2808	.	6.88934	Exon (XM_016745923.1/ncbi_27681343, exon 1 of 1)	1509	4310	2802	-	ncbi_27681343	XM_016745923.1	1509	4310	2802	-	ncbi_27681343	XM_016745923.1	1502
C_peak_1957	NW_015971296.1	8897	9191	295	9078	.	2.98265	Promoter (<=1kb)	6096	8878	2783	-	ncbi_27682824	XM_016747404.1	6096	8878	2783	-	ncbi_27682824	XM_016747404.1	-200
C_peak_1958	NW_015971296.1	15421	16169	749	15727	.	4.23802	Promoter (<=1kb)	15876	17453	1578	+	ncbi_27682828	XM_016747408.1	15876	17453	1578	+	ncbi_27682828	XM_016747408.1	-149
C_peak_1959	NW_015971298.1	12717	15342	2626	13626	.	7.70192	Promoter (<=1kb)	13643	14433	791	+	ncbi_27681540	XM_016746120.1	13643	14433	791	+	ncbi_27681540	XM_016746120.1	-17
C_peak_1960	NW_015971298.1	24653	25840	1188	25328	.	6.13076	Downstream (<1kb)	25985	26557	573	-	ncbi_27681545	XM_016746125.1	25985	26557	573	-	ncbi_27681545	XM_016746125.1	1229
C_peak_1961	NW_015971298.1	26708	27288	581	27022	.	4.62159	Promoter (<=1kb)	25985	26557	573	-	ncbi_27681545	XM_016746125.1	25985	26557	573	-	ncbi_27681545	XM_016746125.1	-465
C_peak_1962	NW_015971298.1	32869	33470	602	33051	.	5.75691	Promoter (<=1kb)	31432	32838	1407	-	ncbi_27681548	XM_016746128.1	31432	32838	1407	-	ncbi_27681548	XM_016746128.1	-213
C_peak_1963	NW_015971298.1	37059	37489	431	37318	.	4.48422	Promoter (<=1kb)	36213	37143	931	-	ncbi_27681551	XM_016746131.1	36213	37143	931	-	ncbi_27681551	XM_016746131.1	-175
C_peak_1964	NW_015971301.1	5820	6094	275	5923	.	2.76234	Promoter (<=1kb)	3815	5779	1965	-	ncbi_27672699	XM_016737280.1	3815	5779	1965	-	ncbi_27672699	XM_016737280.1	-144
C_peak_1965	NW_015971301.1	10252	10901	650	10646	.	4.09174	Promoter (<=1kb)	8447	10025	1579	-	ncbi_27672701	XM_016737282.1	8447	10025	1579	-	ncbi_27672701	XM_016737282.1	-621
C_peak_1966	NW_015971301.1	15181	15714	534	15499	.	4.47199	Promoter (<=1kb)	15590	16499	910	+	ncbi_27672703	XM_016737284.1	15590	16499	910	+	ncbi_27672703	XM_016737284.1	-91
C_peak_1967	NW_015971301.1	17997	18782	786	18175	.	5.00755	Promoter (<=1kb)	16581	17858	1278	-	ncbi_27672704	XM_016737285.1	16581	17858	1278	-	ncbi_27672704	XM_016737285.1	-317
C_peak_1968	NW_015971301.1	21680	23069	1390	21981	.	5.07418	Promoter (<=1kb)	19817	21026	1210	-	ncbi_27672705	XM_016737286.1	19817	21026	1210	-	ncbi_27672705	XM_016737286.1	-955
C_peak_1969	NW_015971301.1	25277	25578	302	25431	.	4.48532	Promoter (<=1kb)	23185	25045	1861	-	ncbi_27672706	XM_016737287.1	23185	25045	1861	-	ncbi_27672706	XM_016737287.1	-386
C_peak_1970	NW_015971301.1	40692	41589	898	41248	.	5.08198	Promoter (<=1kb)	38838	40971	2134	-	ncbi_27672711	XM_016737292.1	38838	40971	2134	-	ncbi_27672711	XM_016737292.1	-277
C_peak_1971	NW_015971301.1	44774	45608	835	45280	.	5.35265	Promoter (1-2kb)	46966	47937	972	+	ncbi_27672712	XM_016737293.1	46966	47937	972	+	ncbi_27672712	XM_016737293.1	-1686
C_peak_1972	NW_015971301.1	45835	46327	493	45950	.	3.84073	Promoter (1-2kb)	46966	47937	972	+	ncbi_27672712	XM_016737293.1	46966	47937	972	+	ncbi_27672712	XM_016737293.1	-1016
C_peak_1973	NW_015971301.1	46793	47034	242	46895	.	2.67262	Promoter (<=1kb)	46966	47937	972	+	ncbi_27672712	XM_016737293.1	46966	47937	972	+	ncbi_27672712	XM_016737293.1	-71
C_peak_1974	NW_015971301.1	52562	52962	401	52777	.	5.09664	Promoter (<=1kb)	52912	54288	1377	+	ncbi_27672714	XM_016737295.1	52912	54288	1377	+	ncbi_27672714	XM_016737295.1	-135
C_peak_1975	NW_015971301.1	55814	59155	3342	58002	.	5.19806	Distal Intergenic	-	-	-	-	-	-	60467	63498	3032	+	ncbi_27672715	XM_016737296.1	-2465
C_peak_1976	NW_015971301.1	69143	69676	534	69388	.	4.70644	Promoter (<=1kb)	69506	71364	1859	+	ncbi_27672718	XM_016737299.1	69506	71364	1859	+	ncbi_27672718	XM_016737299.1	-118
C_peak_1977	NW_015971301.1	88967	89527	561	89145	.	2.62401	Intron (XM_016737306.1/ncbi_27672725, intron 1 of 2)	88356	89566	1211	-	ncbi_27672725	XM_016737306.1	88356	89566	1211	-	ncbi_27672725	XM_016737306.1	421
C_peak_1978	NW_015971301.1	92817	93664	848	93476	.	4.3667	Promoter (<=1kb)	93946	95515	1570	+	ncbi_27672727	XM_016737308.1	93946	95515	1570	+	ncbi_27672727	XM_016737308.1	-470
C_peak_1979	NW_015971301.1	99477	99805	329	99624	.	4.9132	Promoter (<=1kb)	99755	102720	2966	+	ncbi_27672730	XM_016737311.1	99755	102720	2966	+	ncbi_27672730	XM_016737311.1	-131
C_peak_1980	NW_015971301.1	110118	110379	262	110242	.	4.80244	Promoter (<=1kb)	110400	112034	1635	+	ncbi_27672733	XM_016737314.1	110400	112034	1635	+	ncbi_27672733	XM_016737314.1	-158
C_peak_1981	NW_015971301.1	112146	112923	778	112600	.	4.51058	Promoter (<=1kb)	112871	114046	1176	+	ncbi_27672734	XM_016737315.1	112871	114046	1176	+	ncbi_27672734	XM_016737315.1	-271
C_peak_1982	NW_015971301.1	118115	118393	279	118264	.	4.00225	Downstream (<1kb)	118661	118995	335	-	ncbi_27672736	XM_016737317.1	118661	118995	335	-	ncbi_27672736	XM_016737317.1	731
C_peak_1983	NW_015971301.1	119668	120007	340	119846	.	2.63612	Exon (XM_016737318.1/ncbi_27672737, exon 1 of 2)	119163	119984	822	-	ncbi_27672737	XM_016737318.1	119163	119984	822	-	ncbi_27672737	XM_016737318.1	138
C_peak_1984	NW_015971301.1	123587	124431	845	124123	.	4.51542	Promoter (<=1kb)	124634	125742	1109	+	ncbi_27672739	XM_016737320.1	124634	125742	1109	+	ncbi_27672739	XM_016737320.1	-511
C_peak_1985	NW_015971301.1	126238	126500	263	126392	.	2.82812	Intron (XM_016737321.1/ncbi_27672740, intron 1 of 6)	126374	130588	4215	+	ncbi_27672740	XM_016737321.1	126374	130588	4215	+	ncbi_27672740	XM_016737321.1	18
C_peak_1986	NW_015971301.1	133711	134024	314	133878	.	4.49315	Intron (XM_016737325.1/ncbi_27672744, intron 4 of 4)	133624	135625	2002	-	ncbi_27672744	XM_016737325.1	133624	135625	2002	-	ncbi_27672744	XM_016737325.1	1747
C_peak_1987	NW_015971301.1	135314	136199	886	135640	.	4.08036	Promoter (<=1kb)	133624	135625	2002	-	ncbi_27672744	XM_016737325.1	133624	135625	2002	-	ncbi_27672744	XM_016737325.1	-15
C_peak_1988	NW_015971301.1	144261	144921	661	144462	.	4.50672	Promoter (1-2kb)	146195	146575	381	+	ncbi_27672747	XM_016737328.1	146195	146575	381	+	ncbi_27672747	XM_016737328.1	-1733
C_peak_1989	NW_015971301.1	152033	152874	842	152340	.	5.65993	Promoter (<=1kb)	150531	152186	1656	-	ncbi_27672749	XM_016737330.1	150531	152186	1656	-	ncbi_27672749	XM_016737330.1	-154
C_peak_1990	NW_015971301.1	154357	154776	420	154578	.	5.09506	Promoter (<=1kb)	153812	154430	619	-	ncbi_27672751	XM_016737332.1	153812	154430	619	-	ncbi_27672751	XM_016737332.1	-148
C_peak_1991	NW_015971301.1	194800	195288	489	194991	.	5.25754	Promoter (<=1kb)	192074	194854	2781	-	ncbi_27672769	XM_016737350.1	192074	194854	2781	-	ncbi_27672769	XM_016737350.1	-137
C_peak_1992	NW_015971301.1	202206	202705	500	202353	.	4.43339	Promoter (<=1kb)	197832	202136	4305	-	ncbi_27672771	XM_016737352.1	197832	202136	4305	-	ncbi_27672771	XM_016737352.1	-217
C_peak_1993	NW_015971301.1	228651	229051	401	228926	.	4.93204	Promoter (<=1kb)	229400	233863	4464	+	ncbi_27672778	XM_016737359.1	229400	233863	4464	+	ncbi_27672778	XM_016737359.1	-474
C_peak_1994	NW_015971301.1	236439	236725	287	236559	.	2.75461	Exon (XM_016737360.1/ncbi_27672779, exon 1 of 1)	235692	236606	915	+	ncbi_27672779	XM_016737360.1	235692	236606	915	+	ncbi_27672779	XM_016737360.1	867
C_peak_1995	NW_015971301.1	238034	238394	361	238217	.	4.73306	Promoter (<=1kb)	236730	238127	1398	-	ncbi_27672780	XM_016737361.1	236730	238127	1398	-	ncbi_27672780	XM_016737361.1	-90
C_peak_1996	NW_015971301.1	249381	251015	1635	249640	.	5.6829	Promoter (<=1kb)	243778	249225	5448	-	ncbi_27672784	XM_016737365.1	243778	249225	5448	-	ncbi_27672784	XM_016737365.1	-415
C_peak_1997	NW_015971301.1	258782	259871	1090	259316	.	6.5081	Promoter (<=1kb)	258003	258757	755	-	ncbi_27672790	XM_016737371.1	258003	258757	755	-	ncbi_27672790	XM_016737371.1	-559
C_peak_1998	NW_015971301.1	263609	263951	343	263756	.	4.61479	Promoter (<=1kb)	263973	266880	2908	+	ncbi_27672792	XM_016737373.1	263973	266880	2908	+	ncbi_27672792	XM_016737373.1	-217
C_peak_1999	NW_015971301.1	278321	278751	431	278481	.	4.535	Promoter (<=1kb)	278817	279704	888	+	ncbi_27672796	XM_016737377.1	278817	279704	888	+	ncbi_27672796	XM_016737377.1	-336
[truncated: 2,608 more rows]
