# Supplementary material for: Chromatin accessibility profile and the role of PeAtf1 transcription factor in the postharvest pathogen Penicillium expansum
Source: Hortic Res. 2024 Sep 20;12(1):uhae264. doi: 10.1093/hr/uhae264 (PMC11718402; doi:10.1093/hr/uhae264)
Supplement: Web_Material_uhae264 [file web_material_uhae264.zip › Supplementary File 9 Peaks enriched in IF samples by ATAC-seq.xls]

peak_name	chr	start	end	length	abs_summit	pileup	fold_enrichment	annotation	anno_geneStart	anno_geneEnd	anno_geneLength	anno_geneStrand	anno_GeneId	anno_TranscriptId	dist_geneStart	dist_geneEnd	dist_geneLength	dist_geneStrand	dist_geneId	dist_transcriptId	distToTSS
T_peak_1	NW_015971157.1	60488	60785	298	60623	.	3.24413	Promoter (<=1kb)	60729	61680	952	+	ncbi_27673781	XM_016738362.1	60729	61680	952	+	ncbi_27673781	XM_016738362.1	-106
T_peak_2	NW_015971157.1	64556	64919	364	64673	.	3.26579	Promoter (<=1kb)	64915	65631	717	+	ncbi_27673783	XM_016738364.1	64915	65631	717	+	ncbi_27673783	XM_016738364.1	-242
T_peak_3	NW_015971157.1	101519	101775	257	101609	.	3.45152	Exon (XM_016738376.1/ncbi_27673795, exon 3 of 3)	101231	101735	505	+	ncbi_27673795	XM_016738376.1	101231	101735	505	+	ncbi_27673795	XM_016738376.1	378
T_peak_4	NW_015971157.1	194445	194837	393	194677	.	3.29779	Promoter (<=1kb)	194978	197237	2260	+	ncbi_27673830	XM_016738411.1	194978	197237	2260	+	ncbi_27673830	XM_016738411.1	-301
T_peak_5	NW_015971157.1	188706	189046	341	188882	.	3.31357	Downstream (<1kb)	189477	191763	2287	-	ncbi_27673828	XM_016738409.1	184232	186045	1814	-	ncbi_27673827	XM_016738408.1	-2837
T_peak_6	NW_015971157.1	198693	199007	315	198868	.	3.75233	Distal Intergenic	-	-	-	-	-	-	194978	197237	2260	+	ncbi_27673830	XM_016738411.1	3890
T_peak_7	NW_015971169.1	16162	16540	379	16295	.	3.38733	Exon (XM_016741412.1/ncbi_27676831, exon 4 of 9)	14573	16994	2422	-	ncbi_27676831	XM_016741412.1	14573	16994	2422	-	ncbi_27676831	XM_016741412.1	699
T_peak_8	NW_015971169.1	37964	38201	238	38084	.	3.44791	Promoter (<=1kb)	36299	37727	1429	-	ncbi_27676836	XM_016741417.1	36299	37727	1429	-	ncbi_27676836	XM_016741417.1	-357
T_peak_9	NW_015971169.1	205479	205988	510	205705	.	3.76959	Promoter (<=1kb)	205827	206094	268	+	ncbi_27676892	XM_016741473.1	205827	206094	268	+	ncbi_27676892	XM_016741473.1	-122
T_peak_10	NW_015971169.1	208153	208740	588	208445	.	3.78512	Downstream (1-2kb)	207551	208003	453	+	ncbi_27676893	XM_016741474.1	207551	208003	453	+	ncbi_27676893	XM_016741474.1	894
T_peak_11	NW_015971170.1	146862	147222	361	147008	.	5.51263	Promoter (<=1kb)	144569	146412	1844	-	ncbi_27676969	XM_016741550.1	144569	146412	1844	-	ncbi_27676969	XM_016741550.1	-596
T_peak_12	NW_015971170.1	147448	147890	443	147569	.	3.57898	Promoter (1-2kb)	144569	146412	1844	-	ncbi_27676969	XM_016741550.1	144569	146412	1844	-	ncbi_27676969	XM_016741550.1	-1157
T_peak_13	NW_015971172.1	72595	72879	285	72721	.	3.91676	Exon (XM_016741620.1/ncbi_27677039, exon 1 of 2)	67831	73226	5396	-	ncbi_27677039	XM_016741620.1	67831	73226	5396	-	ncbi_27677039	XM_016741620.1	505
T_peak_14	NW_015971172.1	136728	137389	662	137166	.	5.68776	Promoter (<=1kb)	135328	136323	996	-	ncbi_27677063	XM_016741644.1	135328	136323	996	-	ncbi_27677063	XM_016741644.1	-843
T_peak_15	NW_015971172.1	217171	217508	338	217279	.	3.55281	Downstream (<1kb)	217445	218404	960	-	ncbi_27677093	XM_016741674.1	217445	218404	960	-	ncbi_27677093	XM_016741674.1	1125
T_peak_16	NW_015971172.1	225522	226078	557	225910	.	3.88783	Promoter (<=1kb)	223746	225425	1680	-	ncbi_27677096	XM_016741677.1	223746	225425	1680	-	ncbi_27677096	XM_016741677.1	-485
T_peak_17	NW_015971172.1	322601	323014	414	322776	.	3.36689	Promoter (1-2kb)	320947	321597	651	-	ncbi_27677132	XM_016741713.1	320947	321597	651	-	ncbi_27677132	XM_016741713.1	-1179
T_peak_18	NW_015971172.1	383546	384171	626	383922	.	3.56467	Exon (XM_016741733.1/ncbi_27677152, exon 3 of 3)	383897	384218	322	-	ncbi_27677152	XM_016741733.1	383897	384218	322	-	ncbi_27677152	XM_016741733.1	296
T_peak_19	NW_015971172.1	524611	525168	558	524816	.	3.70049	Promoter (<=1kb)	525693	527128	1436	+	ncbi_27677198	XM_016741779.1	525693	527128	1436	+	ncbi_27677198	XM_016741779.1	-877
T_peak_20	NW_015971172.1	557991	558279	289	558134	.	15.89606	Downstream (2-3kb)	556568	558041	1474	+	ncbi_27677209	XM_016741790.1	556568	558041	1474	+	ncbi_27677209	XM_016741790.1	1566
T_peak_21	NW_015971172.1	584085	584608	524	584336	.	3.51463	Promoter (<=1kb)	583096	584172	1077	-	ncbi_27677217	XM_016741798.1	583096	584172	1077	-	ncbi_27677217	XM_016741798.1	-164
T_peak_22	NW_015971172.1	595838	596184	347	595965	.	3.68442	Distal Intergenic	-	-	-	-	-	-	592628	593419	792	-	ncbi_27677218	XM_016741799.1	-2546
T_peak_23	NW_015971173.1	128	928	801	452	.	7.03894	Distal Intergenic	-	-	-	-	-	-	9107	10895	1789	-	ncbi_27677219	XM_016741800.1	10443
T_peak_24	NW_015971173.1	1080	1462	383	1309	.	6.02669	Distal Intergenic	-	-	-	-	-	-	9107	10895	1789	-	ncbi_27677219	XM_016741800.1	9586
T_peak_25	NW_015971173.1	4758	5427	670	5154	.	6.56574	Distal Intergenic	-	-	-	-	-	-	9107	10895	1789	-	ncbi_27677219	XM_016741800.1	5741
T_peak_26	NW_015971173.1	6083	6598	516	6438	.	5.83741	Downstream (2-3kb)	9107	10895	1789	-	ncbi_27677219	XM_016741800.1	9107	10895	1789	-	ncbi_27677219	XM_016741800.1	4457
T_peak_27	NW_015971173.1	13850	14212	363	14091	.	3.57096	Intron (XM_016741802.1/ncbi_27677221, intron 5 of 8)	13120	15633	2514	-	ncbi_27677221	XM_016741802.1	13120	15633	2514	-	ncbi_27677221	XM_016741802.1	1542
T_peak_28	NW_015971173.1	53340	53660	321	53474	.	3.99071	Exon (XM_016741817.1/ncbi_27677236, exon 2 of 3)	53236	54159	924	-	ncbi_27677236	XM_016741817.1	53236	54159	924	-	ncbi_27677236	XM_016741817.1	685
T_peak_29	NW_015971173.1	117230	117564	335	117369	.	3.54798	Promoter (<=1kb)	118368	119159	792	+	ncbi_27677254	XM_016741835.1	118368	119159	792	+	ncbi_27677254	XM_016741835.1	-999
T_peak_30	NW_015971174.1	42241	42589	349	42407	.	3.09644	Exon (XM_016741856.1/ncbi_27677275, exon 1 of 1)	42163	43836	1674	+	ncbi_27677275	XM_016741856.1	42163	43836	1674	+	ncbi_27677275	XM_016741856.1	244
T_peak_31	NW_015971174.1	199126	199414	289	199231	.	3.50152	Promoter (1-2kb)	200884	202253	1370	+	ncbi_27677315	XM_016741896.1	200884	202253	1370	+	ncbi_27677315	XM_016741896.1	-1653
T_peak_32	NW_015971174.1	465279	465555	277	465432	.	3.70168	Exon (XM_016741989.1/ncbi_27677408, exon 2 of 3)	464710	465802	1093	-	ncbi_27677408	XM_016741989.1	464710	465802	1093	-	ncbi_27677408	XM_016741989.1	370
T_peak_33	NW_015971174.1	550129	550446	318	550245	.	3.58677	Promoter (<=1kb)	548873	550012	1140	-	ncbi_27677438	XM_016742019.1	548873	550012	1140	-	ncbi_27677438	XM_016742019.1	-233
T_peak_34	NW_015971174.1	592660	593028	369	592854	.	3.58838	Promoter (1-2kb)	594582	595541	960	+	ncbi_27677451	XM_016742032.1	594582	595541	960	+	ncbi_27677451	XM_016742032.1	-1728
T_peak_35	NW_015971174.1	310024	310350	327	310199	.	3.81901	Exon (XM_016741934.1/ncbi_27677353, exon 1 of 3)	308730	310286	1557	-	ncbi_27677353	XM_016741934.1	308730	310286	1557	-	ncbi_27677353	XM_016741934.1	87
T_peak_36	NW_015971175.1	192819	193150	332	192937	.	3.36808	Promoter (<=1kb)	193274	193917	644	+	ncbi_27674495	XM_016739076.1	193274	193917	644	+	ncbi_27674495	XM_016739076.1	-337
T_peak_37	NW_015971175.1	407229	407608	380	407404	.	5.44854	Downstream (1-2kb)	405764	406767	1004	+	ncbi_27674581	XM_016739162.1	405764	406767	1004	+	ncbi_27674581	XM_016739162.1	1640
T_peak_38	NW_015971177.1	160	1175	1016	518	.	9.29795	Promoter (1-2kb)	2454	4417	1964	+	ncbi_27673890	XM_016738471.1	2454	4417	1964	+	ncbi_27673890	XM_016738471.1	-1936
T_peak_39	NW_015971177.1	55008	55261	254	55162	.	4.33959	Promoter (1-2kb)	53042	53833	792	-	ncbi_27673904	XM_016738485.1	53042	53833	792	-	ncbi_27673904	XM_016738485.1	-1329
T_peak_40	NW_015971179.1	89293	90477	1185	89441	.	6.53883	Promoter (<=1kb)	89563	90756	1194	+	ncbi_27674024	XM_016738605.1	89563	90756	1194	+	ncbi_27674024	XM_016738605.1	-122
T_peak_41	NW_015971179.1	92713	93774	1062	93206	.	10.1462	Exon (XM_016738606.1/ncbi_27674025, exon 2 of 3)	92014	94431	2418	+	ncbi_27674025	XM_016738606.1	92014	94431	2418	+	ncbi_27674025	XM_016738606.1	1192
T_peak_42	NW_015971179.1	31371	31704	334	31529	.	3.95702	Downstream (<1kb)	31825	33874	2050	-	ncbi_27674002	XM_016738583.1	31825	33874	2050	-	ncbi_27674002	XM_016738583.1	2345
T_peak_43	NW_015971180.1	20417	20933	517	20651	.	3.57645	Promoter (<=1kb)	18712	19674	963	-	ncbi_27674042	XM_016738623.1	18712	19674	963	-	ncbi_27674042	XM_016738623.1	-977
T_peak_44	NW_015971180.1	70664	70962	299	70841	.	4.24464	Downstream (<1kb)	71018	73017	2000	-	ncbi_27674061	XM_016738642.1	71018	73017	2000	-	ncbi_27674061	XM_016738642.1	2176
T_peak_45	NW_015971181.1	44155	44465	311	44317	.	3.51282	Promoter (<=1kb)	42723	43919	1197	-	ncbi_27674093	XM_016738674.1	42723	43919	1197	-	ncbi_27674093	XM_016738674.1	-398
T_peak_46	NW_015971181.1	161093	161376	284	161285	.	3.77434	Promoter (1-2kb)	163064	165322	2259	+	ncbi_27674132	XM_016738713.1	163064	165322	2259	+	ncbi_27674132	XM_016738713.1	-1779
T_peak_47	NW_015971181.1	190994	191511	518	191089	.	3.43361	Downstream (<1kb)	190198	190368	171	+	ncbi_27674143	XM_016738724.1	190198	190368	171	+	ncbi_27674143	XM_016738724.1	891
T_peak_48	NW_015971181.1	220610	221178	569	220879	.	3.63496	Exon (XM_016738734.1/ncbi_27674153, exon 2 of 3)	220088	221164	1077	-	ncbi_27674153	XM_016738734.1	220088	221164	1077	-	ncbi_27674153	XM_016738734.1	285
T_peak_49	NW_015971181.1	311249	311605	357	311466	.	3.36808	Promoter (1-2kb)	307638	310294	2657	-	ncbi_27674184	XM_016738765.1	307638	310294	2657	-	ncbi_27674184	XM_016738765.1	-1172
T_peak_50	NW_015971181.1	384009	384288	280	384145	.	4.71317	Distal Intergenic	-	-	-	-	-	-	377082	379223	2142	-	ncbi_27674207	XM_016738788.1	-4922
T_peak_51	NW_015971181.1	5012	5597	586	5486	.	3.81901	Promoter (1-2kb)	6897	7595	699	+	ncbi_27674081	XM_016738662.1	6897	7595	699	+	ncbi_27674081	XM_016738662.1	-1411
T_peak_52	NW_015971182.1	20498	21009	512	20767	.	3.77686	Promoter (<=1kb)	20894	22808	1915	+	ncbi_27674215	XM_016738796.1	20894	22808	1915	+	ncbi_27674215	XM_016738796.1	-127
T_peak_53	NW_015971182.1	53488	53821	334	53656	.	3.68257	Exon (XM_016738808.1/ncbi_27674227, exon 2 of 9)	53320	58302	4983	+	ncbi_27674227	XM_016738808.1	53320	58302	4983	+	ncbi_27674227	XM_016738808.1	336
T_peak_54	NW_015971183.1	5067	5536	470	5226	.	4.24019	Promoter (<=1kb)	5303	6887	1585	+	ncbi_27674246	XM_016738827.1	5303	6887	1585	+	ncbi_27674246	XM_016738827.1	-77
T_peak_55	NW_015971183.1	38685	39336	652	38989	.	5.32846	Promoter (<=1kb)	36254	38119	1866	-	ncbi_27674260	XM_016738841.1	36254	38119	1866	-	ncbi_27674260	XM_016738841.1	-870
T_peak_56	NW_015971183.1	120492	121173	682	120771	.	3.68688	Promoter (<=1kb)	121679	123160	1482	+	ncbi_27674296	XM_016738877.1	121679	123160	1482	+	ncbi_27674296	XM_016738877.1	-908
T_peak_57	NW_015971183.1	171949	172393	445	172138	.	3.70782	Promoter (1-2kb)	169141	170955	1815	-	ncbi_27674316	XM_016738897.1	169141	170955	1815	-	ncbi_27674316	XM_016738897.1	-1183
T_peak_58	NW_015971183.1	300258	300691	434	300376	.	3.49912	Exon (XM_016738942.1/ncbi_27674361, exon 5 of 6)	300016	301510	1495	-	ncbi_27674361	XM_016738942.1	300016	301510	1495	-	ncbi_27674361	XM_016738942.1	1134
T_peak_59	NW_015971183.1	346413	346979	567	346684	.	3.74516	Promoter (<=1kb)	347577	349073	1497	+	ncbi_27674382	XM_016738963.1	347577	349073	1497	+	ncbi_27674382	XM_016738963.1	-893
T_peak_60	NW_015971183.1	444816	445207	392	444968	.	3.43731	Promoter (<=1kb)	442871	444284	1414	-	ncbi_27674419	XM_016739000.1	442871	444284	1414	-	ncbi_27674419	XM_016739000.1	-684
T_peak_61	NW_015971183.1	449607	449934	328	449746	.	3.49557	Promoter (<=1kb)	450138	450326	189	+	ncbi_27674422	XM_016739003.1	450138	450326	189	+	ncbi_27674422	XM_016739003.1	-392
T_peak_62	NW_015971183.1	450579	450883	305	450698	.	3.7184	Distal Intergenic	-	-	-	-	-	-	450138	450326	189	+	ncbi_27674422	XM_016739003.1	560
T_peak_63	NW_015971188.1	110657	111042	386	110817	.	3.48748	Promoter (1-2kb)	105157	109800	4644	-	ncbi_27681214	XM_016745794.1	105157	109800	4644	-	ncbi_27681214	XM_016745794.1	-1017
T_peak_64	NW_015971188.1	178908	179349	442	179113	.	3.86813	Promoter (1-2kb)	176713	178076	1364	-	ncbi_27681241	XM_016745821.1	176713	178076	1364	-	ncbi_27681241	XM_016745821.1	-1037
T_peak_65	NW_015971188.1	333402	333709	308	333520	.	3.29779	Promoter (1-2kb)	334714	334946	233	+	ncbi_27681298	XM_016745878.1	334714	334946	233	+	ncbi_27681298	XM_016745878.1	-1194
T_peak_66	NW_015971201.1	14098	14786	689	14224	.	3.49914	Promoter (<=1kb)	15131	16513	1383	+	ncbi_27680842	XM_016745422.1	15131	16513	1383	+	ncbi_27680842	XM_016745422.1	-907
T_peak_67	NW_015971203.1	83784	84095	312	83911	.	3.37165	Downstream (2-3kb)	82622	83427	806	+	ncbi_27680787	XM_016745367.1	82622	83427	806	+	ncbi_27680787	XM_016745367.1	1289
T_peak_68	NW_015971204.1	73581	74083	503	73787	.	3.61021	Promoter (<=1kb)	71358	73256	1899	-	ncbi_27682905	XM_016747485.1	71358	73256	1899	-	ncbi_27682905	XM_016747485.1	-531
T_peak_69	NW_015971204.1	168113	168485	373	168281	.	5.21416	Promoter (<=1kb)	167328	168017	690	-	ncbi_27682939	XM_016747519.1	167328	168017	690	-	ncbi_27682939	XM_016747519.1	-264
T_peak_70	NW_015971204.1	247127	247724	598	247443	.	3.36451	Promoter (<=1kb)	243903	247260	3358	-	ncbi_27682968	XM_016747548.1	243903	247260	3358	-	ncbi_27682968	XM_016747548.1	-183
T_peak_71	NW_015971205.1	2192	2469	278	2325	.	3.63615	Promoter (<=1kb)	2557	4339	1783	+	ncbi_27682845	XM_016747425.1	2557	4339	1783	+	ncbi_27682845	XM_016747425.1	-232
T_peak_72	NW_015971205.1	69619	70012	394	69864	.	5.33575	Intron (XM_016747439.1/ncbi_27682859, intron 3 of 6)	68542	70450	1909	-	ncbi_27682859	XM_016747439.1	68542	70450	1909	-	ncbi_27682859	XM_016747439.1	586
T_peak_73	NW_015971205.1	97681	98195	515	97870	.	5.67183	Promoter (<=1kb)	98255	98428	174	+	ncbi_27682871	XM_016747451.1	98255	98428	174	+	ncbi_27682871	XM_016747451.1	-385
T_peak_74	NW_015971205.1	100013	100353	341	100258	.	3.85727	Downstream (2-3kb)	98255	98428	174	+	ncbi_27682871	XM_016747451.1	98255	98428	174	+	ncbi_27682871	XM_016747451.1	2003
T_peak_75	NW_015971214.1	261901	262207	307	262032	.	3.36451	Exon (XM_016747265.1/ncbi_27682685, exon 3 of 3)	260990	262920	1931	+	ncbi_27682685	XM_016747265.1	260990	262920	1931	+	ncbi_27682685	XM_016747265.1	1042
T_peak_76	NW_015971216.1	129540	129978	439	129802	.	3.76602	Promoter (<=1kb)	129976	130134	159	+	ncbi_27682732	XM_016747312.1	129976	130134	159	+	ncbi_27682732	XM_016747312.1	-174
T_peak_77	NW_015971216.1	333332	333689	358	333494	.	6.6471	Distal Intergenic	-	-	-	-	-	-	332338	332856	519	+	ncbi_27682808	XM_016747388.1	1156
T_peak_78	NW_015971216.1	201882	202206	325	202112	.	3.57586	Downstream (2-3kb)	199977	201587	1611	+	ncbi_27682762	XM_016747342.1	199977	201587	1611	+	ncbi_27682762	XM_016747342.1	2135
T_peak_79	NW_015971216.1	202938	203332	395	203154	.	3.56768	Downstream (1-2kb)	199977	201587	1611	+	ncbi_27682762	XM_016747342.1	199977	201587	1611	+	ncbi_27682762	XM_016747342.1	3177
T_peak_80	NW_015971222.1	4920	5484	565	5213	.	3.78332	Promoter (<=1kb)	5623	8201	2579	+	ncbi_27674620	XM_016739201.1	5623	8201	2579	+	ncbi_27674620	XM_016739201.1	-410
T_peak_81	NW_015971224.1	85415	85762	348	85590	.	3.69811	Promoter (<=1kb)	82405	84963	2559	-	ncbi_27681378	XM_016745958.1	82405	84963	2559	-	ncbi_27681378	XM_016745958.1	-627
T_peak_82	NW_015971224.1	181166	181453	288	181349	.	3.24775	Promoter (<=1kb)	179833	180951	1119	-	ncbi_27681409	XM_016745989.1	179833	180951	1119	-	ncbi_27681409	XM_016745989.1	-398
T_peak_83	NW_015971224.1	181631	182008	378	181859	.	3.70287	Intron (XM_016745990.1/ncbi_27681410, intron 2 of 3)	181753	182712	960	+	ncbi_27681410	XM_016745990.1	181753	182712	960	+	ncbi_27681410	XM_016745990.1	106
T_peak_84	NW_015971224.1	49901	50141	241	49975	.	3.13743	Promoter (<=1kb)	47818	49874	2057	-	ncbi_27681365	XM_016745945.1	47818	49874	2057	-	ncbi_27681365	XM_016745945.1	-101
T_peak_85	NW_015971224.1	437143	437538	396	437229	.	3.47822	Promoter (<=1kb)	437818	438575	758	+	ncbi_27681488	XM_016746068.1	437818	438575	758	+	ncbi_27681488	XM_016746068.1	-589
T_peak_86	NW_015971226.1	8559	10240	1682	9398	.	12.04429	Downstream (2-3kb)	11538	13362	1825	-	ncbi_27681563	XM_016746143.1	11538	13362	1825	-	ncbi_27681563	XM_016746143.1	3964
T_peak_87	NW_015971226.1	17186	17489	304	17340	.	3.96436	Promoter (<=1kb)	14715	16988	2274	-	ncbi_27681564	XM_016746144.1	14715	16988	2274	-	ncbi_27681564	XM_016746144.1	-352
T_peak_88	NW_015971228.1	303	529	227	362	.	3.17922	Exon (XM_016740639.1/ncbi_27676058, exon 5 of 5)	288	1574	1287	-	ncbi_27676058	XM_016740639.1	288	1574	1287	-	ncbi_27676058	XM_016740639.1	1212
T_peak_89	NW_015971228.1	51786	52145	360	51928	.	3.40441	Promoter (<=1kb)	52511	54421	1911	+	ncbi_27676076	XM_016740657.1	52511	54421	1911	+	ncbi_27676076	XM_016740657.1	-583
T_peak_90	NW_015971228.1	101993	102486	494	102101	.	4.2987	Distal Intergenic	-	-	-	-	-	-	99389	100348	960	+	ncbi_27676097	XM_016740678.1	2712
T_peak_91	NW_015971230.1	135984	136660	677	136363	.	4.04241	Promoter (<=1kb)	131887	135527	3641	-	ncbi_27676155	XM_016740736.1	131887	135527	3641	-	ncbi_27676155	XM_016740736.1	-836
T_peak_92	NW_015971230.1	162267	162502	236	162359	.	3.72021	Distal Intergenic	-	-	-	-	-	-	160661	162259	1599	+	ncbi_27676164	XM_016740745.1	1698
T_peak_93	NW_015971230.1	59428	59858	431	59655	.	3.27511	Promoter (<=1kb)	60482	61579	1098	+	ncbi_27676121	XM_016740702.1	60482	61579	1098	+	ncbi_27676121	XM_016740702.1	-827
T_peak_94	NW_015971234.1	123379	123974	596	123617	.	5.42093	Promoter (<=1kb)	124351	124602	252	+	ncbi_27676002	XM_016740583.1	124351	124602	252	+	ncbi_27676002	XM_016740583.1	-734
T_peak_95	NW_015971236.1	2651	2907	257	2792	.	3.63734	Promoter (<=1kb)	410	2315	1906	-	ncbi_27676247	XM_016740828.1	410	2315	1906	-	ncbi_27676247	XM_016740828.1	-477
T_peak_96	NW_015971236.1	24043	24483	441	24270	.	3.64085	Promoter (<=1kb)	23253	23773	521	-	ncbi_27676255	XM_016740836.1	23253	23773	521	-	ncbi_27676255	XM_016740836.1	-497
T_peak_97	NW_015971236.1	84644	85076	433	84959	.	3.4295	Promoter (<=1kb)	83440	84114	675	-	ncbi_27676277	XM_016740858.1	83440	84114	675	-	ncbi_27676277	XM_016740858.1	-845
T_peak_98	NW_015971236.1	124860	125280	421	125173	.	3.26669	Promoter (<=1kb)	125276	126112	837	+	ncbi_27676293	XM_016740874.1	125276	126112	837	+	ncbi_27676293	XM_016740874.1	-103
T_peak_99	NW_015971237.1	62741	62970	230	62868	.	3.47391	Promoter (<=1kb)	61216	62310	1095	-	ncbi_27676342	XM_016740923.1	61216	62310	1095	-	ncbi_27676342	XM_016740923.1	-558
T_peak_100	NW_015971241.1	0	1492	1493	469	.	10.42769	Distal Intergenic	-	-	-	-	-	-	9064	10111	1048	-	ncbi_27677923	XM_016742504.1	9642
T_peak_101	NW_015971241.1	9638	10201	564	10019	.	3.50039	Exon (XM_016742504.1/ncbi_27677923, exon 2 of 4)	9064	10111	1048	-	ncbi_27677923	XM_016742504.1	9064	10111	1048	-	ncbi_27677923	XM_016742504.1	92
T_peak_102	NW_015971241.1	10456	10943	488	10750	.	3.74329	Promoter (<=1kb)	11217	12908	1692	+	ncbi_27677924	XM_016742505.1	11217	12908	1692	+	ncbi_27677924	XM_016742505.1	-467
T_peak_103	NW_015971241.1	79569	80068	500	79685	.	3.86298	Promoter (<=1kb)	76848	79214	2367	-	ncbi_27677951	XM_016742532.1	76848	79214	2367	-	ncbi_27677951	XM_016742532.1	-471
T_peak_104	NW_015971241.1	4190	4951	762	4672	.	3.75582	Distal Intergenic	-	-	-	-	-	-	9064	10111	1048	-	ncbi_27677923	XM_016742504.1	5439
T_peak_105	NW_015971241.1	8882	9229	348	8985	.	3.47936	Downstream (<1kb)	9064	10111	1048	-	ncbi_27677923	XM_016742504.1	9064	10111	1048	-	ncbi_27677923	XM_016742504.1	1126
T_peak_106	NW_015971243.1	28780	29485	706	28966	.	3.57718	Exon (XM_016742589.1/ncbi_27678008, exon 3 of 3)	28916	29409	494	-	ncbi_27678008	XM_016742589.1	28916	29409	494	-	ncbi_27678008	XM_016742589.1	443
T_peak_107	NW_015971243.1	123199	123674	476	123478	.	4.2315	Intron (XM_016742624.1/ncbi_27678043, intron 1 of 5)	123406	124402	997	+	ncbi_27678043	XM_016742624.1	123406	124402	997	+	ncbi_27678043	XM_016742624.1	72
T_peak_108	NW_015971243.1	134253	134859	607	134516	.	3.61198	Promoter (<=1kb)	135505	137473	1969	+	ncbi_27678048	XM_016742629.1	135505	137473	1969	+	ncbi_27678048	XM_016742629.1	-989
T_peak_109	NW_015971243.1	149174	149729	556	149431	.	3.60174	Exon (XM_016742635.1/ncbi_27678054, exon 3 of 6)	148356	150585	2230	-	ncbi_27678054	XM_016742635.1	148356	150585	2230	-	ncbi_27678054	XM_016742635.1	1154
T_peak_110	NW_015971243.1	295172	295422	251	295316	.	3.70372	Exon (XM_016742689.1/ncbi_27678108, exon 2 of 2)	295185	295595	411	-	ncbi_27678108	XM_016742689.1	295185	295595	411	-	ncbi_27678108	XM_016742689.1	279
T_peak_111	NW_015971243.1	380685	381596	912	381291	.	5.51844	Downstream (2-3kb)	384135	385073	939	-	ncbi_27678136	XM_016742717.1	375976	377868	1893	-	ncbi_27678135	XM_016742716.1	-3423
T_peak_112	NW_015971243.1	431880	432350	471	432060	.	3.38119	Promoter (<=1kb)	429950	431578	1629	-	ncbi_27678156	XM_016742737.1	429950	431578	1629	-	ncbi_27678156	XM_016742737.1	-482
T_peak_113	NW_015971243.1	286437	287059	623	286771	.	3.70498	Exon (XM_016742686.1/ncbi_27678105, exon 3 of 5)	285818	288117	2300	-	ncbi_27678105	XM_016742686.1	285818	288117	2300	-	ncbi_27678105	XM_016742686.1	1346
T_peak_114	NW_015971243.1	350906	351314	409	351053	.	3.47884	Promoter (1-2kb)	344476	350039	5564	-	ncbi_27678126	XM_016742707.1	344476	350039	5564	-	ncbi_27678126	XM_016742707.1	-1014
T_peak_115	NW_015971243.1	364989	365271	283	365125	.	3.8476	Promoter (<=1kb)	363317	364560	1244	-	ncbi_27678130	XM_016742711.1	363317	364560	1244	-	ncbi_27678130	XM_016742711.1	-565
T_peak_116	NW_015971244.1	12140	12633	494	12302	.	3.34364	Promoter (<=1kb)	10699	11559	861	-	ncbi_27678189	XM_016742770.1	10699	11559	861	-	ncbi_27678189	XM_016742770.1	-743
T_peak_117	NW_015971248.1	71877	72163	287	72051	.	3.63734	Promoter (1-2kb)	67719	70485	2767	-	ncbi_27680139	XM_016744719.1	67719	70485	2767	-	ncbi_27680139	XM_016744719.1	-1566
T_peak_118	NW_015971248.1	77584	77833	250	77655	.	3.31266	Downstream (<1kb)	78171	79152	982	-	ncbi_27680141	XM_016744721.1	78171	79152	982	-	ncbi_27680141	XM_016744721.1	1497
T_peak_119	NW_015971250.1	326396	326686	291	326571	.	3.57773	Promoter (1-2kb)	327750	334896	7147	+	ncbi_27680054	XM_016744634.1	327750	334896	7147	+	ncbi_27680054	XM_016744634.1	-1179
T_peak_120	NW_015971250.1	326756	327214	459	326984	.	3.83869	Promoter (<=1kb)	327750	334896	7147	+	ncbi_27680054	XM_016744634.1	327750	334896	7147	+	ncbi_27680054	XM_016744634.1	-766
T_peak_121	NW_015971251.1	42717	43144	428	42944	.	3.38119	Promoter (<=1kb)	43299	44692	1394	+	ncbi_27680075	XM_016744655.1	43299	44692	1394	+	ncbi_27680075	XM_016744655.1	-355
T_peak_122	NW_015971252.1	51113	51390	278	51274	.	3.36177	Promoter (<=1kb)	49344	50542	1199	-	ncbi_27680112	XM_016744692.1	49344	50542	1199	-	ncbi_27680112	XM_016744692.1	-732
T_peak_123	NW_015971252.1	53793	54595	803	54250	.	9.89558	Distal Intergenic	-	-	-	-	-	-	49344	50542	1199	-	ncbi_27680112	XM_016744692.1	-3708
T_peak_124	NW_015971252.1	57261	57547	287	57375	.	3.75295	Distal Intergenic	-	-	-	-	-	-	49344	50542	1199	-	ncbi_27680112	XM_016744692.1	-6833
T_peak_125	NW_015971264.1	3094	3473	380	3295	.	6.16142	Promoter (1-2kb)	4911	7556	2646	+	ncbi_27681868	XM_016746448.1	4911	7556	2646	+	ncbi_27681868	XM_016746448.1	-1616
T_peak_126	NW_015971264.1	152529	152821	293	152738	.	3.24413	Exon (XM_016746500.1/ncbi_27681920, exon 4 of 4)	151575	154590	3016	+	ncbi_27681920	XM_016746500.1	151575	154590	3016	+	ncbi_27681920	XM_016746500.1	1163
T_peak_127	NW_015971264.1	341857	342218	362	342049	.	3.56824	Promoter (<=1kb)	343029	344244	1216	+	ncbi_27681993	XM_016746573.1	343029	344244	1216	+	ncbi_27681993	XM_016746573.1	-980
T_peak_128	NW_015971264.1	543739	544269	531	543838	.	3.96498	Promoter (<=1kb)	541237	543524	2288	-	ncbi_27682064	XM_016746644.1	541237	543524	2288	-	ncbi_27682064	XM_016746644.1	-314
T_peak_129	NW_015971264.1	613643	614194	552	614063	.	3.56824	Exon (XM_016746671.1/ncbi_27682091, exon 1 of 4)	612793	614126	1334	-	ncbi_27682091	XM_016746671.1	612793	614126	1334	-	ncbi_27682091	XM_016746671.1	63
T_peak_130	NW_015971264.1	649398	651244	1847	650566	.	8.62725	Promoter (1-2kb)	647632	648714	1083	-	ncbi_27682105	XM_016746685.1	647632	648714	1083	-	ncbi_27682105	XM_016746685.1	-1852
T_peak_131	NW_015971265.1	130025	130460	436	130295	.	3.58316	Promoter (<=1kb)	130661	131420	760	+	ncbi_27681841	XM_016746421.1	130661	131420	760	+	ncbi_27681841	XM_016746421.1	-366
T_peak_132	NW_015971265.1	200480	201036	557	200626	.	3.43242	Distal Intergenic	-	-	-	-	-	-	194413	198239	3827	+	ncbi_27681867	XM_016746447.1	6213
T_peak_133	NW_015971265.1	68315	68704	390	68442	.	3.68442	Downstream (1-2kb)	67976	68128	153	+	ncbi_27681818	XM_016746398.1	67976	68128	153	+	ncbi_27681818	XM_016746398.1	466
T_peak_134	NW_015971271.1	4989	5298	310	5097	.	4.40007	Intron (XM_016743823.1/ncbi_27679243, intron 3 of 5)	3823	6922	3100	-	ncbi_27679243	XM_016743823.1	3823	6922	3100	-	ncbi_27679243	XM_016743823.1	1825
T_peak_135	NW_015971275.1	54429	55044	616	54784	.	4.04122	Promoter (1-2kb)	55790	56786	997	+	ncbi_27679351	XM_016743931.1	55790	56786	997	+	ncbi_27679351	XM_016743931.1	-1006
T_peak_136	NW_015971275.1	115733	116247	515	115917	.	4.03766	Promoter (<=1kb)	112725	114917	2193	-	ncbi_27679370	XM_016743950.1	112725	114917	2193	-	ncbi_27679370	XM_016743950.1	-1000
T_peak_137	NW_015971275.1	237951	238270	320	238046	.	3.56981	Promoter (1-2kb)	235119	236855	1737	-	ncbi_27679414	XM_016743994.1	235119	236855	1737	-	ncbi_27679414	XM_016743994.1	-1191
T_peak_138	NW_015971275.1	314362	314753	392	314557	.	3.43448	Downstream (<1kb)	315481	316325	845	-	ncbi_27679443	XM_016744023.1	315481	316325	845	-	ncbi_27679443	XM_016744023.1	1768
T_peak_139	NW_015971275.1	371351	371631	281	371520	.	3.57438	Promoter (<=1kb)	368767	370590	1824	-	ncbi_27679460	XM_016744040.1	368767	370590	1824	-	ncbi_27679460	XM_016744040.1	-930
T_peak_140	NW_015971275.1	635595	635981	387	635700	.	3.83631	Promoter (<=1kb)	635846	637543	1698	+	ncbi_27679549	XM_016744129.1	635846	637543	1698	+	ncbi_27679549	XM_016744129.1	-146
T_peak_141	NW_015971275.1	700244	700641	398	700493	.	3.16435	Promoter (<=1kb)	700557	703437	2881	+	ncbi_27679569	XM_016744149.1	700557	703437	2881	+	ncbi_27679569	XM_016744149.1	-64
T_peak_142	NW_015971275.1	778975	779356	382	779125	.	3.76959	Promoter (<=1kb)	780108	781601	1494	+	ncbi_27679599	XM_016744179.1	780108	781601	1494	+	ncbi_27679599	XM_016744179.1	-983
T_peak_143	NW_015971275.1	798638	799083	446	798971	.	3.90066	Intron (XM_016744188.1/ncbi_27679608, intron 1 of 1)	798848	799342	495	-	ncbi_27679608	XM_016744188.1	798848	799342	495	-	ncbi_27679608	XM_016744188.1	371
T_peak_144	NW_015971275.1	814545	815038	494	814808	.	5.54946	Promoter (<=1kb)	815053	816030	978	+	ncbi_27679616	XM_016744196.1	815053	816030	978	+	ncbi_27679616	XM_016744196.1	-245
T_peak_145	NW_015971275.1	827349	827657	309	827480	.	3.41255	Promoter (1-2kb)	824297	826046	1750	-	ncbi_27679620	XM_016744200.1	824297	826046	1750	-	ncbi_27679620	XM_016744200.1	-1434
T_peak_146	NW_015971275.1	901325	901862	538	901585	.	3.48612	Distal Intergenic	-	-	-	-	-	-	900308	901137	830	+	ncbi_27679642	XM_016744222.1	1277
T_peak_147	NW_015971275.1	614150	614452	303	614335	.	3.81901	Promoter (<=1kb)	612194	613356	1163	-	ncbi_27679543	XM_016744123.1	612194	613356	1163	-	ncbi_27679543	XM_016744123.1	-979
T_peak_148	NW_015971278.1	32719	33005	287	32861	.	5.88849	Promoter (1-2kb)	23762	31008	7247	-	ncbi_27681162	XM_016745742.1	23762	31008	7247	-	ncbi_27681162	XM_016745742.1	-1853
T_peak_149	NW_015971287.1	41814	42106	293	41965	.	3.36689	Promoter (<=1kb)	42627	43808	1182	+	ncbi_27676772	XM_016741353.1	42627	43808	1182	+	ncbi_27676772	XM_016741353.1	-662
T_peak_150	NW_015971287.1	107537	107769	233	107576	.	3.383	Promoter (<=1kb)	107785	109092	1308	+	ncbi_27676790	XM_016741371.1	107785	109092	1308	+	ncbi_27676790	XM_016741371.1	-209
T_peak_151	NW_015971287.1	30159	30637	479	30421	.	3.41155	Downstream (<1kb)	31021	31338	318	-	ncbi_27676767	XM_016741348.1	31021	31338	318	-	ncbi_27676767	XM_016741348.1	917
T_peak_152	NW_015971288.1	1728	2078	351	1943	.	3.99432	Downstream (<1kb)	2109	3952	1844	-	ncbi_27676696	XM_016741277.1	2109	3952	1844	-	ncbi_27676696	XM_016741277.1	2009
T_peak_153	NW_015971288.1	6382	6734	353	6570	.	3.49715	Promoter (<=1kb)	6659	9641	2983	+	ncbi_27676698	XM_016741279.1	6659	9641	2983	+	ncbi_27676698	XM_016741279.1	-89
T_peak_154	NW_015971288.1	10699	11123	425	10943	.	3.42691	Promoter (<=1kb)	9962	10304	343	-	ncbi_27676699	XM_016741280.1	9962	10304	343	-	ncbi_27676699	XM_016741280.1	-639
T_peak_155	NW_015971288.1	23403	23912	510	23620	.	3.86842	Exon (XM_016741285.1/ncbi_27676704, exon 2 of 2)	22684	23955	1272	-	ncbi_27676704	XM_016741285.1	22684	23955	1272	-	ncbi_27676704	XM_016741285.1	335
T_peak_156	NW_015971288.1	40993	41386	394	41158	.	3.38078	Promoter (<=1kb)	39960	40703	744	-	ncbi_27676710	XM_016741291.1	39960	40703	744	-	ncbi_27676710	XM_016741291.1	-455
T_peak_157	NW_015971288.1	46108	46796	689	46407	.	5.75329	Downstream (1-2kb)	48173	51788	3616	-	ncbi_27676712	XM_016741293.1	41689	43665	1977	-	ncbi_27676711	XM_016741292.1	-2742
T_peak_158	NW_015971288.1	73736	74133	398	73943	.	3.31628	Downstream (<1kb)	70073	73552	3480	+	ncbi_27676719	XM_016741300.1	70073	73552	3480	+	ncbi_27676719	XM_016741300.1	3870
T_peak_159	NW_015971292.1	338417	338884	468	338671	.	5.09119	Promoter (1-2kb)	340555	342300	1746	+	ncbi_27674933	XM_016739514.1	340555	342300	1746	+	ncbi_27674933	XM_016739514.1	-1884
T_peak_160	NW_015971292.1	403608	404978	1371	404654	.	14.07427	Distal Intergenic	-	-	-	-	-	-	398923	401210	2288	-	ncbi_27674955	XM_016739536.1	-3444
T_peak_161	NW_015971292.1	384627	384891	265	384754	.	3.88815	Promoter (<=1kb)	385116	388440	3325	+	ncbi_27674951	XM_016739532.1	385116	388440	3325	+	ncbi_27674951	XM_016739532.1	-362
T_peak_162	NW_015971293.1	119663	120312	650	120169	.	3.43242	Promoter (<=1kb)	121034	125567	4534	+	ncbi_27674783	XM_016739364.1	121034	125567	4534	+	ncbi_27674783	XM_016739364.1	-865
T_peak_163	NW_015971293.1	129067	129378	312	129195	.	3.5039	Promoter (<=1kb)	129895	132224	2330	+	ncbi_27674785	XM_016739366.1	129895	132224	2330	+	ncbi_27674785	XM_016739366.1	-700
T_peak_164	NW_015971294.1	67830	68512	683	68262	.	3.62863	Intron (XM_016739232.1/ncbi_27674651, intron 1 of 4)	67544	68320	777	-	ncbi_27674651	XM_016739232.1	67544	68320	777	-	ncbi_27674651	XM_016739232.1	58
T_peak_165	NW_015971294.1	68871	69179	309	69030	.	3.4948	Promoter (<=1kb)	67544	68320	777	-	ncbi_27674651	XM_016739232.1	67544	68320	777	-	ncbi_27674651	XM_016739232.1	-710
T_peak_166	NW_015971294.1	171352	172029	678	171631	.	5.62047	Promoter (<=1kb)	171994	174464	2471	+	ncbi_27674693	XM_016739274.1	171994	174464	2471	+	ncbi_27674693	XM_016739274.1	-363
T_peak_167	NW_015971294.1	180248	180680	433	180422	.	3.59903	Exon (XM_016739277.1/ncbi_27674696, exon 1 of 4)	180331	181124	794	+	ncbi_27674696	XM_016739277.1	180331	181124	794	+	ncbi_27674696	XM_016739277.1	91
T_peak_168	NW_015971294.1	151080	151521	442	151333	.	3.54737	Promoter (<=1kb)	148849	151104	2256	-	ncbi_27674679	XM_016739260.1	148849	151104	2256	-	ncbi_27674679	XM_016739260.1	-229
T_peak_169	NW_015971298.1	61661	62015	355	61814	.	3.75233	Promoter (<=1kb)	59910	61174	1265	-	ncbi_27681562	XM_016746142.1	59910	61174	1265	-	ncbi_27681562	XM_016746142.1	-640
T_peak_170	NW_015971301.1	44728	45358	631	45200	.	3.94477	Promoter (1-2kb)	46966	47937	972	+	ncbi_27672712	XM_016737293.1	46966	47937	972	+	ncbi_27672712	XM_016737293.1	-1766
T_peak_171	NW_015971304.1	165171	165569	399	165320	.	3.49795	Promoter (<=1kb)	163260	164864	1605	-	ncbi_27672962	XM_016737543.1	163260	164864	1605	-	ncbi_27672962	XM_016737543.1	-456
T_peak_172	NW_015971306.1	1126	1431	306	1181	.	3.3657	Promoter (<=1kb)	2014	3472	1459	+	ncbi_27672814	XM_016737395.1	2014	3472	1459	+	ncbi_27672814	XM_016737395.1	-833
T_peak_173	NW_015971306.1	84522	85063	542	84674	.	3.44791	Exon (XM_016737419.1/ncbi_27672838, exon 4 of 7)	81351	85962	4612	-	ncbi_27672838	XM_016737419.1	81351	85962	4612	-	ncbi_27672838	XM_016737419.1	1288
T_peak_174	NW_015971306.1	148947	149247	301	149132	.	3.95171	Promoter (<=1kb)	147444	148643	1200	-	ncbi_27672862	XM_016737443.1	147444	148643	1200	-	ncbi_27672862	XM_016737443.1	-489
T_peak_175	NW_015971309.1	82676	83028	353	82797	.	3.52324	Promoter (1-2kb)	78716	81057	2342	-	ncbi_27673004	XM_016737585.1	78716	81057	2342	-	ncbi_27673004	XM_016737585.1	-1740
T_peak_176	NW_015971309.1	142098	142381	284	142270	.	3.65377	Exon (XM_016737604.1/ncbi_27673023, exon 1 of 1)	142213	142590	378	+	ncbi_27673023	XM_016737604.1	142213	142590	378	+	ncbi_27673023	XM_016737604.1	57
T_peak_177	NW_015971309.1	252043	252374	332	252189	.	3.3657	Downstream (<1kb)	252728	253696	969	-	ncbi_27673058	XM_016737639.1	252728	253696	969	-	ncbi_27673058	XM_016737639.1	1507
T_peak_178	NW_015971309.1	379957	380472	516	380217	.	3.73516	Downstream (<1kb)	380698	382067	1370	-	ncbi_27673101	XM_016737682.1	380698	382067	1370	-	ncbi_27673101	XM_016737682.1	1850
T_peak_179	NW_015971309.1	664700	665238	539	665053	.	3.7684	Distal Intergenic	-	-	-	-	-	-	654281	658119	3839	-	ncbi_27673192	XM_016737773.1	-6934
T_peak_180	NW_015971310.1	4832	5807	976	5327	.	3.60636	Exon (XM_016747020.1/ncbi_27682440, exon 2 of 5)	3150	6677	3528	-	ncbi_27682440	XM_016747020.1	3150	6677	3528	-	ncbi_27682440	XM_016747020.1	1350
T_peak_181	NW_015971311.1	25194	25824	631	25588	.	3.5039	Promoter (<=1kb)	25935	27465	1531	+	ncbi_27680341	XM_016744921.1	25935	27465	1531	+	ncbi_27680341	XM_016744921.1	-347
T_peak_182	NW_015971313.1	90048	90368	321	90225	.	3.58677	Promoter (<=1kb)	91039	92733	1695	+	ncbi_27680372	XM_016744952.1	91039	92733	1695	+	ncbi_27680372	XM_016744952.1	-814
T_peak_183	NW_015971313.1	169603	169954	352	169838	.	4.09147	Promoter (<=1kb)	167141	169188	2048	-	ncbi_27680397	XM_016744977.1	167141	169188	2048	-	ncbi_27680397	XM_016744977.1	-650
T_peak_184	NW_015971313.1	172777	173230	454	173006	.	5.67267	Promoter (<=1kb)	173289	174737	1449	+	ncbi_27680399	XM_016744979.1	173289	174737	1449	+	ncbi_27680399	XM_016744979.1	-283
T_peak_185	NW_015971313.1	174954	175853	900	175263	.	9.68184	Distal Intergenic	-	-	-	-	-	-	173289	174737	1449	+	ncbi_27680399	XM_016744979.1	1974
T_peak_186	NW_015971313.1	176427	176812	386	176596	.	4.56971	Distal Intergenic	-	-	-	-	-	-	173289	174737	1449	+	ncbi_27680399	XM_016744979.1	3307
T_peak_187	NW_015971314.1	126108	126558	451	126263	.	3.41093	Promoter (<=1kb)	124150	125946	1797	-	ncbi_27682509	XM_016747089.1	124150	125946	1797	-	ncbi_27682509	XM_016747089.1	-317
T_peak_188	NW_015971315.1	144092	144492	401	144328	.	3.44972	Promoter (<=1kb)	143129	143920	792	-	ncbi_27680302	XM_016744882.1	143129	143920	792	-	ncbi_27680302	XM_016744882.1	-408
T_peak_189	NW_015971315.1	87089	87467	379	87230	.	3.68442	Promoter (<=1kb)	87265	90072	2808	+	ncbi_27680286	XM_016744866.1	87265	90072	2808	+	ncbi_27680286	XM_016744866.1	-35
T_peak_190	NW_015971315.1	127134	127529	396	127296	.	3.79471	Promoter (1-2kb)	128755	130156	1402	+	ncbi_27680298	XM_016744878.1	128755	130156	1402	+	ncbi_27680298	XM_016744878.1	-1459
T_peak_191	NW_015971320.1	5376	5815	440	5605	.	3.71479	Promoter (<=1kb)	5711	6818	1108	+	ncbi_27682376	XM_016746956.1	5711	6818	1108	+	ncbi_27682376	XM_016746956.1	-106
T_peak_192	NW_015971324.1	208313	209252	940	208750	.	3.63139	Promoter (<=1kb)	203131	207768	4638	-	ncbi_27680470	XM_016745050.1	203131	207768	4638	-	ncbi_27680470	XM_016745050.1	-982
T_peak_193	NW_015971324.1	293014	293764	751	293271	.	5.61043	Promoter (<=1kb)	291151	292500	1350	-	ncbi_27680501	XM_016745081.1	291151	292500	1350	-	ncbi_27680501	XM_016745081.1	-771
T_peak_194	NW_015971324.1	293877	294260	384	294106	.	3.34582	Promoter (1-2kb)	291151	292500	1350	-	ncbi_27680501	XM_016745081.1	291151	292500	1350	-	ncbi_27680501	XM_016745081.1	-1606
T_peak_195	NW_015971324.1	343855	344268	414	344075	.	3.69755	Distal Intergenic	-	-	-	-	-	-	340392	342143	1752	+	ncbi_27680521	XM_016745101.1	3683
T_peak_196	NW_015971324.1	368278	368677	400	368435	.	3.70168	Downstream (1-2kb)	368135	368326	192	+	ncbi_27680526	XM_016745106.1	368135	368326	192	+	ncbi_27680526	XM_016745106.1	300
T_peak_197	NW_015971324.1	408165	408842	678	408362	.	3.63317	Distal Intergenic	-	-	-	-	-	-	406655	407184	530	+	ncbi_27680537	XM_016745117.1	1707
T_peak_198	NW_015971324.1	513089	513359	271	513189	.	3.30691	Promoter (<=1kb)	513459	515364	1906	+	ncbi_27680574	XM_016745154.1	513459	515364	1906	+	ncbi_27680574	XM_016745154.1	-270
T_peak_199	NW_015971324.1	535267	535628	362	535435	.	3.50222	Downstream (2-3kb)	538056	542464	4409	-	ncbi_27680582	XM_016745162.1	533015	533191	177	-	ncbi_27680581	XM_016745161.1	-2244
T_peak_200	NW_015971324.1	543151	543923	773	543684	.	3.73261	Promoter (1-2kb)	538056	542464	4409	-	ncbi_27680582	XM_016745162.1	538056	542464	4409	-	ncbi_27680582	XM_016745162.1	-1220
T_peak_201	NW_015971324.1	311624	311893	270	311798	.	3.72402	Promoter (<=1kb)	311853	312958	1106	+	ncbi_27680509	XM_016745089.1	311853	312958	1106	+	ncbi_27680509	XM_016745089.1	-55
T_peak_202	NW_015971324.1	346951	347291	341	347086	.	3.34364	Distal Intergenic	-	-	-	-	-	-	349919	351391	1473	+	ncbi_27680522	XM_016745102.1	-2833
T_peak_203	NW_015971324.1	443680	444032	353	443916	.	3.78447	Downstream (<1kb)	444009	444694	686	-	ncbi_27680551	XM_016745131.1	444009	444694	686	-	ncbi_27680551	XM_016745131.1	778
T_peak_204	NW_015971324.1	528598	529026	429	528817	.	3.82702	Exon (XM_016745160.1/ncbi_27680580, exon 1 of 3)	527753	528860	1108	-	ncbi_27680580	XM_016745160.1	527753	528860	1108	-	ncbi_27680580	XM_016745160.1	43
T_peak_205	NW_015971324.1	647242	647678	437	647397	.	3.54773	Distal Intergenic	-	-	-	-	-	-	649678	650226	549	+	ncbi_27680626	XM_016745206.1	-2281
T_peak_206	NW_015971330.1	17189	17644	456	17414	.	3.89694	Promoter (<=1kb)	17778	18499	722	+	ncbi_27673305	XM_016737886.1	17778	18499	722	+	ncbi_27673305	XM_016737886.1	-364
T_peak_207	NW_015971343.1	65139	65663	525	65310	.	3.58677	Exon (XM_016742210.1/ncbi_27677629, exon 4 of 5)	63828	66054	2227	+	ncbi_27677629	XM_016742210.1	63828	66054	2227	+	ncbi_27677629	XM_016742210.1	1482
T_peak_208	NW_015971345.1	172034	172390	357	172215	.	23.9886	Intron (XM_016742279.1/ncbi_27677698, intron 1 of 1)	171641	172570	930	+	ncbi_27677698	XM_016742279.1	171641	172570	930	+	ncbi_27677698	XM_016742279.1	574
T_peak_209	NW_015971345.1	207933	208276	344	208099	.	3.96546	Promoter (1-2kb)	206756	207051	296	-	ncbi_27677714	XM_016742295.1	206756	207051	296	-	ncbi_27677714	XM_016742295.1	-1048
T_peak_210	NW_015971345.1	299713	300122	410	299936	.	3.58677	Promoter (<=1kb)	297529	299223	1695	-	ncbi_27677749	XM_016742330.1	297529	299223	1695	-	ncbi_27677749	XM_016742330.1	-713
T_peak_211	NW_015971345.1	315922	316359	438	316126	.	3.56467	Promoter (<=1kb)	316251	317241	991	+	ncbi_27677756	XM_016742337.1	316251	317241	991	+	ncbi_27677756	XM_016742337.1	-125
T_peak_212	NW_015971352.1	3339	3870	532	3487	.	3.56467	Distal Intergenic	-	-	-	-	-	-	6529	7632	1104	+	ncbi_27675847	XM_016740428.1	-3042
T_peak_213	NW_015971355.1	16686	16927	242	16798	.	4.30334	Promoter (1-2kb)	13270	15037	1768	-	ncbi_27675581	XM_016740162.1	13270	15037	1768	-	ncbi_27675581	XM_016740162.1	-1761
T_peak_214	NW_015971356.1	3616	4343	728	3869	.	6.88152	Promoter (<=1kb)	4676	7590	2915	+	ncbi_27675602	XM_016740183.1	4676	7590	2915	+	ncbi_27675602	XM_016740183.1	-807
T_peak_215	NW_015971356.1	8141	8687	547	8441	.	3.13383	Downstream (1-2kb)	10374	11136	763	-	ncbi_27675603	XM_016740184.1	10374	11136	763	-	ncbi_27675603	XM_016740184.1	2695
T_peak_216	NW_015971357.1	11876	12554	679	12067	.	3.83869	Exon (XM_016745899.1/ncbi_27681319, exon 3 of 21)	7353	12321	4969	-	ncbi_27681319	XM_016745899.1	7353	12321	4969	-	ncbi_27681319	XM_016745899.1	254
T_peak_217	NW_015971357.1	39298	39712	415	39421	.	3.96856	Downstream (<1kb)	38935	39345	411	+	ncbi_27681330	XM_016745910.1	38935	39345	411	+	ncbi_27681330	XM_016745910.1	486
T_peak_218	NW_015971357.1	44608	45088	481	44760	.	5.75153	Promoter (<=1kb)	42252	44393	2142	-	ncbi_27681333	XM_016745913.1	42252	44393	2142	-	ncbi_27681333	XM_016745913.1	-367
T_peak_219	NW_015971357.1	34148	34560	413	34373	.	3.84355	Promoter (<=1kb)	35279	37390	2112	+	ncbi_27681328	XM_016745908.1	35279	37390	2112	+	ncbi_27681328	XM_016745908.1	-906
T_peak_220	NW_015971362.1	288	862	575	428	.	3.88815	Downstream (<1kb)	1397	3727	2331	-	ncbi_27681698	XM_016746278.1	1397	3727	2331	-	ncbi_27681698	XM_016746278.1	3299
T_peak_221	NW_015971363.1	59791	60129	339	59961	.	3.82024	Promoter (<=1kb)	56495	59206	2712	-	ncbi_27681648	XM_016746228.1	56495	59206	2712	-	ncbi_27681648	XM_016746228.1	-755
T_peak_222	NW_015971363.1	68309	68560	252	68450	.	3.88153	Promoter (1-2kb)	65205	67096	1892	-	ncbi_27681651	XM_016746231.1	65205	67096	1892	-	ncbi_27681651	XM_016746231.1	-1354
T_peak_223	NW_015971364.1	38532	38847	316	38684	.	3.63734	Promoter (<=1kb)	35357	38380	3024	-	ncbi_27681690	XM_016746270.1	35357	38380	3024	-	ncbi_27681690	XM_016746270.1	-304
T_peak_224	NW_015971366.1	26323	26786	464	26636	.	3.57062	Intron (XM_016746173.1/ncbi_27681593, intron 3 of 10)	23979	29146	5168	-	ncbi_27681593	XM_016746173.1	23979	29146	5168	-	ncbi_27681593	XM_016746173.1	2510
T_peak_225	NW_015971366.1	96919	97176	258	97117	.	3.54214	Exon (XM_016746199.1/ncbi_27681619, exon 3 of 3)	96359	98180	1822	-	ncbi_27681619	XM_016746199.1	96359	98180	1822	-	ncbi_27681619	XM_016746199.1	1063
T_peak_226	NW_015971374.1	63102	64248	1147	63723	.	7.16938	Distal Intergenic	-	-	-	-	-	-	56448	56850	403	+	ncbi_27679745	XM_016744325.1	7275
T_peak_227	NW_015971375.1	85	951	867	588	.	12.01718	Downstream (2-3kb)	3550	3807	258	-	ncbi_27679746	XM_016744326.1	3550	3807	258	-	ncbi_27679746	XM_016744326.1	3219
T_peak_228	NW_015971375.1	27292	27665	374	27488	.	3.71479	Promoter (<=1kb)	25398	27121	1724	-	ncbi_27679757	XM_016744337.1	25398	27121	1724	-	ncbi_27679757	XM_016744337.1	-367
T_peak_229	NW_015971375.1	55920	56661	742	56093	.	3.76483	Promoter (<=1kb)	54917	55720	804	-	ncbi_27679767	XM_016744347.1	54917	55720	804	-	ncbi_27679767	XM_016744347.1	-373
T_peak_230	NW_015971375.1	84617	85077	461	84836	.	3.34458	Promoter (<=1kb)	85124	85813	690	+	ncbi_27679781	XM_016744361.1	85124	85813	690	+	ncbi_27679781	XM_016744361.1	-288
T_peak_231	NW_015971375.1	112392	112644	253	112556	.	3.58677	Promoter (<=1kb)	112691	112840	150	+	ncbi_27679791	XM_016744371.1	112691	112840	150	+	ncbi_27679791	XM_016744371.1	-135
T_peak_232	NW_015971375.1	161651	161939	289	161773	.	3.45152	Downstream (<1kb)	162141	163237	1097	-	ncbi_27679816	XM_016744396.1	162141	163237	1097	-	ncbi_27679816	XM_016744396.1	1464
T_peak_233	NW_015971380.1	22277	22838	562	22691	.	3.70406	Promoter (1-2kb)	23824	26876	3053	+	ncbi_27675912	XM_016740493.1	23824	26876	3053	+	ncbi_27675912	XM_016740493.1	-1133
T_peak_234	NW_015971383.1	263486	263800	315	263643	.	3.78151	Promoter (<=1kb)	263910	267334	3425	+	ncbi_27676578	XM_016741159.1	263910	267334	3425	+	ncbi_27676578	XM_016741159.1	-267
T_peak_235	NW_015971383.1	101754	102076	323	101907	.	3.68319	Promoter (<=1kb)	102193	104007	1815	+	ncbi_27676517	XM_016741098.1	102193	104007	1815	+	ncbi_27676517	XM_016741098.1	-286
T_peak_236	NW_015971384.1	122729	123244	516	123162	.	3.3693	Promoter (1-2kb)	124891	125908	1018	+	ncbi_27676625	XM_016741206.1	124891	125908	1018	+	ncbi_27676625	XM_016741206.1	-1729
T_peak_237	NW_015971384.1	136534	136783	250	136642	.	3.36332	Downstream (<1kb)	136698	137504	807	-	ncbi_27676630	XM_016741211.1	136698	137504	807	-	ncbi_27676630	XM_016741211.1	862
T_peak_238	NW_015971384.1	213200	213533	334	213368	.	3.52186	Promoter (<=1kb)	214196	215152	957	+	ncbi_27676655	XM_016741236.1	214196	215152	957	+	ncbi_27676655	XM_016741236.1	-828
T_peak_239	NW_015971384.1	237189	237804	616	237522	.	3.42505	Exon (XM_016741245.1/ncbi_27676664, exon 7 of 8)	236734	238964	2231	-	ncbi_27676664	XM_016741245.1	236734	238964	2231	-	ncbi_27676664	XM_016741245.1	1442
T_peak_240	NW_015971384.1	293387	293727	341	293526	.	3.56705	Exon (XM_016741264.1/ncbi_27676683, exon 2 of 2)	292946	294682	1737	+	ncbi_27676683	XM_016741264.1	292946	294682	1737	+	ncbi_27676683	XM_016741264.1	580
T_peak_241	NW_015971384.1	300250	300663	414	300413	.	3.39221	Exon (XM_016741268.1/ncbi_27676687, exon 1 of 2)	300409	300872	464	+	ncbi_27676687	XM_016741268.1	300409	300872	464	+	ncbi_27676687	XM_016741268.1	4
T_peak_242	NW_015971384.1	77708	78013	306	77967	.	3.43109	Exon (XM_016741192.1/ncbi_27676611, exon 1 of 1)	77356	78141	786	-	ncbi_27676611	XM_016741192.1	77356	78141	786	-	ncbi_27676611	XM_016741192.1	174
T_peak_243	NW_015971391.1	1309	3171	1863	1896	.	8.48771	Distal Intergenic	-	-	-	-	-	-	6716	11298	4583	-	ncbi_27675206	XM_016739787.1	9402
T_peak_244	NW_015971391.1	3146	3790	645	3453	.	6.21781	Distal Intergenic	-	-	-	-	-	-	6716	11298	4583	-	ncbi_27675206	XM_016739787.1	7845
T_peak_245	NW_015971391.1	14743	15509	767	14888	.	5.54794	Downstream (<1kb)	12038	14026	1989	+	ncbi_27675207	XM_016739788.1	12038	14026	1989	+	ncbi_27675207	XM_016739788.1	2850
T_peak_246	NW_015971392.1	133853	134676	824	134194	.	6.2287	Promoter (<=1kb)	134701	135354	654	+	ncbi_27675302	XM_016739883.1	134701	135354	654	+	ncbi_27675302	XM_016739883.1	-507
T_peak_247	NW_015971393.1	0	759	760	299	.	22.28286	Downstream (2-3kb)	3043	6208	3166	-	ncbi_27675114	XM_016739695.1	3043	6208	3166	-	ncbi_27675114	XM_016739695.1	5909
T_peak_248	NW_015971393.1	45469	45904	436	45667	.	3.49795	Promoter (<=1kb)	46285	47679	1395	+	ncbi_27675130	XM_016739711.1	46285	47679	1395	+	ncbi_27675130	XM_016739711.1	-618
T_peak_249	NW_015971393.1	139169	139753	585	139459	.	3.50033	Promoter (1-2kb)	140571	144092	3522	+	ncbi_27675164	XM_016739745.1	140571	144092	3522	+	ncbi_27675164	XM_016739745.1	-1112
T_peak_250	NW_015971393.1	48611	49082	472	48884	.	3.5486	Downstream (<1kb)	49630	50618	989	-	ncbi_27675131	XM_016739712.1	49630	50618	989	-	ncbi_27675131	XM_016739712.1	1734
T_peak_251	NW_015971393.1	76357	76692	336	76532	.	3.54613	Promoter (<=1kb)	77174	78930	1757	+	ncbi_27675141	XM_016739722.1	77174	78930	1757	+	ncbi_27675141	XM_016739722.1	-642
T_peak_252	NW_015971393.1	97945	98302	358	98056	.	3.37108	Promoter (1-2kb)	95212	96768	1557	-	ncbi_27675145	XM_016739726.1	95212	96768	1557	-	ncbi_27675145	XM_016739726.1	-1288
T_peak_253	NW_015971393.1	103536	103973	438	103753	.	3.13805	Promoter (<=1kb)	104398	105348	951	+	ncbi_27675148	XM_016739729.1	104398	105348	951	+	ncbi_27675148	XM_016739729.1	-645
T_peak_254	NW_015971394.1	48857	49159	303	49007	.	3.79569	Promoter (<=1kb)	47825	48928	1104	-	ncbi_27675203	XM_016739784.1	47825	48928	1104	-	ncbi_27675203	XM_016739784.1	-79
T_peak_255	NW_015971399.1	123430	123877	448	123545	.	3.49676	Promoter (<=1kb)	123782	125425	1644	+	ncbi_27674998	XM_016739579.1	123782	125425	1644	+	ncbi_27674998	XM_016739579.1	-237
T_peak_256	NW_015971399.1	387601	387937	337	387817	.	4.22281	Promoter (1-2kb)	389047	390390	1344	+	ncbi_27675096	XM_016739677.1	389047	390390	1344	+	ncbi_27675096	XM_016739677.1	-1230
T_peak_257	NW_015971399.1	421768	422442	675	422212	.	3.80001	Promoter (<=1kb)	420678	421343	666	-	ncbi_27675107	XM_016739688.1	420678	421343	666	-	ncbi_27675107	XM_016739688.1	-869
T_peak_258	NW_015971399.1	438311	438700	390	438473	.	3.8375	Downstream (1-2kb)	439788	440006	219	-	ncbi_27675113	XM_016739694.1	439788	440006	219	-	ncbi_27675113	XM_016739694.1	1533
T_peak_259	NW_015971404.1	479562	479945	384	479794	.	3.49805	Promoter (<=1kb)	480507	481870	1364	+	ncbi_27678858	XM_016743438.1	480507	481870	1364	+	ncbi_27678858	XM_016743438.1	-713
T_peak_260	NW_015971404.1	649256	650389	1134	649905	.	16.53079	Distal Intergenic	-	-	-	-	-	-	644399	645962	1564	+	ncbi_27678919	XM_016743499.1	5506
T_peak_261	NW_015971406.1	66395	67037	643	66693	.	3.63264	Promoter (<=1kb)	65660	66148	489	-	ncbi_27678365	XM_016742946.1	65660	66148	489	-	ncbi_27678365	XM_016742946.1	-545
T_peak_262	NW_015971406.1	103559	103954	396	103772	.	3.36451	Promoter (<=1kb)	101107	103224	2118	-	ncbi_27678376	XM_016742957.1	101107	103224	2118	-	ncbi_27678376	XM_016742957.1	-548
T_peak_263	NW_015971406.1	242749	243352	604	243036	.	3.47964	Exon (XM_016743007.1/ncbi_27678426, exon 2 of 4)	242677	243891	1215	-	ncbi_27678426	XM_016743007.1	242677	243891	1215	-	ncbi_27678426	XM_016743007.1	855
T_peak_264	NW_015971406.1	243618	243873	256	243738	.	3.81561	Intron (XM_016743007.1/ncbi_27678426, intron 1 of 3)	242677	243891	1215	-	ncbi_27678426	XM_016743007.1	242677	243891	1215	-	ncbi_27678426	XM_016743007.1	153
T_peak_265	NW_015971406.1	422493	422870	378	422712	.	3.38465	Promoter (1-2kb)	419987	421481	1495	-	ncbi_27678498	XM_016743079.1	419987	421481	1495	-	ncbi_27678498	XM_016743079.1	-1231
T_peak_266	NW_015971406.1	550856	551348	493	551234	.	3.2966	Distal Intergenic	-	-	-	-	-	-	558112	561671	3560	+	ncbi_27678535	XM_016743116.1	-6878
T_peak_267	NW_015971406.1	597248	597773	526	597594	.	5.65936	Distal Intergenic	-	-	-	-	-	-	593729	594238	510	+	ncbi_27678544	XM_016743125.1	3865
T_peak_268	NW_015971406.1	598444	599054	611	598836	.	5.17936	Distal Intergenic	-	-	-	-	-	-	593729	594238	510	+	ncbi_27678544	XM_016743125.1	5107
T_peak_269	NW_015971406.1	690445	690905	461	690626	.	3.56705	Exon (XM_016743164.1/ncbi_27678583, exon 2 of 2)	690496	690870	375	-	ncbi_27678583	XM_016743164.1	690496	690870	375	-	ncbi_27678583	XM_016743164.1	244
T_peak_270	NW_015971406.1	839230	839653	424	839446	.	3.90659	Intron (XM_016743217.1/ncbi_27678636, intron 2 of 3)	838236	839764	1529	-	ncbi_27678636	XM_016743217.1	838236	839764	1529	-	ncbi_27678636	XM_016743217.1	318
T_peak_271	NW_015971406.1	67416	67705	290	67518	.	3.36718	Exon (XM_016742947.1/ncbi_27678366, exon 2 of 2)	67505	68518	1014	-	ncbi_27678366	XM_016742947.1	67505	68518	1014	-	ncbi_27678366	XM_016742947.1	1000
T_peak_272	NW_015971406.1	106832	107256	425	106948	.	3.88629	Exon (XM_016742960.1/ncbi_27678379, exon 2 of 2)	106476	108013	1538	-	ncbi_27678379	XM_016742960.1	106476	108013	1538	-	ncbi_27678379	XM_016742960.1	1065
T_peak_273	NW_015971406.1	526507	527178	672	526841	.	3.6838	Downstream (1-2kb)	528325	528996	672	-	ncbi_27678531	XM_016743112.1	528325	528996	672	-	ncbi_27678531	XM_016743112.1	2155
T_peak_274	NW_015971410.1	27849	28118	270	27939	.	3.36689	Downstream (<1kb)	28839	29670	832	-	ncbi_27678920	XM_016743500.1	28839	29670	832	-	ncbi_27678920	XM_016743500.1	1731
T_peak_275	NW_015971410.1	34708	35056	349	34902	.	3.50033	Distal Intergenic	-	-	-	-	-	-	32749	34763	2015	+	ncbi_27678922	XM_016743502.1	2153
T_peak_276	NW_015971413.1	27912	28385	474	28195	.	3.87557	Downstream (<1kb)	29170	29871	702	-	ncbi_27680998	XM_016745578.1	29170	29871	702	-	ncbi_27680998	XM_016745578.1	1676
T_peak_277	NW_015971413.1	123263	123589	327	123430	.	3.75493	Exon (XM_016745609.1/ncbi_27681029, exon 3 of 3)	122977	124389	1413	-	ncbi_27681029	XM_016745609.1	122977	124389	1413	-	ncbi_27681029	XM_016745609.1	959
T_peak_278	NW_015971413.1	140394	140672	279	140554	.	3.5742	Promoter (1-2kb)	141792	142454	663	+	ncbi_27681034	XM_016745614.1	141792	142454	663	+	ncbi_27681034	XM_016745614.1	-1238
T_peak_279	NW_015971413.1	161327	161789	463	161673	.	3.58242	Distal Intergenic	-	-	-	-	-	-	158563	160340	1778	+	ncbi_27681039	XM_016745619.1	3110
T_peak_280	NW_015971413.1	165203	165624	422	165395	.	3.43069	Distal Intergenic	-	-	-	-	-	-	171366	172217	852	+	ncbi_27681040	XM_016745620.1	-5971
T_peak_281	NW_015971413.1	238458	238937	480	238773	.	3.54327	Downstream (1-2kb)	240481	240855	375	-	ncbi_27681059	XM_016745639.1	240481	240855	375	-	ncbi_27681059	XM_016745639.1	2082
T_peak_282	NW_015971413.1	299519	299874	356	299716	.	3.56705	Exon (XM_016745655.1/ncbi_27681075, exon 3 of 3)	299586	301028	1443	-	ncbi_27681075	XM_016745655.1	299586	301028	1443	-	ncbi_27681075	XM_016745655.1	1312
T_peak_283	NW_015971414.1	193503	193884	382	193760	.	3.63496	Exon (XM_016745715.1/ncbi_27681135, exon 2 of 2)	193454	195326	1873	+	ncbi_27681135	XM_016745715.1	193454	195326	1873	+	ncbi_27681135	XM_016745715.1	306
T_peak_284	NW_015971414.1	214092	214413	322	214168	.	3.45664	Intron (XM_016745722.1/ncbi_27681142, intron 1 of 1)	213726	214395	670	-	ncbi_27681142	XM_016745722.1	213726	214395	670	-	ncbi_27681142	XM_016745722.1	227
T_peak_285	NW_015971414.1	236016	236435	420	236178	.	3.28752	Promoter (<=1kb)	235432	236040	609	-	ncbi_27681152	XM_016745732.1	235432	236040	609	-	ncbi_27681152	XM_016745732.1	-138
T_peak_286	NW_015971414.1	242787	243610	824	243180	.	12.51579	Distal Intergenic	-	-	-	-	-	-	240221	242172	1952	+	ncbi_27681155	XM_016745735.1	2959
T_peak_287	NW_015971414.1	167099	167382	284	167278	.	3.47884	Promoter (<=1kb)	166315	167203	889	-	ncbi_27681125	XM_016745705.1	166315	167203	889	-	ncbi_27681125	XM_016745705.1	-75
T_peak_288	NW_015971414.1	241788	242410	623	242076	.	3.61651	Exon (XM_016745735.1/ncbi_27681155, exon 6 of 6)	240221	242172	1952	+	ncbi_27681155	XM_016745735.1	240221	242172	1952	+	ncbi_27681155	XM_016745735.1	1855
T_peak_289	NW_015971415.1	10389	11257	869	10782	.	6.77149	Exon (XM_016745458.1/ncbi_27680878, exon 6 of 6)	9649	18702	9054	-	ncbi_27680878	XM_016745458.1	9649	18702	9054	-	ncbi_27680878	XM_016745458.1	7920
T_peak_290	NW_015971415.1	17870	19730	1861	19319	.	16.24682	Promoter (<=1kb)	9649	18702	9054	-	ncbi_27680878	XM_016745458.1	9649	18702	9054	-	ncbi_27680878	XM_016745458.1	-617
T_peak_291	NW_015971416.1	174308	174609	302	174452	.	3.77078	Promoter (<=1kb)	172411	174428	2018	-	ncbi_27680947	XM_016745527.1	172411	174428	2018	-	ncbi_27680947	XM_016745527.1	-24
T_peak_292	NW_015971417.1	181	2231	2051	1816	.	15.10436	Promoter (<=1kb)	60	1637	1578	-	ncbi_27680826	XM_016745406.1	60	1637	1578	-	ncbi_27680826	XM_016745406.1	-179
T_peak_293	NW_015971417.1	2465	2754	290	2621	.	3.89507	Downstream (<1kb)	2829	3200	372	-	ncbi_27680827	XM_016745407.1	2829	3200	372	-	ncbi_27680827	XM_016745407.1	579
T_peak_294	NW_015971417.1	3033	3450	418	3280	.	5.96973	Promoter (<=1kb)	2829	3200	372	-	ncbi_27680827	XM_016745407.1	2829	3200	372	-	ncbi_27680827	XM_016745407.1	-80
T_peak_295	NW_015971417.1	4196	5133	938	4661	.	8.02026	Promoter (<=1kb)	5653	6714	1062	+	ncbi_27680828	XM_016745408.1	5653	6714	1062	+	ncbi_27680828	XM_016745408.1	-992
T_peak_296	NW_015971418.1	1007	1300	294	1133	.	7.0359	Downstream (1-2kb)	2497	4089	1593	-	ncbi_27677522	XM_016742103.1	2497	4089	1593	-	ncbi_27677522	XM_016742103.1	2956
T_peak_297	NW_015971418.1	85520	85763	244	85658	.	3.36451	Promoter (<=1kb)	84595	85641	1047	-	ncbi_27677560	XM_016742141.1	84595	85641	1047	-	ncbi_27677560	XM_016742141.1	-17
T_peak_298	NW_015971418.1	126473	127078	606	126752	.	6.25368	Promoter (1-2kb)	124427	125705	1279	-	ncbi_27677574	XM_016742155.1	124427	125705	1279	-	ncbi_27677574	XM_016742155.1	-1047
T_peak_299	NW_015971420.1	177640	178035	396	177864	.	3.51644	Exon (XM_016748319.1/ncbi_27683740, exon 2 of 3)	177608	179061	1454	+	ncbi_27683740	XM_016748319.1	177608	179061	1454	+	ncbi_27683740	XM_016748319.1	256
T_peak_300	NW_015971420.1	54071	54551	481	54231	.	3.58811	Downstream (1-2kb)	51594	53800	2207	+	ncbi_27683694	XM_016748273.1	51594	53800	2207	+	ncbi_27683694	XM_016748273.1	2637
T_peak_301	NW_015971420.1	145281	145746	466	145379	.	3.61713	Promoter (<=1kb)	143857	144811	955	-	ncbi_27683729	XM_016748308.1	143857	144811	955	-	ncbi_27683729	XM_016748308.1	-568
T_peak_302	NW_015971421.1	12790	13205	416	13111	.	3.45949	Exon (XM_016748210.1/ncbi_27683631, exon 1 of 5)	13065	14035	971	+	ncbi_27683631	XM_016748210.1	13065	14035	971	+	ncbi_27683631	XM_016748210.1	46
T_peak_303	NW_015971421.1	39427	39669	243	39539	.	3.65349	Exon (XM_016748221.1/ncbi_27683642, exon 4 of 5)	37923	39840	1918	+	ncbi_27683642	XM_016748221.1	37923	39840	1918	+	ncbi_27683642	XM_016748221.1	1616
T_peak_304	NW_015971421.1	124371	124717	347	124533	.	5.48522	Exon (XM_016748250.1/ncbi_27683671, exon 2 of 2)	123876	124736	861	+	ncbi_27683671	XM_016748250.1	123876	124736	861	+	ncbi_27683671	XM_016748250.1	657
T_peak_305	NW_015971421.1	10551	11086	536	10836	.	3.81035	Promoter (<=1kb)	6692	10029	3338	-	ncbi_27683630	XM_016748209.1	6692	10029	3338	-	ncbi_27683630	XM_016748209.1	-807
T_peak_306	NW_015971422.1	4251	4659	409	4408	.	5.95344	Distal Intergenic	-	-	-	-	-	-	7512	11717	4206	+	ncbi_27683622	XM_016748201.1	-3104
T_peak_307	NW_015971423.1	140564	141038	475	140810	.	3.50513	Promoter (<=1kb)	139668	140209	542	-	ncbi_27683618	XM_016748197.1	139668	140209	542	-	ncbi_27683618	XM_016748197.1	-601
T_peak_308	NW_015971423.1	150233	150505	273	150377	.	3.54737	Downstream (<1kb)	150732	151627	896	-	ncbi_27683621	XM_016748200.1	150732	151627	896	-	ncbi_27683621	XM_016748200.1	1250
T_peak_309	NW_015971428.1	139217	139531	315	139386	.	3.44076	Promoter (<=1kb)	139970	141145	1176	+	ncbi_27683455	XM_016748034.1	139970	141145	1176	+	ncbi_27683455	XM_016748034.1	-584
T_peak_310	NW_015971428.1	183425	183850	426	183547	.	3.5536	Downstream (<1kb)	183691	184197	507	-	ncbi_27683473	XM_016748052.1	183691	184197	507	-	ncbi_27683473	XM_016748052.1	650
T_peak_311	NW_015971428.1	257247	257500	254	257316	.	3.8182	Promoter (<=1kb)	253684	256505	2822	-	ncbi_27683494	XM_016748073.1	253684	256505	2822	-	ncbi_27683494	XM_016748073.1	-811
T_peak_312	NW_015971428.1	268072	268518	447	268308	.	3.5374	Downstream (2-3kb)	271088	272119	1032	-	ncbi_27683498	XM_016748077.1	265246	265485	240	-	ncbi_27683497	XM_016748076.1	-2823
T_peak_313	NW_015971428.1	170468	170819	352	170681	.	3.61466	Exon (XM_016748047.1/ncbi_27683468, exon 2 of 2)	170499	171276	778	-	ncbi_27683468	XM_016748047.1	170499	171276	778	-	ncbi_27683468	XM_016748047.1	595
T_peak_314	NW_015971428.1	328060	328525	466	328213	.	3.6838	Promoter (<=1kb)	326868	327314	447	-	ncbi_27683521	XM_016748100.1	326868	327314	447	-	ncbi_27683521	XM_016748100.1	-899
T_peak_315	NW_015971428.1	392271	392598	328	392374	.	3.25109	Promoter (<=1kb)	390085	392114	2030	-	ncbi_27683543	XM_016748122.1	390085	392114	2030	-	ncbi_27683543	XM_016748122.1	-260
T_peak_316	NW_015971428.1	421941	422302	362	422123	.	4.2956	Distal Intergenic	-	-	-	-	-	-	418830	419666	837	-	ncbi_27683553	XM_016748132.1	-2457
T_peak_317	NW_015971429.1	101821	102244	424	102077	.	5.75814	Exon (XM_016743680.1/ncbi_27679100, exon 2 of 2)	102034	102906	873	-	ncbi_27679100	XM_016743680.1	102034	102906	873	-	ncbi_27679100	XM_016743680.1	829
T_peak_318	NW_015971429.1	86923	87307	385	87209	.	3.51778	Exon (XM_016743676.1/ncbi_27679096, exon 1 of 6)	85331	87327	1997	-	ncbi_27679096	XM_016743676.1	85331	87327	1997	-	ncbi_27679096	XM_016743676.1	118
T_peak_319	NW_015971430.1	106178	107052	875	106601	.	3.62253	Promoter (<=1kb)	105680	105979	300	-	ncbi_27679223	XM_016743803.1	105680	105979	300	-	ncbi_27679223	XM_016743803.1	-622
T_peak_320	NW_015971430.1	107222	107686	465	107414	.	5.94793	Promoter (1-2kb)	105680	105979	300	-	ncbi_27679223	XM_016743803.1	105680	105979	300	-	ncbi_27679223	XM_016743803.1	-1435
T_peak_321	NW_015971435.1	37033	37380	348	37192	.	12.66654	Promoter (<=1kb)	37342	38148	807	+	ncbi_27673480	XM_016738061.1	37342	38148	807	+	ncbi_27673480	XM_016738061.1	-150
T_peak_322	NW_015971435.1	118952	119317	366	119130	.	3.61624	Promoter (<=1kb)	119488	120924	1437	+	ncbi_27673508	XM_016738089.1	119488	120924	1437	+	ncbi_27673508	XM_016738089.1	-358
T_peak_323	NW_015971435.1	196870	197438	569	197177	.	3.56586	Promoter (<=1kb)	196307	196950	644	-	ncbi_27673533	XM_016738114.1	196307	196950	644	-	ncbi_27673533	XM_016738114.1	-227
T_peak_324	NW_015971437.1	10009	10426	418	10168	.	3.63615	Promoter (<=1kb)	10333	11457	1125	+	ncbi_27673346	XM_016737927.1	10333	11457	1125	+	ncbi_27673346	XM_016737927.1	-165
T_peak_325	NW_015971437.1	66244	66633	390	66438	.	3.97094	Intron (XM_016737949.1/ncbi_27673368, intron 7 of 11)	64024	67529	3506	+	ncbi_27673368	XM_016737949.1	64024	67529	3506	+	ncbi_27673368	XM_016737949.1	2414
T_peak_326	NW_015971437.1	124023	124438	416	124243	.	3.31858	Promoter (<=1kb)	121005	123527	2523	-	ncbi_27673389	XM_016737970.1	121005	123527	2523	-	ncbi_27673389	XM_016737970.1	-716
T_peak_327	NW_015971437.1	124665	124895	231	124805	.	3.46481	Promoter (1-2kb)	121005	123527	2523	-	ncbi_27673389	XM_016737970.1	121005	123527	2523	-	ncbi_27673389	XM_016737970.1	-1278
T_peak_328	NW_015971437.1	174955	175197	243	175019	.	3.48007	Promoter (<=1kb)	173657	174188	532	-	ncbi_27673406	XM_016737987.1	173657	174188	532	-	ncbi_27673406	XM_016737987.1	-831
T_peak_329	NW_015971438.1	21176	21873	698	21550	.	3.55384	Distal Intergenic	-	-	-	-	-	-	16902	18543	1642	+	ncbi_27673429	XM_016738010.1	4648
T_peak_330	NW_015971438.1	33179	33654	476	33474	.	3.7684	Exon (XM_016738012.1/ncbi_27673431, exon 4 of 4)	33371	38330	4960	-	ncbi_27673431	XM_016738012.1	33371	38330	4960	-	ncbi_27673431	XM_016738012.1	4856
T_peak_331	NW_015971438.1	124087	124549	463	124282	.	3.31447	Promoter (<=1kb)	122030	124049	2020	-	ncbi_27673459	XM_016738040.1	122030	124049	2020	-	ncbi_27673459	XM_016738040.1	-233
T_peak_332	NW_015971438.1	7595	7972	378	7695	.	3.60973	Exon (XM_016738007.1/ncbi_27673426, exon 1 of 4)	6737	7747	1011	-	ncbi_27673426	XM_016738007.1	6737	7747	1011	-	ncbi_27673426	XM_016738007.1	52
T_peak_333	NW_015971439.1	41807	42098	292	41968	.	8.12135	Distal Intergenic	-	-	-	-	-	-	37187	39409	2223	-	ncbi_27673758	XM_016738339.1	-2559
T_peak_334	NW_015971441.1	1204	2348	1145	1594	.	19.16208	Distal Intergenic	-	-	-	-	-	-	4915	7636	2722	+	ncbi_27673535	XM_016738116.1	-3321
T_peak_335	NW_015971442.1	221366	221804	439	221549	.	3.56943	Promoter (<=1kb)	219781	221026	1246	-	ncbi_27673615	XM_016738196.1	219781	221026	1246	-	ncbi_27673615	XM_016738196.1	-523
T_peak_336	NW_015971442.1	253878	254447	570	254144	.	3.29779	Promoter (<=1kb)	251936	253494	1559	-	ncbi_27673627	XM_016738208.1	251936	253494	1559	-	ncbi_27673627	XM_016738208.1	-650
T_peak_337	NW_015971442.1	443594	443934	341	443761	.	3.71479	Downstream (2-3kb)	442078	443090	1013	+	ncbi_27673693	XM_016738274.1	442078	443090	1013	+	ncbi_27673693	XM_016738274.1	1683
T_peak_338	NW_015971442.1	456544	456846	303	456764	.	3.43599	Intron (XM_016738279.1/ncbi_27673698, intron 2 of 5)	455081	457414	2334	-	ncbi_27673698	XM_016738279.1	455081	457414	2334	-	ncbi_27673698	XM_016738279.1	650
T_peak_339	NW_015971442.1	482525	483001	477	482799	.	3.29779	Downstream (<1kb)	483697	484230	534	-	ncbi_27673706	XM_016738287.1	483697	484230	534	-	ncbi_27673706	XM_016738287.1	1431
T_peak_340	NW_015971442.1	267956	268441	486	268144	.	3.36694	Distal Intergenic	-	-	-	-	-	-	267255	267803	549	+	ncbi_27673633	XM_016738214.1	889
T_peak_341	NW_015971457.1	105717	107008	1292	106077	.	8.24945	Exon (XM_016740530.1/ncbi_27675949, exon 1 of 1)	105936	106463	528	-	ncbi_27675949	XM_016740530.1	105936	106463	528	-	ncbi_27675949	XM_016740530.1	386
T_peak_342	NW_015971457.1	36760	37239	480	36918	.	3.4105	Distal Intergenic	-	-	-	-	-	-	32624	34007	1384	-	ncbi_27675936	XM_016740517.1	-2911
T_peak_343	NW_015971459.1	49	1722	1674	1305	.	8.46652	Exon (XM_016740504.1/ncbi_27675923, exon 1 of 1)	45	1784	1740	+	ncbi_27675923	XM_016740504.1	45	1784	1740	+	ncbi_27675923	XM_016740504.1	1260
T_peak_344	NW_015971462.1	125526	125836	311	125639	.	3.7511	Distal Intergenic	-	-	-	-	-	-	123851	125623	1773	+	ncbi_27683401	XM_016747980.1	1788
T_peak_345	NW_015971464.1	68525	68868	344	68717	.	3.29665	Downstream (<1kb)	68766	69425	660	-	ncbi_27682307	XM_016746887.1	68766	69425	660	-	ncbi_27682307	XM_016746887.1	708
T_peak_346	NW_015971464.1	113569	114130	562	113838	.	3.40912	Promoter (1-2kb)	111383	112759	1377	-	ncbi_27682322	XM_016746902.1	111383	112759	1377	-	ncbi_27682322	XM_016746902.1	-1079
T_peak_347	NW_015971464.1	149241	149810	570	149641	.	3.90778	Promoter (<=1kb)	150143	151571	1429	+	ncbi_27682337	XM_016746917.1	150143	151571	1429	+	ncbi_27682337	XM_016746917.1	-502
T_peak_348	NW_015971465.1	17619	18327	709	17992	.	5.37587	Promoter (1-2kb)	15796	16714	919	-	ncbi_27682119	XM_016746699.1	15796	16714	919	-	ncbi_27682119	XM_016746699.1	-1278
T_peak_349	NW_015971465.1	25101	25713	613	25384	.	12.42712	Promoter (<=1kb)	23020	24539	1520	-	ncbi_27682122	XM_016746702.1	23020	24539	1520	-	ncbi_27682122	XM_016746702.1	-845
T_peak_350	NW_015971465.1	109071	109454	384	109271	.	3.36451	Exon (XM_016746734.1/ncbi_27682154, exon 3 of 6)	108682	111138	2457	+	ncbi_27682154	XM_016746734.1	108682	111138	2457	+	ncbi_27682154	XM_016746734.1	589
T_peak_351	NW_015971465.1	142503	142837	335	142640	.	3.56824	Promoter (<=1kb)	142744	145067	2324	+	ncbi_27682164	XM_016746744.1	142744	145067	2324	+	ncbi_27682164	XM_016746744.1	-104
T_peak_352	NW_015971465.1	93424	93920	497	93721	.	3.34178	Promoter (<=1kb)	92907	93233	327	-	ncbi_27682148	XM_016746728.1	92907	93233	327	-	ncbi_27682148	XM_016746728.1	-488
T_peak_353	NW_015971470.1	39187	39802	616	39558	.	3.6188	Promoter (<=1kb)	36680	38784	2105	-	ncbi_27682245	XM_016746825.1	36680	38784	2105	-	ncbi_27682245	XM_016746825.1	-774
T_peak_354	NW_015971470.1	137231	138034	804	137615	.	3.65349	Promoter (<=1kb)	134309	136741	2433	-	ncbi_27682277	XM_016746857.1	134309	136741	2433	-	ncbi_27682277	XM_016746857.1	-874
T_peak_355	NW_015971478.1	17324	18143	820	17943	.	5.6889	Distal Intergenic	-	-	-	-	-	-	10078	10590	513	-	ncbi_27679059	XM_016743639.1	-7353
T_peak_356	NW_015971479.1	882	1318	437	967	.	3.50033	Distal Intergenic	-	-	-	-	-	-	4540	5475	936	+	ncbi_27679004	XM_016743584.1	-3573
T_peak_357	NW_015971479.1	2630	3244	615	2854	.	4.03885	Promoter (1-2kb)	4540	5475	936	+	ncbi_27679004	XM_016743584.1	4540	5475	936	+	ncbi_27679004	XM_016743584.1	-1686
T_peak_358	NW_015971479.1	32250	32826	577	32396	.	5.82782	Promoter (1-2kb)	33507	34802	1296	+	ncbi_27679013	XM_016743593.1	33507	34802	1296	+	ncbi_27679013	XM_016743593.1	-1111
T_peak_359	NW_015971479.1	79500	79837	338	79609	.	3.49914	Promoter (1-2kb)	76026	78394	2369	-	ncbi_27679025	XM_016743605.1	76026	78394	2369	-	ncbi_27679025	XM_016743605.1	-1215
T_peak_360	NW_015971479.1	119788	120486	699	120036	.	6.02719	Promoter (1-2kb)	115934	118590	2657	-	ncbi_27679035	XM_016743615.1	115934	118590	2657	-	ncbi_27679035	XM_016743615.1	-1446
T_peak_361	NW_015971479.1	121764	122022	259	121862	.	3.5474	Downstream (2-3kb)	123942	124740	799	-	ncbi_27679036	XM_016743616.1	123942	124740	799	-	ncbi_27679036	XM_016743616.1	2878
T_peak_362	NW_015971479.1	127792	128261	470	127932	.	3.83869	Exon (XM_016743617.1/ncbi_27679037, exon 1 of 1)	127731	128024	294	+	ncbi_27679037	XM_016743617.1	127731	128024	294	+	ncbi_27679037	XM_016743617.1	201
T_peak_363	NW_015971483.1	6584	7569	986	7220	.	10.02433	Distal Intergenic	-	-	-	-	-	-	16030	17761	1732	-	ncbi_27676437	XM_016741018.1	10541
T_peak_364	NW_015971483.1	16261	16796	536	16447	.	3.56943	Exon (XM_016741018.1/ncbi_27676437, exon 3 of 4)	16030	17761	1732	-	ncbi_27676437	XM_016741018.1	16030	17761	1732	-	ncbi_27676437	XM_016741018.1	1314
T_peak_365	NW_015971483.1	29494	29763	270	29652	.	3.33861	Downstream (<1kb)	29893	30669	777	-	ncbi_27676446	XM_016741027.1	29893	30669	777	-	ncbi_27676446	XM_016741027.1	1017
T_peak_366	NW_015971483.1	5833	6356	524	6197	.	3.68257	Distal Intergenic	-	-	-	-	-	-	16030	17761	1732	-	ncbi_27676437	XM_016741018.1	11564
T_peak_367	NW_015971485.1	34144	34598	455	34276	.	5.16	Exon (XM_016740942.1/ncbi_27676361, exon 3 of 3)	33677	34926	1250	-	ncbi_27676361	XM_016740942.1	33677	34926	1250	-	ncbi_27676361	XM_016740942.1	650
T_peak_368	NW_015971485.1	129235	129825	591	129576	.	3.8375	Downstream (1-2kb)	128314	128953	640	+	ncbi_27676405	XM_016740986.1	128314	128953	640	+	ncbi_27676405	XM_016740986.1	1262
T_peak_369	NW_015971485.1	136162	136555	394	136373	.	3.70388	Promoter (<=1kb)	136687	138276	1590	+	ncbi_27676407	XM_016740988.1	136687	138276	1590	+	ncbi_27676407	XM_016740988.1	-314
T_peak_370	NW_015971485.1	143832	144049	218	143866	.	3.51013	Promoter (<=1kb)	141713	143612	1900	-	ncbi_27676409	XM_016740990.1	141713	143612	1900	-	ncbi_27676409	XM_016740990.1	-254
T_peak_371	NW_015971485.1	144854	145271	418	145068	.	3.51297	Exon (XM_016740991.1/ncbi_27676410, exon 4 of 7)	144352	145599	1248	+	ncbi_27676410	XM_016740991.1	144352	145599	1248	+	ncbi_27676410	XM_016740991.1	716
T_peak_372	NW_015971485.1	16871	17525	655	17185	.	3.54922	Intron (XM_016740934.1/ncbi_27676353, intron 1 of 1)	15631	17239	1609	-	ncbi_27676353	XM_016740934.1	15631	17239	1609	-	ncbi_27676353	XM_016740934.1	54
T_peak_373	NW_015971485.1	105054	105322	269	105152	.	3.9122	Downstream (1-2kb)	106419	108628	2210	-	ncbi_27676395	XM_016740976.1	101123	102613	1491	-	ncbi_27676394	XM_016740975.1	-2539
T_peak_374	NW_015971485.1	163693	164088	396	163931	.	3.61589	Promoter (<=1kb)	164663	168178	3516	+	ncbi_27676416	XM_016740997.1	164663	168178	3516	+	ncbi_27676416	XM_016740997.1	-732
T_peak_375	NW_015971486.1	43	1230	1188	783	.	9.8237	Distal Intergenic	-	-	-	-	-	-	6176	7557	1382	-	ncbi_27676345	XM_016740926.1	6774
T_peak_376	NW_015971488.1	10104	10460	357	10303	.	3.56586	Downstream (<1kb)	11021	13688	2668	-	ncbi_27676479	XM_016741060.1	11021	13688	2668	-	ncbi_27676479	XM_016741060.1	3385
T_peak_377	NW_015971495.1	31031	31554	524	31286	.	4.03798	Exon (XM_016739932.1/ncbi_27675351, exon 1 of 2)	31251	32219	969	+	ncbi_27675351	XM_016739932.1	31251	32219	969	+	ncbi_27675351	XM_016739932.1	35
T_peak_378	NW_015971495.1	99810	100076	267	99919	.	3.51433	Promoter (<=1kb)	100345	101843	1499	+	ncbi_27675377	XM_016739958.1	100345	101843	1499	+	ncbi_27675377	XM_016739958.1	-426
T_peak_379	NW_015971495.1	188989	189395	407	189190	.	3.83869	Promoter (<=1kb)	189770	191003	1234	+	ncbi_27675406	XM_016739987.1	189770	191003	1234	+	ncbi_27675406	XM_016739987.1	-580
T_peak_380	NW_015971495.1	259418	260038	621	259836	.	3.85896	Promoter (1-2kb)	254560	258640	4081	-	ncbi_27675432	XM_016740013.1	254560	258640	4081	-	ncbi_27675432	XM_016740013.1	-1196
T_peak_381	NW_015971497.1	23000	23325	326	23120	.	3.91879	Exon (XM_016740040.1/ncbi_27675459, exon 4 of 4)	22510	23674	1165	-	ncbi_27675459	XM_016740040.1	22510	23674	1165	-	ncbi_27675459	XM_016740040.1	554
T_peak_382	NW_015971497.1	33596	33997	402	33825	.	5.50422	Exon (XM_016740042.1/ncbi_27675461, exon 1 of 3)	33620	35227	1608	+	ncbi_27675461	XM_016740042.1	33620	35227	1608	+	ncbi_27675461	XM_016740042.1	205
T_peak_383	NW_015971498.1	194248	195443	1196	194797	.	13.03472	Distal Intergenic	-	-	-	-	-	-	191201	193102	1902	+	ncbi_27675556	XM_016740137.1	3596
T_peak_384	NW_015971499.1	187	606	420	403	.	12.05413	Distal Intergenic	-	-	-	-	-	-	9354	10652	1299	+	ncbi_27675466	XM_016740047.1	-8951
T_peak_385	NW_015971499.1	55140	55467	328	55318	.	3.49795	Exon (XM_016740065.1/ncbi_27675484, exon 1 of 1)	54993	55334	342	+	ncbi_27675484	XM_016740065.1	54993	55334	342	+	ncbi_27675484	XM_016740065.1	325
T_peak_386	NW_015971509.1	98801	99103	303	98943	.	3.4858	Distal Intergenic	-	-	-	-	-	-	96642	97748	1107	+	ncbi_27678312	XM_016742893.1	2301
T_peak_387	NW_015971509.1	132479	133056	578	132775	.	3.63615	Promoter (<=1kb)	133212	134249	1038	+	ncbi_27678322	XM_016742903.1	133212	134249	1038	+	ncbi_27678322	XM_016742903.1	-437
T_peak_388	NW_015971525.1	24330	24833	504	24404	.	3.47822	Downstream (<1kb)	25163	26850	1688	-	ncbi_27682977	XM_016747557.1	18639	22037	3399	-	ncbi_27682976	XM_016747556.1	-2367
T_peak_389	NW_015971525.1	43274	43729	456	43516	.	3.42842	Promoter (1-2kb)	45113	46569	1457	+	ncbi_27682984	XM_016747564.1	45113	46569	1457	+	ncbi_27682984	XM_016747564.1	-1597
T_peak_390	NW_015971526.1	81086	81452	367	81280	.	3.02853	Promoter (<=1kb)	81670	83143	1474	+	ncbi_27683022	XM_016747602.1	81670	83143	1474	+	ncbi_27683022	XM_016747602.1	-390
T_peak_391	NW_015971526.1	104829	105193	365	105002	.	3.71479	Intron (XM_016747612.1/ncbi_27683032, intron 2 of 4)	104580	105238	659	-	ncbi_27683032	XM_016747612.1	104580	105238	659	-	ncbi_27683032	XM_016747612.1	236
T_peak_392	NW_015971526.1	316648	317303	656	316938	.	3.30745	Promoter (<=1kb)	317636	318622	987	+	ncbi_27683115	XM_016747695.1	317636	318622	987	+	ncbi_27683115	XM_016747695.1	-698
T_peak_393	NW_015971526.1	319308	319851	544	319629	.	3.70168	Promoter (1-2kb)	321162	324133	2972	+	ncbi_27683116	XM_016747696.1	321162	324133	2972	+	ncbi_27683116	XM_016747696.1	-1533
T_peak_394	NW_015971526.1	503229	503525	297	503416	.	3.54622	Downstream (1-2kb)	504599	505369	771	-	ncbi_27683179	XM_016747758.1	504599	505369	771	-	ncbi_27683179	XM_016747758.1	1953
T_peak_395	NW_015971526.1	518990	519401	412	519237	.	3.63734	Downstream (1-2kb)	516824	519096	2273	+	ncbi_27683184	XM_016747763.1	516824	519096	2273	+	ncbi_27683184	XM_016747763.1	2413
T_peak_396	NW_015971526.1	415509	415888	380	415661	.	3.65359	Promoter (1-2kb)	417609	423577	5969	+	ncbi_27683152	XM_016747731.1	417609	423577	5969	+	ncbi_27683152	XM_016747731.1	-1948
T_peak_397	NW_015971526.1	495154	495684	531	495323	.	3.2072	Intron (XM_016747756.1/ncbi_27683177, intron 3 of 7)	494044	496098	2055	-	ncbi_27683177	XM_016747756.1	494044	496098	2055	-	ncbi_27683177	XM_016747756.1	775
T_peak_398	NW_015971532.1	119811	120407	597	120198	.	3.55315	Promoter (1-2kb)	117991	118567	577	-	ncbi_27683331	XM_016747910.1	117991	118567	577	-	ncbi_27683331	XM_016747910.1	-1631
T_peak_399	NW_015971532.1	147077	147375	299	147227	.	3.41041	Downstream (<1kb)	145151	147031	1881	+	ncbi_27683342	XM_016747921.1	145151	147031	1881	+	ncbi_27683342	XM_016747921.1	2076
T_peak_400	NW_015971534.1	133493	133924	432	133659	.	3.27743	Promoter (<=1kb)	133682	134894	1213	+	ncbi_27677844	XM_016742425.1	133682	134894	1213	+	ncbi_27677844	XM_016742425.1	-23
T_peak_401	NW_015971534.1	167582	168029	448	167700	.	3.43966	Downstream (<1kb)	164867	167096	2230	+	ncbi_27677853	XM_016742434.1	164867	167096	2230	+	ncbi_27677853	XM_016742434.1	2833
T_peak_402	NW_015971534.1	174495	174800	306	174626	.	5.25583	Promoter (<=1kb)	168644	174329	5686	-	ncbi_27677854	XM_016742435.1	168644	174329	5686	-	ncbi_27677854	XM_016742435.1	-297
T_peak_403	NW_015971534.1	332621	333184	564	332871	.	3.85365	Distal Intergenic	-	-	-	-	-	-	328584	331472	2889	+	ncbi_27677914	XM_016742495.1	4287
T_peak_404	NW_015971535.1	2220	3435	1216	2821	.	10.7944	Distal Intergenic	-	-	-	-	-	-	11854	13239	1386	+	ncbi_27675810	XM_016740391.1	-9033
T_peak_405	NW_015971535.1	3977	4848	872	4372	.	9.16761	Distal Intergenic	-	-	-	-	-	-	11854	13239	1386	+	ncbi_27675810	XM_016740391.1	-7482
T_peak_406	NW_015971535.1	10610	10884	275	10737	.	7.44645	Promoter (1-2kb)	11854	13239	1386	+	ncbi_27675810	XM_016740391.1	11854	13239	1386	+	ncbi_27675810	XM_016740391.1	-1117
T_peak_407	NW_015971536.1	991	1366	376	1149	.	3.6993	Downstream (<1kb)	1884	3378	1495	-	ncbi_27677915	XM_016742496.1	1884	3378	1495	-	ncbi_27677915	XM_016742496.1	2229
T_peak_408	NW_015971536.1	1490	3343	1854	2333	.	10.96903	Exon (XM_016742496.1/ncbi_27677915, exon 6 of 7)	1884	3378	1495	-	ncbi_27677915	XM_016742496.1	1884	3378	1495	-	ncbi_27677915	XM_016742496.1	1045
T_peak_409	NW_015971536.1	3530	4965	1436	4490	.	10.68327	Promoter (1-2kb)	1884	3378	1495	-	ncbi_27677915	XM_016742496.1	1884	3378	1495	-	ncbi_27677915	XM_016742496.1	-1112
